# Supplementary material for: Complete genome sequence, phenotypic correlation and pangenome analysis of uropathogenic Klebsiella spp
Source: AMB Express. 2024 Jul 4;14:78. doi: 10.1186/s13568-024-01737-w (PMC11224175; doi:10.1186/s13568-024-01737-w)
Supplement: Supplementary file 6 — Supplementary Material 6 [file 13568_2024_1737_MOESM6_ESM.xlsx]

## Sheet: Metadata
Sequencing details of Isolates- Metadata of the study strains, Nanopore read statistics, Comparison of Short reads, Long read and Hybrid assembly.
Metadata of the study strains
Strain Id	Source	Collected by	Location	Bioproject	Biosample Accession no	Sequencing centre	Sequencing platform	Assembly method	Year	ST
kp1	Urine	Dr. R. Jayapradha	Dr. D. Y. Patil Medical College, Hospital and Research Center, Pune, India	PRJNA650119	SAMN15702878	Genotypic Technology, Bangalore	Illumina HiSeq, Oxford Nanopore	Unicycler	2018	200
kp2	Urine	Dr. R. Jayapradha	Dr. D. Y. Patil Medical College, Hospital and Research Center, Pune, India		SAMN15702879			Unicycler	2018	45
kp3	Urine	Dr. R. Jayapradha	Dr. D. Y. Patil Medical College, Hospital and Research Center, Pune, India		SAMN15702880			Unicycler	2018	147
kp4	Seed of wild rice	A.K.Tripathi	Banaras Hindu University,Varnasi, Uttar Pardesh,India		SAMN15702881			Unicycler	2001	Unknown

## Sheet: Nanopore_read_statistics
Nanopore read statistics
Read Statistics	kp1	kp2	kp3	kp4
Reads Generated	35782	52004	92057	65364
Maximum Read Length	154322	125317	64706	108732
Minimum Read Length	57	93	119	100
Average Read Length	18568.7	17866	4574	14671.7
Median Read Length	6479	19224	2582	17686
Total Reads Length	664423470	929100912	421064538	958998831
Total Number of Non-ATGC Characters	0	0	0	0
Percentage of Non-ATGC Characters	0	0	0	0
Reads >= 100 bp	35781	52002	92057	65364
Reads >= 200 bp	35718	51935	91904	65271
Reads >= 500 bp	34970	51160	88608	63936
Reads >= 1 Kbp	33861	49706	82876	61549
Reads >= 10 Kbp	20501	29744	6566	35126

## Sheet: Comparision table
Comparison of Short reads, Long read and Hybrid assembly
	Illumina							Nanopore							Hybrid
Genome assembly
	kp1	kp2	kp3	kp4				kp1	kp2	kp3	kp4				kp1	kp2	kp3	kp4
Contigs	217	570	423	996			Contigs	1	4	6	3			Contigs	94	215	159	127
GC Content	57.82	56.92	57.62	57.57			GC Content	57.88	56.85	57.34	57.25			GC Content	57.71	56.25	57.24	57.14
Contig L50	37	69	73	83			Contig L50	1	1	1	1			Contig L50	6	14	20	15
Genome Length	5,045,153 bp	5,766,989 bp	5,448,071 bp	6,499,678 bp			Genome Length	5,076,961 bp	5,859,878 bp	5,610,741 bp	5,895,704 bp			Genome Length	5,187,790 bp	6,189,435 bp	5,677,088 bp	5874036
Contig N50	44197	24702	24221	23021			Contig N50	5076961	5291053	5414759	5536533			Contig N50	235311	135944	87372	135640
Annotated Genome Features
CDS	4875	5855	5412	6775			CDS	11184	13123	11533	11620			CDS	5286	6653	5690	5840
tRNA	51	73	50	57			tRNA	86	106	136	88			tRNA	88	83	89	88
rRNA	6	6	44	4			Repeat Regions	44	86	89	86			rRNA	24	22	25	25
Partial CDS	0	0	3	0			rRNA	25	25	25	25			Partial CDS	0	0	0	0
Miscellaneous RNA	0	0	0	0			Partial CDS	0	0	0	0			Miscellaneous RNA	0	0	0	0
Repeat Regions	0	65	0	0			Miscellaneous RNA	0	0	0	0			Repeat Regions	0	66	44	0
Protein Features
Hypothetical proteins	510	942	710	989			Hypothetical proteins	1242	1914	1550	1689			Hypothetical proteins	599	1256	789	847
Proteins with functional assignments	4365	4913	4702	5786			Proteins with functional assignments	9942	11209	9983	9931			Proteins with functional assignments	4687	5397	4901	4993
Proteins with EC number assignments	1418	1478	1471	1761			Proteins with EC number assignments	3628	3784	3444	3325			Proteins with EC number assignments	1512	1564	1509	1514
Proteins with GO assignments	1167	1218	1214	1460			Proteins with GO assignments	3075	3204	2897	2769			Proteins with GO assignments	1249	1297	1236	1258
Proteins with Pathway assignments	1036	1073	1068	1298			Proteins with Pathway assignments	2701	2813	2536	2445			Proteins with Pathway assignments	1117	1127	1079	1119
Proteins with PATRIC genus-specific family (PLfam) assignments	4761	5544	5212	5402			Proteins with PATRIC genus-specific family (PLfam) assignments	10385	11860	10592	10421			Proteins with PATRIC genus-specific family (PLfam) assignments	5113	6056	5419	5528
Proteins with PATRIC cross-genus family (PGfam) assignments	4793	5643	5256	6520			Proteins with PATRIC cross-genus family (PGfam) assignments	10495	12080	10787	10627			Proteins with PATRIC cross-genus family (PGfam) assignments	5151	6191	5482	5605
