# Supplementary material for: Complete genome sequence, phenotypic correlation and pangenome analysis of uropathogenic Klebsiella spp
Source: AMB Express. 2024 Jul 4;14:78. doi: 10.1186/s13568-024-01737-w (PMC11224175; doi:10.1186/s13568-024-01737-w)
Supplement: Supplementary file 7 — Supplementary Material 7 [file 13568_2024_1737_MOESM7_ESM.xlsx]

## Sheet: K. pneumoniae
Pangenome data - Details of Core, shell and cloud genes of K. pneumoniae and K. variicola
												Details of Core, shell and cloud genes of K. pneumoniae
Gene	Non-unique Gene name	Annotation	No. isolates	No. sequences	Avg sequences per isolate	Genome Fragment	Order within Fragment	Accessory Fragment	Accessory Order with Fragment	QC	Min group size nuc	Max group size nuc	Avg group size nuc	kp1	kp2	kp3	MGH78578	AWD5	B2481	B-16340	BA28088	BP1722	BP5065	BP11474	NMI4661	HS11286
btsS		Sensor histidine kinase BtsS	13	13	1	118	6273				1091	1724	1648	DGEGOJGK_01576	KANKLEDG_02109	PIDBCIIE_01670	LDNLOPHO_02632	DGBNPACE_03501	OMJDANGJ_00038	LJKHLHJC_05027	CFMGICGE_02494	NMNFDOCL_04380	LFMPNOJO_01585	KGMGPHCA_01893	KGKJFFBP_02135	MNEAFADB_03533
fdhF_2		Formate dehydrogenase H	13	13	1	118	3562				1679	1679	1679	DGEGOJGK_04618	KANKLEDG_00042	PIDBCIIE_04818	LDNLOPHO_04609	DGBNPACE_01794	OMJDANGJ_05750	LJKHLHJC_03161	CFMGICGE_04882	NMNFDOCL_05021	LFMPNOJO_04298	KGMGPHCA_04361	KGKJFFBP_04149	MNEAFADB_00337
group_10001		hypothetical protein	13	13	1	118	3448				695	695	695	DGEGOJGK_04721	KANKLEDG_00140	PIDBCIIE_04916	LDNLOPHO_04511	DGBNPACE_02038	OMJDANGJ_04747	LJKHLHJC_04418	CFMGICGE_04875	NMNFDOCL_05014	LFMPNOJO_05025	KGMGPHCA_05072	KGKJFFBP_04059	MNEAFADB_00238			- Core genes
group_10002		Histone deacetylase-like amidohydrolase	13	13	1	118	1490				1115	1115	1115	DGEGOJGK_03672	KANKLEDG_03470	PIDBCIIE_03870	LDNLOPHO_00541	DGBNPACE_01193	OMJDANGJ_02077	LJKHLHJC_05103	CFMGICGE_01637	NMNFDOCL_00052	LFMPNOJO_01107	KGMGPHCA_00747	KGKJFFBP_05096	MNEAFADB_01333			- Shell genes
dhaR		PTS-dependent dihydroxyacetone kinase operon regulatory protein	13	13	1	118	2753				1925	1925	1925	DGEGOJGK_00654	KANKLEDG_01066	PIDBCIIE_00632	LDNLOPHO_03617	DGBNPACE_04075	OMJDANGJ_02716	LJKHLHJC_04255	CFMGICGE_03091	NMNFDOCL_03933	LFMPNOJO_04097	KGMGPHCA_04101	KGKJFFBP_03174	MNEAFADB_04505			- Cloud genes
mrcB		Penicillin-binding protein 1B	13	13	1	118	909				2552	2573	2557	DGEGOJGK_04067	KANKLEDG_03046	PIDBCIIE_04255	LDNLOPHO_00164	DGBNPACE_01374	OMJDANGJ_03535	LJKHLHJC_03477	CFMGICGE_02002	NMNFDOCL_02777	LFMPNOJO_02649	KGMGPHCA_02732	KGKJFFBP_04700	MNEAFADB_00882
group_10005		putative protein	13	13	1	118	3446				590	590	590	DGEGOJGK_04723	KANKLEDG_00142	PIDBCIIE_04918	LDNLOPHO_04509	DGBNPACE_02036	OMJDANGJ_04749	LJKHLHJC_04420	CFMGICGE_04873	NMNFDOCL_05012	LFMPNOJO_05023	KGMGPHCA_05074	KGKJFFBP_04057	MNEAFADB_00236
rafR		HTH-type transcriptional regulator RafR	13	13	1	118	3270				995	995	995	DGEGOJGK_04900	KANKLEDG_00321	PIDBCIIE_05097	LDNLOPHO_04331	DGBNPACE_01329	OMJDANGJ_02512	LJKHLHJC_01931	CFMGICGE_03927	NMNFDOCL_04317	LFMPNOJO_04551	KGMGPHCA_04555	KGKJFFBP_03879	MNEAFADB_00058
ygiW_1		Protein YgiW	13	13	1	118	8690				404	404	404	DGEGOJGK_02361	KANKLEDG_04743	PIDBCIIE_02522	LDNLOPHO_01888	DGBNPACE_02568	OMJDANGJ_04934	LJKHLHJC_02441	CFMGICGE_00841	NMNFDOCL_00913	LFMPNOJO_00446	KGMGPHCA_00250	KGKJFFBP_01325	MNEAFADB_02734
garK_2		Glycerate 2-kinase	13	13	1	118	2208				1136	1139	1138	DGEGOJGK_01009	KANKLEDG_01469	PIDBCIIE_01023	LDNLOPHO_03206	DGBNPACE_03158	OMJDANGJ_00286	LJKHLHJC_02625	CFMGICGE_00407	NMNFDOCL_01572	LFMPNOJO_01363	KGMGPHCA_01363	KGKJFFBP_02811	MNEAFADB_04101
paaA		1,2-phenylacetyl-CoA epoxidase, subunit A	13	13	1	118	8028				929	929	929	DGEGOJGK_02790	KANKLEDG_05134	PIDBCIIE_02883	LDNLOPHO_01510	DGBNPACE_02684	OMJDANGJ_04626	LJKHLHJC_05611	CFMGICGE_01144	NMNFDOCL_00574	LFMPNOJO_02065	KGMGPHCA_02065	KGKJFFBP_00963	MNEAFADB_02323
lacI_1		Lactose operon repressor	13	13	1	118	1344				1070	1070	1070	DGEGOJGK_03793	KANKLEDG_03369	PIDBCIIE_03970	LDNLOPHO_00441	DGBNPACE_01074	OMJDANGJ_02356	LJKHLHJC_03081	CFMGICGE_01801	NMNFDOCL_02658	LFMPNOJO_02531	KGMGPHCA_02531	KGKJFFBP_04995	MNEAFADB_01161
ygfZ		tRNA-modifying protein YgfZ	13	13	1	118	2445				983	983	983	DGEGOJGK_00799	KANKLEDG_01246	PIDBCIIE_00837	LDNLOPHO_03410	DGBNPACE_02933	OMJDANGJ_03004	LJKHLHJC_00683	CFMGICGE_00221	NMNFDOCL_01386	LFMPNOJO_01549	KGMGPHCA_01549	KGKJFFBP_03014	MNEAFADB_04285
group_10012	malP_2	PTS system maltose-specific EIICB component	13	13	1	118	8254				1559	1559	1559	DGEGOJGK_00096	KANKLEDG_00505	PIDBCIIE_00097	LDNLOPHO_04142	DGBNPACE_02343	OMJDANGJ_01938	LJKHLHJC_00699	CFMGICGE_02326	NMNFDOCL_03109	LFMPNOJO_03313	KGMGPHCA_03161	KGKJFFBP_03696	MNEAFADB_05049
rlmC		23S rRNA (uracil(747)-C(5))-methyltransferase RlmC	13	13	1	118	9895				1127	1127	1127	DGEGOJGK_03295	KANKLEDG_03860	PIDBCIIE_03501	LDNLOPHO_00920	DGBNPACE_00249	OMJDANGJ_02298	LJKHLHJC_00433	CFMGICGE_01264	NMNFDOCL_00426	LFMPNOJO_00733	KGMGPHCA_01121	KGKJFFBP_00376	MNEAFADB_01746
proY_2		Proline-specific permease ProY	13	13	1	118	1187				1373	1373	1373	DGEGOJGK_03886	KANKLEDG_03253	PIDBCIIE_04063	LDNLOPHO_00349	DGBNPACE_00984	OMJDANGJ_02460	LJKHLHJC_03615	CFMGICGE_01893	NMNFDOCL_02566	LFMPNOJO_02439	KGMGPHCA_02439	KGKJFFBP_04903	MNEAFADB_01068
group_10017		hypothetical protein	13	13	1	118	8240				779	779	779	DGEGOJGK_00083	KANKLEDG_00493	PIDBCIIE_00088	LDNLOPHO_04156	DGBNPACE_04017	OMJDANGJ_03286	LJKHLHJC_05497	CFMGICGE_04991	NMNFDOCL_05117	LFMPNOJO_05140	KGMGPHCA_05139	KGKJFFBP_03708	MNEAFADB_05061
group_10018		Extracellular exo-alpha-(1->5)-L-arabinofuranosidase	13	13	1	118	849				950	950	950	DGEGOJGK_04120	KANKLEDG_02996	PIDBCIIE_04316	LDNLOPHO_00113	DGBNPACE_01578	OMJDANGJ_03617	LJKHLHJC_01695	CFMGICGE_02052	NMNFDOCL_02827	LFMPNOJO_02699	KGMGPHCA_02682	KGKJFFBP_04650	MNEAFADB_00825
bcsG		Cellulose biosynthesis protein BcsG	13	13	1	118	9445				1667	1679	1678	DGEGOJGK_00252	KANKLEDG_00644	PIDBCIIE_00223	LDNLOPHO_04015	DGBNPACE_00213	OMJDANGJ_00909	LJKHLHJC_05351	CFMGICGE_02452	NMNFDOCL_03235	LFMPNOJO_03187	KGMGPHCA_03287	KGKJFFBP_03568	MNEAFADB_04917
pdxJ		Pyridoxine 5'-phosphate synthase	13	13	1	118	5788				731	731	731	DGEGOJGK_01249	KANKLEDG_01766	PIDBCIIE_01253	LDNLOPHO_02962	DGBNPACE_03977	OMJDANGJ_04167	LJKHLHJC_01151	CFMGICGE_03779	NMNFDOCL_02486	LFMPNOJO_02359	KGMGPHCA_02359	KGKJFFBP_02580	MNEAFADB_03861
rimK		Ribosomal protein S6--L-glutamate ligase	13	13	1	118	9888				902	902	902	DGEGOJGK_03302	KANKLEDG_03853	PIDBCIIE_03508	LDNLOPHO_00913	DGBNPACE_00242	OMJDANGJ_02291	LJKHLHJC_00440	CFMGICGE_01271	NMNFDOCL_00419	LFMPNOJO_00740	KGMGPHCA_01114	KGKJFFBP_00369	MNEAFADB_01739
rstB_2		Sensor protein RstB	13	13	1	118	8084				1301	1301	1301	DGEGOJGK_02740	KANKLEDG_05084	PIDBCIIE_02833	LDNLOPHO_01561	DGBNPACE_01292	OMJDANGJ_04647	LJKHLHJC_04324	CFMGICGE_01194	NMNFDOCL_00524	LFMPNOJO_02115	KGMGPHCA_02115	KGKJFFBP_01013	MNEAFADB_02375
dapB		4-hydroxy-tetrahydrodipicolinate reductase	13	13	1	118	768				821	821	821	DGEGOJGK_04195	KANKLEDG_02920	PIDBCIIE_04392	LDNLOPHO_00038	DGBNPACE_01503	OMJDANGJ_01716	LJKHLHJC_01776	CFMGICGE_02128	NMNFDOCL_02903	LFMPNOJO_02775	KGMGPHCA_02606	KGKJFFBP_04575	MNEAFADB_00750
mtnD_1		Acireductone dioxygenase	13	13	1	118	1654				542	542	542	DGEGOJGK_03552	KANKLEDG_03603	PIDBCIIE_03749	LDNLOPHO_00661	DGBNPACE_00441	OMJDANGJ_04782	LJKHLHJC_02412	CFMGICGE_01516	NMNFDOCL_00173	LFMPNOJO_00986	KGMGPHCA_00868	KGKJFFBP_00086	MNEAFADB_01460
corC		Magnesium and cobalt efflux protein CorC	13	13	1	118	1696				947	947	947	DGEGOJGK_03511	KANKLEDG_03644	PIDBCIIE_03708	LDNLOPHO_00702	DGBNPACE_00482	OMJDANGJ_05377	LJKHLHJC_02369	CFMGICGE_01475	NMNFDOCL_00214	LFMPNOJO_00945	KGMGPHCA_00909	KGKJFFBP_00127	MNEAFADB_01501
group_10026		hypothetical protein	13	13	1	118	9959				779	779	779	DGEGOJGK_03237	KANKLEDG_03918	PIDBCIIE_03443	LDNLOPHO_00978	DGBNPACE_00307	OMJDANGJ_04528	LJKHLHJC_00234	CFMGICGE_00020	NMNFDOCL_03082	LFMPNOJO_02801	KGMGPHCA_02955	KGKJFFBP_00434	MNEAFADB_01804
trmO		tRNA (adenine(37)-N6)-methyltransferase	13	13	1	118	962				707	707	707	DGEGOJGK_04022	KANKLEDG_03091	PIDBCIIE_04209	LDNLOPHO_00209	DGBNPACE_01420	OMJDANGJ_05680	LJKHLHJC_05469	CFMGICGE_01957	NMNFDOCL_02732	LFMPNOJO_02604	KGMGPHCA_02777	KGKJFFBP_04745	MNEAFADB_00927
group_10028		hypothetical protein	13	13	1	118	859				806	806	806	DGEGOJGK_04112	KANKLEDG_03004	PIDBCIIE_04308	LDNLOPHO_00121	DGBNPACE_01586	OMJDANGJ_03607	LJKHLHJC_04584	CFMGICGE_02044	NMNFDOCL_02819	LFMPNOJO_02691	KGMGPHCA_02690	KGKJFFBP_04658	MNEAFADB_00833
xylB_2		Aryl-alcohol dehydrogenase	13	13	1	118	8840				1088	1088	1088	DGEGOJGK_02237	KANKLEDG_04630	PIDBCIIE_02408	LDNLOPHO_02003	DGBNPACE_01653	OMJDANGJ_05723	LJKHLHJC_03471	CFMGICGE_00955	NMNFDOCL_01027	LFMPNOJO_00332	KGMGPHCA_00364	KGKJFFBP_01439	MNEAFADB_02856
fumA		Fumarate hydratase class I, aerobic	13	13	1	118	8081				1646	1646	1646	DGEGOJGK_02743	KANKLEDG_05087	PIDBCIIE_02836	LDNLOPHO_01558	DGBNPACE_01289	OMJDANGJ_04650	LJKHLHJC_04321	CFMGICGE_01191	NMNFDOCL_00527	LFMPNOJO_02112	KGMGPHCA_02112	KGKJFFBP_01010	MNEAFADB_02372
pepT		Peptidase T	13	13	1	118	7571				1232	1232	1232	DGEGOJGK_03062	KANKLEDG_04099	PIDBCIIE_03262	LDNLOPHO_01165	DGBNPACE_02623	OMJDANGJ_02885	LJKHLHJC_01992	CFMGICGE_04713	NMNFDOCL_03451	LFMPNOJO_03502	KGMGPHCA_03327	KGKJFFBP_00614	MNEAFADB_01983
yohK_1		Inner membrane protein YohK	13	13	1	118	6295				695	695	695	DGEGOJGK_01557	KANKLEDG_02090	PIDBCIIE_01651	LDNLOPHO_02653	DGBNPACE_03520	OMJDANGJ_00061	LJKHLHJC_02188	CFMGICGE_02768	NMNFDOCL_03468	LFMPNOJO_03519	KGMGPHCA_03520	KGKJFFBP_02154	MNEAFADB_03552
phoQ		Sensor protein PhoQ	13	13	1	118	7573				1466	1466	1466	DGEGOJGK_03060	KANKLEDG_04101	PIDBCIIE_03260	LDNLOPHO_01167	DGBNPACE_02625	OMJDANGJ_02887	LJKHLHJC_01994	CFMGICGE_04715	NMNFDOCL_03449	LFMPNOJO_03500	KGMGPHCA_03329	KGKJFFBP_00616	MNEAFADB_01985
gor		Glutathione reductase	13	13	1	118	9468				1352	1352	1352	DGEGOJGK_00274	KANKLEDG_00666	PIDBCIIE_00245	LDNLOPHO_03993	DGBNPACE_00191	OMJDANGJ_00935	LJKHLHJC_05268	CFMGICGE_02474	NMNFDOCL_03257	LFMPNOJO_03165	KGMGPHCA_03309	KGKJFFBP_03546	MNEAFADB_04895
glnP_2		putative glutamine ABC transporter permease protein GlnP	13	13	1	118	1132				689	689	689	DGEGOJGK_03933	KANKLEDG_03205	PIDBCIIE_04111	LDNLOPHO_00302	DGBNPACE_00937	OMJDANGJ_04292	LJKHLHJC_05156	CFMGICGE_01941	NMNFDOCL_02518	LFMPNOJO_02391	KGMGPHCA_02391	KGKJFFBP_04855	MNEAFADB_01022
yecS_2		L-cystine transport system permease protein YecS	13	13	1	118	1562				641	641	641	DGEGOJGK_03624	KANKLEDG_03527	PIDBCIIE_03821	LDNLOPHO_00589	DGBNPACE_00686	OMJDANGJ_02134	LJKHLHJC_02905	CFMGICGE_01588	NMNFDOCL_00101	LFMPNOJO_01058	KGMGPHCA_00796	KGKJFFBP_00014	MNEAFADB_01385
bioH		Pimeloyl-[acyl-carrier protein] methyl ester esterase	13	13	1	118	9579				773	773	773	DGEGOJGK_00358	KANKLEDG_00762	PIDBCIIE_00353	LDNLOPHO_03908	DGBNPACE_00107	OMJDANGJ_01029	LJKHLHJC_03409	CFMGICGE_02990	NMNFDOCL_03832	LFMPNOJO_03881	KGMGPHCA_03884	KGKJFFBP_03464	MNEAFADB_04810
cysM		Cysteine synthase B	13	13	1	118	5933				911	911	911	DGEGOJGK_01366	KANKLEDG_01904	PIDBCIIE_01372	LDNLOPHO_02840	DGBNPACE_02390	OMJDANGJ_00526	LJKHLHJC_05218	CFMGICGE_04113	NMNFDOCL_02369	LFMPNOJO_02242	KGMGPHCA_02242	KGKJFFBP_02461	MNEAFADB_03740
bglG		Cryptic beta-glucoside bgl operon antiterminator	13	13	1	118	6291				833	833	833	DGEGOJGK_01561	KANKLEDG_02094	PIDBCIIE_01655	LDNLOPHO_02649	DGBNPACE_03516	OMJDANGJ_00056	LJKHLHJC_02183	CFMGICGE_02772	NMNFDOCL_03464	LFMPNOJO_03515	KGMGPHCA_03516	KGKJFFBP_02150	MNEAFADB_03548
fucU		L-fucose mutarotase	13	13	1	118	2251				422	422	422	DGEGOJGK_00960	KANKLEDG_01439	PIDBCIIE_00995	LDNLOPHO_03235	DGBNPACE_03186	OMJDANGJ_05613	LJKHLHJC_02656	CFMGICGE_00379	NMNFDOCL_01544	LFMPNOJO_01391	KGMGPHCA_01391	KGKJFFBP_02839	MNEAFADB_04129
leuE		Leucine efflux protein	13	13	1	118	7688				638	638	638	DGEGOJGK_03028	KANKLEDG_04132	PIDBCIIE_03183	LDNLOPHO_01198	DGBNPACE_02656	OMJDANGJ_02923	LJKHLHJC_02081	CFMGICGE_03321	NMNFDOCL_03367	LFMPNOJO_03418	KGMGPHCA_03411	KGKJFFBP_00695	MNEAFADB_02016
aroB		3-dehydroquinate synthase	13	13	1	118	9600				1094	1094	1094	DGEGOJGK_00379	KANKLEDG_00783	PIDBCIIE_00374	LDNLOPHO_03887	DGBNPACE_00086	OMJDANGJ_01052	LJKHLHJC_03387	CFMGICGE_02969	NMNFDOCL_03811	LFMPNOJO_03860	KGMGPHCA_03863	KGKJFFBP_03443	MNEAFADB_04789
group_10043		hypothetical protein	13	13	1	118	10047				221	221	221	DGEGOJGK_03170	KANKLEDG_03987	PIDBCIIE_03374	LDNLOPHO_01055	DGBNPACE_00834	OMJDANGJ_01554	LJKHLHJC_00307	CFMGICGE_00089	NMNFDOCL_03013	LFMPNOJO_02870	KGMGPHCA_02886	KGKJFFBP_00503	MNEAFADB_01876
nuoM		NADH-quinone oxidoreductase subunit M	13	13	1	118	6089				1529	1529	1529	DGEGOJGK_01473	KANKLEDG_02005	PIDBCIIE_01566	LDNLOPHO_02738	DGBNPACE_04175	OMJDANGJ_00154	LJKHLHJC_02795	CFMGICGE_02683	NMNFDOCL_03553	LFMPNOJO_03604	KGMGPHCA_03605	KGKJFFBP_02311	MNEAFADB_03637
yciE_1		Protein YciE	13	13	1	118	8699				506	506	506	DGEGOJGK_02354	KANKLEDG_04736	PIDBCIIE_02515	LDNLOPHO_01895	DGBNPACE_02575	OMJDANGJ_04925	LJKHLHJC_02448	CFMGICGE_00848	NMNFDOCL_00920	LFMPNOJO_00439	KGMGPHCA_00257	KGKJFFBP_01332	MNEAFADB_02742
nadD		Nicotinate-nucleotide adenylyltransferase	13	13	1	118	1684				650	650	650	DGEGOJGK_03523	KANKLEDG_03632	PIDBCIIE_03720	LDNLOPHO_00690	DGBNPACE_00470	OMJDANGJ_05364	LJKHLHJC_02382	CFMGICGE_01487	NMNFDOCL_00202	LFMPNOJO_00957	KGMGPHCA_00897	KGKJFFBP_00115	MNEAFADB_01489
cpxP		Periplasmic protein CpxP	13	13	1	118	3291				503	503	503	DGEGOJGK_04881	KANKLEDG_00302	PIDBCIIE_05078	LDNLOPHO_04350	DGBNPACE_01348	OMJDANGJ_02536	LJKHLHJC_01951	CFMGICGE_03946	NMNFDOCL_04336	LFMPNOJO_04532	KGMGPHCA_04536	KGKJFFBP_03898	MNEAFADB_00077
nupC_1		Nucleoside permease NupC	13	13	1	118	5953				1202	1202	1202	DGEGOJGK_01391	KANKLEDG_01929	PIDBCIIE_01397	LDNLOPHO_02815	DGBNPACE_02366	OMJDANGJ_00502	LJKHLHJC_05001	CFMGICGE_04138	NMNFDOCL_02344	LFMPNOJO_02217	KGMGPHCA_02217	KGKJFFBP_02436	MNEAFADB_03715
ileS		Isoleucine--tRNA ligase	13	13	1	118	760				2852	2852	2852	DGEGOJGK_04214	KANKLEDG_02912	PIDBCIIE_04411	LDNLOPHO_00019	DGBNPACE_00805	OMJDANGJ_01695	LJKHLHJC_01792	CFMGICGE_02788	NMNFDOCL_03630	LFMPNOJO_03679	KGMGPHCA_03682	KGKJFFBP_04567	MNEAFADB_00731
sufD		FeS cluster assembly protein SufD	13	13	1	118	9122				1274	1274	1274	DGEGOJGK_02049	KANKLEDG_04429	PIDBCIIE_02207	LDNLOPHO_02205	DGBNPACE_04264	OMJDANGJ_01298	LJKHLHJC_04739	CFMGICGE_02254	NMNFDOCL_01222	LFMPNOJO_00137	KGMGPHCA_00559	KGKJFFBP_01667	MNEAFADB_03056
clsB_1		Cardiolipin synthase B	13	13	1	118	9810				1244	1244	1244	DGEGOJGK_03370	KANKLEDG_03785	PIDBCIIE_03576	LDNLOPHO_00845	DGBNPACE_00584	OMJDANGJ_02215	LJKHLHJC_00511	CFMGICGE_01344	NMNFDOCL_00346	LFMPNOJO_00813	KGMGPHCA_01041	KGKJFFBP_00272	MNEAFADB_01630
csbX_1		Alpha-ketoglutarate permease	13	13	1	118	6255				1283	1283	1283	DGEGOJGK_01591	KANKLEDG_02124	PIDBCIIE_01685	LDNLOPHO_02617	DGBNPACE_03486	OMJDANGJ_00021	LJKHLHJC_04955	CFMGICGE_02509	NMNFDOCL_04395	LFMPNOJO_01600	KGMGPHCA_01878	KGKJFFBP_02120	MNEAFADB_03517
yheS_1		putative ABC transporter ATP-binding protein YheS	13	13	1	118	8712				1715	1715	1715	DGEGOJGK_02344	KANKLEDG_04728	PIDBCIIE_02505	LDNLOPHO_01905	DGBNPACE_03389	OMJDANGJ_03306	LJKHLHJC_02461	CFMGICGE_00858	NMNFDOCL_00930	LFMPNOJO_00429	KGMGPHCA_00267	KGKJFFBP_01340	MNEAFADB_02752
ybjP		putative lipoprotein YbjP	13	13	1	118	9905				515	515	515	DGEGOJGK_03287	KANKLEDG_03868	PIDBCIIE_03493	LDNLOPHO_00928	DGBNPACE_00257	OMJDANGJ_02307	LJKHLHJC_00424	CFMGICGE_01256	NMNFDOCL_00434	LFMPNOJO_00725	KGMGPHCA_01129	KGKJFFBP_00384	MNEAFADB_01754
yrfG		GMP/IMP nucleotidase YrfG	13	13	1	118	9591				683	683	683	DGEGOJGK_00370	KANKLEDG_00774	PIDBCIIE_00365	LDNLOPHO_03896	DGBNPACE_00095	OMJDANGJ_01042	LJKHLHJC_03397	CFMGICGE_02978	NMNFDOCL_03820	LFMPNOJO_03869	KGMGPHCA_03872	KGKJFFBP_03452	MNEAFADB_04798
putP		Sodium/proline symporter	13	13	1	118	10068				1508	1508	1508	DGEGOJGK_03152	KANKLEDG_04006	PIDBCIIE_03356	LDNLOPHO_01072	DGBNPACE_00851	OMJDANGJ_01534	LJKHLHJC_03286	CFMGICGE_00107	NMNFDOCL_02995	LFMPNOJO_02888	KGMGPHCA_02868	KGKJFFBP_00521	MNEAFADB_01895
group_10058		hypothetical protein	13	13	1	118	5656				314	317	316	DGEGOJGK_04346	KANKLEDG_02769	PIDBCIIE_04557	LDNLOPHO_04882	DGBNPACE_01855	OMJDANGJ_05211	LJKHLHJC_05402	CFMGICGE_02932	NMNFDOCL_03774	LFMPNOJO_03823	KGMGPHCA_03826	KGKJFFBP_04424	MNEAFADB_00595
yedJ		putative protein YedJ	13	13	1	118	4921				707	707	707	DGEGOJGK_01729	KANKLEDG_02340	PIDBCIIE_01858	LDNLOPHO_02497	DGBNPACE_03814	OMJDANGJ_03823	LJKHLHJC_00985	CFMGICGE_04267	NMNFDOCL_02215	LFMPNOJO_01814	KGMGPHCA_01664	KGKJFFBP_01962	MNEAFADB_03360
aroP_1		Aromatic amino acid transport protein AroP	13	13	1	118	7993				1379	1379	1379	DGEGOJGK_02815	KANKLEDG_06085	PIDBCIIE_02918	LDNLOPHO_01401	DGBNPACE_00641	OMJDANGJ_00684	LJKHLHJC_03863	CFMGICGE_01109	NMNFDOCL_00609	LFMPNOJO_02030	KGMGPHCA_02030	KGKJFFBP_00938	MNEAFADB_02297
fruA_2		PTS system fructose-specific EIIB'BC component	13	13	1	118	6311				1694	1694	1694	DGEGOJGK_01542	KANKLEDG_02074	PIDBCIIE_01636	LDNLOPHO_02669	DGBNPACE_04391	OMJDANGJ_00078	LJKHLHJC_02203	CFMGICGE_02753	NMNFDOCL_03483	LFMPNOJO_03534	KGMGPHCA_03535	KGKJFFBP_02169	MNEAFADB_03568
nqrB		Na(+)-translocating NADH-quinone reductase subunit B	13	13	1	118	987				1238	1238	1238	DGEGOJGK_03991	KANKLEDG_03125	PIDBCIIE_04177	LDNLOPHO_00240	DGBNPACE_01451	OMJDANGJ_03087	LJKHLHJC_00370	CFMGICGE_04490	NMNFDOCL_04629	LFMPNOJO_04811	KGMGPHCA_04815	KGKJFFBP_04776	MNEAFADB_00958
adeQ		Adenine permease AdeQ	13	13	1	118	6262				1343	1343	1343	DGEGOJGK_01584	KANKLEDG_02117	PIDBCIIE_01678	LDNLOPHO_02624	DGBNPACE_03493	OMJDANGJ_00028	LJKHLHJC_05019	CFMGICGE_02502	NMNFDOCL_04388	LFMPNOJO_01593	KGMGPHCA_01885	KGKJFFBP_02127	MNEAFADB_03524
dmsD		Tat proofreading chaperone DmsD	13	13	1	118	4407				605	608	607	DGEGOJGK_02680	KANKLEDG_05025	PIDBCIIE_02774	LDNLOPHO_01620	DGBNPACE_02223	OMJDANGJ_05584	LJKHLHJC_05314	CFMGICGE_04938	NMNFDOCL_00466	LFMPNOJO_02174	KGMGPHCA_02174	KGKJFFBP_01059	MNEAFADB_02436
betI_1		HTH-type transcriptional regulator BetI	13	13	1	118	8600				578	578	578	DGEGOJGK_02455	KANKLEDG_04821	PIDBCIIE_02601	LDNLOPHO_01804	DGBNPACE_02796	OMJDANGJ_04253	LJKHLHJC_01345	CFMGICGE_00762	NMNFDOCL_00834	LFMPNOJO_00525	KGMGPHCA_00171	KGKJFFBP_01248	MNEAFADB_02641
purA		Adenylosuccinate synthetase	13	13	1	118	3677				1298	1298	1298	DGEGOJGK_04527	KANKLEDG_02573	PIDBCIIE_04721	LDNLOPHO_04706	DGBNPACE_01942	OMJDANGJ_03884	LJKHLHJC_01677	CFMGICGE_03447	NMNFDOCL_01942	LFMPNOJO_03087	KGMGPHCA_03088	KGKJFFBP_04245	MNEAFADB_00433
pqqC		Pyrroloquinoline-quinone synthase	13	13	1	118	8666				755	755	755	DGEGOJGK_02382	KANKLEDG_04764	PIDBCIIE_02544	LDNLOPHO_01866	DGBNPACE_02906	OMJDANGJ_04065	LJKHLHJC_05525	CFMGICGE_00819	NMNFDOCL_00891	LFMPNOJO_00468	KGMGPHCA_00228	KGKJFFBP_01304	MNEAFADB_02703
nudC		NADH pyrophosphatase	13	13	1	118	3443				773	773	773	DGEGOJGK_04726	KANKLEDG_00145	PIDBCIIE_04921	LDNLOPHO_04506	DGBNPACE_02033	OMJDANGJ_04752	LJKHLHJC_04423	CFMGICGE_04870	NMNFDOCL_05009	LFMPNOJO_05020	KGMGPHCA_05077	KGKJFFBP_04054	MNEAFADB_00233
group_10069		hypothetical protein	13	13	1	118	1628				1064	1064	1064	DGEGOJGK_03572	KANKLEDG_03583	PIDBCIIE_03769	LDNLOPHO_00641	DGBNPACE_00421	OMJDANGJ_02199	LJKHLHJC_05283	CFMGICGE_01536	NMNFDOCL_00153	LFMPNOJO_01006	KGMGPHCA_00848	KGKJFFBP_00066	MNEAFADB_01438
kgtP_1		Alpha-ketoglutarate permease	13	13	1	118	5765				1298	1298	1298	DGEGOJGK_01228	KANKLEDG_01744	PIDBCIIE_01232	LDNLOPHO_02984	DGBNPACE_03998	OMJDANGJ_04189	LJKHLHJC_01130	CFMGICGE_03800	NMNFDOCL_02507	LFMPNOJO_02380	KGMGPHCA_02380	KGKJFFBP_02601	MNEAFADB_03882
glpD		Aerobic glycerol-3-phosphate dehydrogenase	13	13	1	118	9568				1508	1508	1508	DGEGOJGK_00348	KANKLEDG_00752	PIDBCIIE_00343	LDNLOPHO_03918	DGBNPACE_00117	OMJDANGJ_01016	LJKHLHJC_02165	CFMGICGE_03000	NMNFDOCL_03842	LFMPNOJO_03891	KGMGPHCA_03894	KGKJFFBP_03474	MNEAFADB_04820
sad_2		Succinate semialdehyde dehydrogenase [NAD(P)+] Sad	13	13	1	118	5611				1370	1370	1370	DGEGOJGK_04317	KANKLEDG_02807	PIDBCIIE_04525	LDNLOPHO_04908	DGBNPACE_01850	OMJDANGJ_04396	LJKHLHJC_03988	CFMGICGE_02901	NMNFDOCL_03743	LFMPNOJO_03792	KGMGPHCA_03795	KGKJFFBP_04462	MNEAFADB_00621
dacD		D-alanyl-D-alanine carboxypeptidase DacD	13	13	1	118	5100				1163	1169	1163	DGEGOJGK_01680	KANKLEDG_02214	PIDBCIIE_01769	LDNLOPHO_02538	DGBNPACE_00636	OMJDANGJ_01197	LJKHLHJC_02514	CFMGICGE_02585	NMNFDOCL_02077	LFMPNOJO_01676	KGMGPHCA_01802	KGKJFFBP_02045	MNEAFADB_03440
cysZ		Sulfate transporter CysZ	13	13	1	118	5943				761	761	761	DGEGOJGK_01375	KANKLEDG_01913	PIDBCIIE_01381	LDNLOPHO_02831	DGBNPACE_02381	OMJDANGJ_00516	LJKHLHJC_05227	CFMGICGE_04122	NMNFDOCL_02360	LFMPNOJO_02233	KGMGPHCA_02233	KGKJFFBP_02452	MNEAFADB_03731
pduD_1		Propanediol dehydratase medium subunit	13	13	1	118	2300				689	689	689	DGEGOJGK_00923	KANKLEDG_01382	PIDBCIIE_00958	LDNLOPHO_03289	DGBNPACE_03223	OMJDANGJ_05290	LJKHLHJC_00547	CFMGICGE_00342	NMNFDOCL_01507	LFMPNOJO_01428	KGMGPHCA_01428	KGKJFFBP_02893	MNEAFADB_04165
ubiI		2-octaprenylphenol hydroxylase	13	13	1	118	2462				1202	1202	1202	DGEGOJGK_00786	KANKLEDG_01231	PIDBCIIE_00824	LDNLOPHO_03425	DGBNPACE_02946	OMJDANGJ_02988	LJKHLHJC_05120	CFMGICGE_00208	NMNFDOCL_01373	LFMPNOJO_01562	KGMGPHCA_01562	KGKJFFBP_03029	MNEAFADB_04298
fcuA		Ferrichrome receptor FcuA	13	13	1	118	1502				2198	2210	2198	DGEGOJGK_03665	KANKLEDG_03479	PIDBCIIE_03861	LDNLOPHO_00549	DGBNPACE_01200	OMJDANGJ_02089	LJKHLHJC_05093	CFMGICGE_01628	NMNFDOCL_00061	LFMPNOJO_01098	KGMGPHCA_00756	KGKJFFBP_05105	MNEAFADB_01340
ycdY		Chaperone protein YcdY	13	13	1	118	7481				551	554	553	DGEGOJGK_03138	KANKLEDG_04023	PIDBCIIE_03338	LDNLOPHO_01089	DGBNPACE_04084	OMJDANGJ_01516	LJKHLHJC_03303	CFMGICGE_00124	NMNFDOCL_02978	LFMPNOJO_02905	KGMGPHCA_02851	KGKJFFBP_00538	MNEAFADB_01911
group_10079		hypothetical protein	13	13	1	118	3267				323	323	323	DGEGOJGK_04903	KANKLEDG_00324	PIDBCIIE_05100	LDNLOPHO_04328	DGBNPACE_01326	OMJDANGJ_02508	LJKHLHJC_01929	CFMGICGE_03924	NMNFDOCL_04314	LFMPNOJO_04554	KGMGPHCA_04558	KGKJFFBP_03876	MNEAFADB_00055
kup		Low affinity potassium transport system protein kup	13	13	1	118	3209				1868	1868	1868	DGEGOJGK_04966	KANKLEDG_00373	PIDBCIIE_05149	LDNLOPHO_04280	DGBNPACE_04447	OMJDANGJ_04716	LJKHLHJC_01571	CFMGICGE_03509	NMNFDOCL_04075	LFMPNOJO_04487	KGMGPHCA_04491	KGKJFFBP_03827	MNEAFADB_00006
dsbB		Disulfide bond formation protein B	13	13	1	118	4795				530	530	530	DGEGOJGK_01846	KANKLEDG_02457	PIDBCIIE_01974	LDNLOPHO_02380	DGBNPACE_03697	OMJDANGJ_04210	LJKHLHJC_01112	CFMGICGE_04382	NMNFDOCL_04580	LFMPNOJO_04703	KGMGPHCA_04707	KGKJFFBP_01845	MNEAFADB_03241
fadI		3-ketoacyl-CoA thiolase FadI	13	13	1	118	6018				1310	1310	1310	DGEGOJGK_01417	KANKLEDG_01949	PIDBCIIE_01505	LDNLOPHO_02795	DGBNPACE_04231	OMJDANGJ_00223	LJKHLHJC_05236	CFMGICGE_05053	NMNFDOCL_03614	LFMPNOJO_03665	KGMGPHCA_03666	KGKJFFBP_02367	MNEAFADB_03693
cbdB		2-halobenzoate 1,2-dioxygenase small subunit	13	13	1	118	8737				485	485	485	DGEGOJGK_02324	KANKLEDG_04708	PIDBCIIE_02485	LDNLOPHO_01926	DGBNPACE_03409	OMJDANGJ_03328	LJKHLHJC_02482	CFMGICGE_00878	NMNFDOCL_00950	LFMPNOJO_00409	KGMGPHCA_00287	KGKJFFBP_01360	MNEAFADB_02775
yfcG_1		Disulfide-bond oxidoreductase YfcG	13	13	1	118	6063				629	629	629	DGEGOJGK_01449	KANKLEDG_01981	PIDBCIIE_01542	LDNLOPHO_02763	DGBNPACE_04199	OMJDANGJ_00181	LJKHLHJC_02819	CFMGICGE_02659	NMNFDOCL_03577	LFMPNOJO_03628	KGMGPHCA_03629	KGKJFFBP_02335	MNEAFADB_03661
group_10085		hypothetical protein	13	13	1	118	2067				335	335	335	DGEGOJGK_01142	KANKLEDG_01596	PIDBCIIE_01152	LDNLOPHO_03088	DGBNPACE_03039	OMJDANGJ_00425	LJKHLHJC_02764	CFMGICGE_00536	NMNFDOCL_01701	LFMPNOJO_01234	KGMGPHCA_01234	KGKJFFBP_02684	MNEAFADB_03983
birA_2		Bifunctional ligase/repressor BirA	13	13	1	118	3418				962	962	962	DGEGOJGK_04752	KANKLEDG_00172	PIDBCIIE_04947	LDNLOPHO_04480	DGBNPACE_02095	OMJDANGJ_05760	LJKHLHJC_05721	CFMGICGE_05266	NMNFDOCL_05315	LFMPNOJO_05315	KGMGPHCA_05326	KGKJFFBP_04028	MNEAFADB_00207
ychF		Ribosome-binding ATPase YchF	13	13	1	118	9234				1091	1091	1091	DGEGOJGK_01928	KANKLEDG_04323	PIDBCIIE_02102	LDNLOPHO_02311	DGBNPACE_04372	OMJDANGJ_01416	LJKHLHJC_04458	CFMGICGE_02148	NMNFDOCL_01328	LFMPNOJO_00031	KGMGPHCA_00665	KGKJFFBP_01776	MNEAFADB_03170
lpxA		Acyl-[acyl-carrier-protein]--UDP-N-acetylglucosamine O-acyltransferase	13	13	1	118	944				788	788	788	DGEGOJGK_04037	KANKLEDG_03076	PIDBCIIE_04224	LDNLOPHO_00194	DGBNPACE_01404	OMJDANGJ_03571	LJKHLHJC_03508	CFMGICGE_01972	NMNFDOCL_02747	LFMPNOJO_02619	KGMGPHCA_02762	KGKJFFBP_04730	MNEAFADB_00912
trmA		tRNA/tmRNA (uracil-C(5))-methyltransferase	13	13	1	118	3326				1100	1100	1100	DGEGOJGK_04849	KANKLEDG_00269	PIDBCIIE_05045	LDNLOPHO_04383	DGBNPACE_01905	OMJDANGJ_02574	LJKHLHJC_01984	CFMGICGE_03979	NMNFDOCL_04369	LFMPNOJO_04499	KGMGPHCA_04503	KGKJFFBP_03931	MNEAFADB_00110
atpA		ATP synthase subunit alpha	13	13	1	118	3196				1541	1541	1541	DGEGOJGK_04979	KANKLEDG_00386	PIDBCIIE_05162	LDNLOPHO_04267	DGBNPACE_04474	OMJDANGJ_04729	LJKHLHJC_01558	CFMGICGE_03522	NMNFDOCL_04088	LFMPNOJO_04474	KGMGPHCA_04478	KGKJFFBP_03814	MNEAFADB_05167
cpdA_2		3',5'-cyclic adenosine monophosphate phosphodiesterase CpdA	13	13	1	118	3848				824	824	824	DGEGOJGK_04414	KANKLEDG_02696	PIDBCIIE_04618	LDNLOPHO_04811	DGBNPACE_01215	OMJDANGJ_05503	LJKHLHJC_04356	CFMGICGE_04838	NMNFDOCL_02043	LFMPNOJO_02986	KGMGPHCA_02987	KGKJFFBP_04351	MNEAFADB_00539
glnS		Glutamine--tRNA ligase	13	13	1	118	1708				1667	1667	1667	DGEGOJGK_03493	KANKLEDG_03662	PIDBCIIE_03690	LDNLOPHO_00720	DGBNPACE_00500	OMJDANGJ_03714	LJKHLHJC_02353	CFMGICGE_01458	NMNFDOCL_00232	LFMPNOJO_00927	KGMGPHCA_00927	KGKJFFBP_00145	MNEAFADB_01519
zapC		Cell division protein ZapC	13	13	1	118	9994				542	542	542	DGEGOJGK_03212	KANKLEDG_03943	PIDBCIIE_03417	LDNLOPHO_01007	DGBNPACE_00332	OMJDANGJ_01605	LJKHLHJC_00261	CFMGICGE_00046	NMNFDOCL_03056	LFMPNOJO_02827	KGMGPHCA_02929	KGKJFFBP_00459	MNEAFADB_01832
tus		DNA replication terminus site-binding protein	13	13	1	118	8083				932	932	932	DGEGOJGK_02741	KANKLEDG_05085	PIDBCIIE_02834	LDNLOPHO_01560	DGBNPACE_01291	OMJDANGJ_04648	LJKHLHJC_04323	CFMGICGE_01193	NMNFDOCL_00525	LFMPNOJO_02114	KGMGPHCA_02114	KGKJFFBP_01012	MNEAFADB_02374
yobA		Protein YobA	13	13	1	118	4845				374	374	374	DGEGOJGK_01800	KANKLEDG_02411	PIDBCIIE_01929	LDNLOPHO_02426	DGBNPACE_03743	OMJDANGJ_04689	LJKHLHJC_01065	CFMGICGE_04196	NMNFDOCL_02286	LFMPNOJO_01885	KGMGPHCA_01593	KGKJFFBP_01891	MNEAFADB_03287
iolG_6		Inositol 2-dehydrogenase/D-chiro-inositol 3-dehydrogenase	13	13	1	118	3854				1013	1013	1013	DGEGOJGK_04419	KANKLEDG_02691	PIDBCIIE_04623	LDNLOPHO_04806	DGBNPACE_01210	OMJDANGJ_05509	LJKHLHJC_04361	CFMGICGE_04833	NMNFDOCL_02038	LFMPNOJO_02991	KGMGPHCA_02992	KGKJFFBP_04346	MNEAFADB_00534
glmS_2		Glutamine--fructose-6-phosphate aminotransferase [isomerizing]	13	13	1	118	3191				1829	1829	1829	DGEGOJGK_04984	KANKLEDG_00391	PIDBCIIE_05167	LDNLOPHO_04262	DGBNPACE_04469	OMJDANGJ_04734	LJKHLHJC_01552	CFMGICGE_03527	NMNFDOCL_04093	LFMPNOJO_04469	KGMGPHCA_04473	KGKJFFBP_03809	MNEAFADB_05162
group_10098	rbsA_2	Ribose import ATP-binding protein RbsA	13	13	1	118	3211				1505	1505	1505	DGEGOJGK_04964	KANKLEDG_00371	PIDBCIIE_05147	LDNLOPHO_04282	DGBNPACE_04449	OMJDANGJ_04714	LJKHLHJC_01573	CFMGICGE_03507	NMNFDOCL_04073	LFMPNOJO_04489	KGMGPHCA_04493	KGKJFFBP_03829	MNEAFADB_00008
hcaB_1		3-phenylpropionate-dihydrodiol/cinnamic acid-dihydrodiol dehydrogenase	13	13	1	118	10048				788	788	788	DGEGOJGK_03169	KANKLEDG_03988	PIDBCIIE_03373	LDNLOPHO_01056	DGBNPACE_00835	OMJDANGJ_01553	LJKHLHJC_00308	CFMGICGE_00090	NMNFDOCL_03012	LFMPNOJO_02871	KGMGPHCA_02885	KGKJFFBP_00504	MNEAFADB_01877
eptA		Phosphoethanolamine transferase EptA	13	13	1	118	9800				1640	1640	1640	DGEGOJGK_03379	KANKLEDG_03776	PIDBCIIE_03585	LDNLOPHO_00836	DGBNPACE_00575	OMJDANGJ_05462	LJKHLHJC_00520	CFMGICGE_01353	NMNFDOCL_00337	LFMPNOJO_00822	KGMGPHCA_01032	KGKJFFBP_00261	MNEAFADB_01621
fadM		Long-chain acyl-CoA thioesterase FadM	13	13	1	118	1313				401	401	401	DGEGOJGK_03822	KANKLEDG_03340	PIDBCIIE_03999	LDNLOPHO_00412	DGBNPACE_01045	OMJDANGJ_02388	LJKHLHJC_03113	CFMGICGE_01830	NMNFDOCL_02629	LFMPNOJO_02502	KGMGPHCA_02502	KGKJFFBP_04966	MNEAFADB_01131
cdd		Cytidine deaminase	13	13	1	118	6296				884	884	884	DGEGOJGK_01556	KANKLEDG_02089	PIDBCIIE_01650	LDNLOPHO_02654	DGBNPACE_03521	OMJDANGJ_00062	LJKHLHJC_02189	CFMGICGE_02767	NMNFDOCL_03469	LFMPNOJO_03520	KGMGPHCA_03521	KGKJFFBP_02155	MNEAFADB_03553
osmY_2		Osmotically-inducible protein Y	13	13	1	118	2820				575	575	575	DGEGOJGK_00598	KANKLEDG_00989	PIDBCIIE_00578	LDNLOPHO_03684	DGBNPACE_02589	OMJDANGJ_02778	LJKHLHJC_01431	CFMGICGE_03145	NMNFDOCL_03988	LFMPNOJO_04043	KGMGPHCA_04046	KGKJFFBP_03249	MNEAFADB_04572
psiF		Phosphate starvation-inducible protein PsiF	13	13	1	118	1169				317	317	317	DGEGOJGK_03901	KANKLEDG_03238	PIDBCIIE_04078	LDNLOPHO_00334	DGBNPACE_00969	OMJDANGJ_04330	LJKHLHJC_04489	CFMGICGE_01908	NMNFDOCL_02551	LFMPNOJO_02424	KGMGPHCA_02424	KGKJFFBP_04888	MNEAFADB_01053
group_10106		Acetyltransferase	13	13	1	118	6060				527	527	527	DGEGOJGK_01446	KANKLEDG_01978	PIDBCIIE_01539	LDNLOPHO_02766	DGBNPACE_04202	OMJDANGJ_00184	LJKHLHJC_02822	CFMGICGE_02656	NMNFDOCL_03580	LFMPNOJO_03631	KGMGPHCA_03632	KGKJFFBP_02338	MNEAFADB_03664
ydhP_1		Inner membrane transport protein YdhP	13	13	1	118	8898				1166	1169	1166	DGEGOJGK_02186	KANKLEDG_04579	PIDBCIIE_02358	LDNLOPHO_02054	DGBNPACE_01705	OMJDANGJ_02632	LJKHLHJC_03227	CFMGICGE_04006	NMNFDOCL_01077	LFMPNOJO_00282	KGMGPHCA_00414	KGKJFFBP_01490	MNEAFADB_02909
phnM		Alpha-D-ribose 1-methylphosphonate 5-triphosphate diphosphatase	13	13	1	118	3577				1136	1136	1136	DGEGOJGK_04605	KANKLEDG_00029	PIDBCIIE_04805	LDNLOPHO_04622	DGBNPACE_01807	OMJDANGJ_05334	LJKHLHJC_03148	CFMGICGE_04895	NMNFDOCL_05034	LFMPNOJO_04285	KGMGPHCA_04374	KGKJFFBP_04162	MNEAFADB_00350
gltX		Glutamate--tRNA ligase	13	13	1	118	5949				1418	1418	1418	DGEGOJGK_01385	KANKLEDG_01923	PIDBCIIE_01391	LDNLOPHO_02821	DGBNPACE_02372	OMJDANGJ_00507	LJKHLHJC_04996	CFMGICGE_04132	NMNFDOCL_02350	LFMPNOJO_02223	KGMGPHCA_02223	KGKJFFBP_02442	MNEAFADB_03721
kdpA		Potassium-transporting ATPase potassium-binding subunit	13	13	1	118	1725				1679	1679	1679	DGEGOJGK_03477	KANKLEDG_03678	PIDBCIIE_03674	LDNLOPHO_00736	DGBNPACE_00515	OMJDANGJ_03730	LJKHLHJC_02336	CFMGICGE_01442	NMNFDOCL_00248	LFMPNOJO_00911	KGMGPHCA_00943	KGKJFFBP_00161	MNEAFADB_01534
group_10111		hypothetical protein	13	13	1	118	5813				980	980	980	DGEGOJGK_01271	KANKLEDG_01788	PIDBCIIE_01275	LDNLOPHO_02940	DGBNPACE_03955	OMJDANGJ_00640	LJKHLHJC_01174	CFMGICGE_03757	NMNFDOCL_02464	LFMPNOJO_02337	KGMGPHCA_02337	KGKJFFBP_02558	MNEAFADB_03838
ubiB		putative protein kinase UbiB	13	13	1	118	3403				1640	1640	1640	DGEGOJGK_04772	KANKLEDG_00192	PIDBCIIE_04967	LDNLOPHO_04460	DGBNPACE_03636	OMJDANGJ_02806	LJKHLHJC_02321	CFMGICGE_04340	NMNFDOCL_04515	LFMPNOJO_04661	KGMGPHCA_04665	KGKJFFBP_04008	MNEAFADB_00187
cscB		Lactose permease	13	13	1	118	2369				1241	1241	1241	DGEGOJGK_00867	KANKLEDG_01326	PIDBCIIE_00902	LDNLOPHO_03345	DGBNPACE_03279	OMJDANGJ_04110	LJKHLHJC_00609	CFMGICGE_00286	NMNFDOCL_01451	LFMPNOJO_01484	KGMGPHCA_01484	KGKJFFBP_02949	MNEAFADB_04221
fhlA		Formate hydrogenlyase transcriptional activator	13	13	1	118	2124				2072	2072	2072	DGEGOJGK_01085	KANKLEDG_01539	PIDBCIIE_01094	LDNLOPHO_03145	DGBNPACE_03096	OMJDANGJ_00365	LJKHLHJC_05256	CFMGICGE_00478	NMNFDOCL_01643	LFMPNOJO_01292	KGMGPHCA_01292	KGKJFFBP_02741	MNEAFADB_04039
dauA_1		C4-dicarboxylic acid transporter DauA	13	13	1	118	9238				1652	1652	1652	DGEGOJGK_01932	KANKLEDG_04327	PIDBCIIE_02106	LDNLOPHO_02307	DGBNPACE_04368	OMJDANGJ_01412	LJKHLHJC_04462	CFMGICGE_02152	NMNFDOCL_01324	LFMPNOJO_00035	KGMGPHCA_00661	KGKJFFBP_01772	MNEAFADB_03166
corA		Magnesium transport protein CorA	13	13	1	118	3385				950	950	950	DGEGOJGK_04790	KANKLEDG_00210	PIDBCIIE_04985	LDNLOPHO_04442	DGBNPACE_03618	OMJDANGJ_02825	LJKHLHJC_02303	CFMGICGE_04322	NMNFDOCL_04497	LFMPNOJO_04643	KGMGPHCA_04647	KGKJFFBP_03990	MNEAFADB_00169
ackA		Acetate kinase	13	13	1	118	6069				1202	1202	1202	DGEGOJGK_01454	KANKLEDG_01986	PIDBCIIE_01547	LDNLOPHO_02758	DGBNPACE_04194	OMJDANGJ_00175	LJKHLHJC_02814	CFMGICGE_02664	NMNFDOCL_03572	LFMPNOJO_03623	KGMGPHCA_03624	KGKJFFBP_02330	MNEAFADB_03656
group_10118		3'3'-cGAMP-specific phosphodiesterase 1	13	13	1	118	7685				1208	1208	1208	DGEGOJGK_03031	KANKLEDG_04129	PIDBCIIE_03186	LDNLOPHO_01195	DGBNPACE_02653	OMJDANGJ_02920	LJKHLHJC_02077	CFMGICGE_03324	NMNFDOCL_03370	LFMPNOJO_03421	KGMGPHCA_03408	KGKJFFBP_00692	MNEAFADB_02013
nanR		HTH-type transcriptional repressor NanR	13	13	1	118	3218				701	701	701	DGEGOJGK_04958	KANKLEDG_00365	PIDBCIIE_05141	LDNLOPHO_04288	DGBNPACE_04455	OMJDANGJ_04708	LJKHLHJC_01579	CFMGICGE_03501	NMNFDOCL_04067	LFMPNOJO_04495	KGMGPHCA_04499	KGKJFFBP_03835	MNEAFADB_00014
group_1012		hypothetical protein	13	13	1	118	5111				578	740	727	DGEGOJGK_01690	KANKLEDG_02224	PIDBCIIE_01779	LDNLOPHO_02528	DGBNPACE_00626	OMJDANGJ_01187	LJKHLHJC_02525	CFMGICGE_02595	NMNFDOCL_02087	LFMPNOJO_01686	KGMGPHCA_01792	KGKJFFBP_02035	MNEAFADB_03429
group_10120		hypothetical protein	13	13	1	118	7754				563	563	563	DGEGOJGK_03006	KANKLEDG_04154	PIDBCIIE_03161	LDNLOPHO_01221	DGBNPACE_02724	OMJDANGJ_02946	LJKHLHJC_04689	CFMGICGE_03299	NMNFDOCL_03345	LFMPNOJO_03396	KGMGPHCA_03433	KGKJFFBP_00758	MNEAFADB_02039
group_10121	tsaR_1	HTH-type transcriptional regulator TsaR	13	13	1	118	2140				887	887	887	DGEGOJGK_01070	KANKLEDG_01524	PIDBCIIE_01079	LDNLOPHO_03160	DGBNPACE_03112	OMJDANGJ_00349	LJKHLHJC_03782	CFMGICGE_00463	NMNFDOCL_01628	LFMPNOJO_01307	KGMGPHCA_01307	KGKJFFBP_02756	MNEAFADB_04055
phnU		Putative 2-aminoethylphosphonate transport system permease protein PhnU	13	13	1	118	8189				860	860	860	DGEGOJGK_00048	KANKLEDG_00458	PIDBCIIE_00048	LDNLOPHO_04189	DGBNPACE_03445	OMJDANGJ_03220	LJKHLHJC_01474	CFMGICGE_03602	NMNFDOCL_04168	LFMPNOJO_04394	KGMGPHCA_04398	KGKJFFBP_03742	MNEAFADB_05095
group_10123		putative protein	13	13	1	118	1534				1100	1100	1100	DGEGOJGK_03643	KANKLEDG_03508	PIDBCIIE_03840	LDNLOPHO_00570	DGBNPACE_00812	OMJDANGJ_02112	LJKHLHJC_03932	CFMGICGE_01607	NMNFDOCL_00082	LFMPNOJO_01077	KGMGPHCA_00777	KGKJFFBP_00001	MNEAFADB_01370
queE		7-carboxy-7-deazaguanine synthase	13	13	1	118	2200				671	671	671	DGEGOJGK_01017	KANKLEDG_01477	PIDBCIIE_01031	LDNLOPHO_03198	DGBNPACE_03150	OMJDANGJ_00295	LJKHLHJC_02616	CFMGICGE_00415	NMNFDOCL_01580	LFMPNOJO_01355	KGMGPHCA_01355	KGKJFFBP_02803	MNEAFADB_04093
wzyE		putative ECA polymerase	13	13	1	118	3369				1346	1346	1346	DGEGOJGK_04809	KANKLEDG_00229	PIDBCIIE_05004	LDNLOPHO_04423	DGBNPACE_03599	OMJDANGJ_02846	LJKHLHJC_02284	CFMGICGE_04303	NMNFDOCL_04478	LFMPNOJO_04624	KGMGPHCA_04628	KGKJFFBP_03971	MNEAFADB_00150
group_10126		hypothetical protein	13	13	1	118	1173				710	710	710	DGEGOJGK_03898	KANKLEDG_03241	PIDBCIIE_04075	LDNLOPHO_00337	DGBNPACE_00972	OMJDANGJ_04333	LJKHLHJC_04485	CFMGICGE_01905	NMNFDOCL_02554	LFMPNOJO_02427	KGMGPHCA_02427	KGKJFFBP_04891	MNEAFADB_01056
fbaA_1		Fructose-bisphosphate aldolase class 2	13	13	1	118	2474				1079	1079	1079	DGEGOJGK_00774	KANKLEDG_01219	PIDBCIIE_00812	LDNLOPHO_03437	DGBNPACE_02958	OMJDANGJ_02976	LJKHLHJC_05107	CFMGICGE_00196	NMNFDOCL_01361	LFMPNOJO_01574	KGMGPHCA_01574	KGKJFFBP_03041	MNEAFADB_04309
bdhA		D-beta-hydroxybutyrate dehydrogenase	13	13	1	118	9017				770	770	770	DGEGOJGK_02130	KANKLEDG_04512	PIDBCIIE_02296	LDNLOPHO_02121	DGBNPACE_03375	OMJDANGJ_05031	LJKHLHJC_03818	CFMGICGE_04068	NMNFDOCL_01139	LFMPNOJO_00220	KGMGPHCA_00476	KGKJFFBP_01607	MNEAFADB_02969
mzrA		Modulator protein MzrA	13	13	1	118	2797				386	386	386	DGEGOJGK_00621	KANKLEDG_01027	PIDBCIIE_00601	LDNLOPHO_03648	DGBNPACE_03358	OMJDANGJ_02751	LJKHLHJC_01456	CFMGICGE_03122	NMNFDOCL_03964	LFMPNOJO_04066	KGMGPHCA_04070	KGKJFFBP_03213	MNEAFADB_04536
hsrA_1		putative transport protein HsrA	13	13	1	118	4893				812	1421	1368	DGEGOJGK_01758	KANKLEDG_02369	PIDBCIIE_01887	LDNLOPHO_02468	DGBNPACE_03785	OMJDANGJ_03792	LJKHLHJC_01017	CFMGICGE_04238	NMNFDOCL_02244	LFMPNOJO_01843	KGMGPHCA_01635	KGKJFFBP_01933	MNEAFADB_03331
alsE_2		D-allulose-6-phosphate 3-epimerase	13	13	1	118	8593				680	680	680	DGEGOJGK_02462	KANKLEDG_04828	PIDBCIIE_02611	LDNLOPHO_01797	DGBNPACE_02789	OMJDANGJ_04263	LJKHLHJC_01334	CFMGICGE_00752	NMNFDOCL_00824	LFMPNOJO_00535	KGMGPHCA_00161	KGKJFFBP_01241	MNEAFADB_02634
ugpB_1		sn-glycerol-3-phosphate-binding periplasmic protein UgpB	13	13	1	118	9532				1316	1316	1316	DGEGOJGK_00326	KANKLEDG_00723	PIDBCIIE_00321	LDNLOPHO_03940	DGBNPACE_00139	OMJDANGJ_00991	LJKHLHJC_02142	CFMGICGE_03022	NMNFDOCL_03864	LFMPNOJO_03913	KGMGPHCA_03916	KGKJFFBP_03494	MNEAFADB_04842
cyoD		Cytochrome bo(3) ubiquinol oxidase subunit 4	13	13	1	118	1297				329	329	329	DGEGOJGK_03836	KANKLEDG_06060	PIDBCIIE_04013	LDNLOPHO_00398	DGBNPACE_01032	OMJDANGJ_02403	LJKHLHJC_03128	CFMGICGE_01844	NMNFDOCL_02615	LFMPNOJO_02488	KGMGPHCA_02488	KGKJFFBP_04952	MNEAFADB_01117
budA		Alpha-acetolactate decarboxylase	13	13	1	118	9020				779	779	779	DGEGOJGK_02128	KANKLEDG_04510	PIDBCIIE_02294	LDNLOPHO_02123	DGBNPACE_03377	OMJDANGJ_05033	LJKHLHJC_03820	CFMGICGE_04070	NMNFDOCL_01141	LFMPNOJO_00218	KGMGPHCA_00478	KGKJFFBP_01609	MNEAFADB_02971
cdiA		tRNA nuclease CdiA	13	13	1	118	1689				1793	1793	1793	DGEGOJGK_03518	KANKLEDG_03637	PIDBCIIE_03715	LDNLOPHO_00695	DGBNPACE_00475	OMJDANGJ_05370	LJKHLHJC_02376	CFMGICGE_01482	NMNFDOCL_00207	LFMPNOJO_00952	KGMGPHCA_00902	KGKJFFBP_00120	MNEAFADB_01494
thiB		Thiamine-binding periplasmic protein	13	13	1	118	799				983	983	983	DGEGOJGK_04167	KANKLEDG_02948	PIDBCIIE_04364	LDNLOPHO_00066	DGBNPACE_01531	OMJDANGJ_01744	LJKHLHJC_01746	CFMGICGE_02100	NMNFDOCL_02875	LFMPNOJO_02747	KGMGPHCA_02634	KGKJFFBP_04603	MNEAFADB_00778
clcB_2		Voltage-gated ClC-type chloride channel ClcB	13	13	1	118	8277				1250	1250	1250	DGEGOJGK_00118	KANKLEDG_00527	PIDBCIIE_00119	LDNLOPHO_04120	DGBNPACE_02321	OMJDANGJ_01961	LJKHLHJC_00723	CFMGICGE_02348	NMNFDOCL_03131	LFMPNOJO_03291	KGMGPHCA_03183	KGKJFFBP_03674	MNEAFADB_05027
moaA		GTP 3',8-cyclase	13	13	1	118	9803				1022	1022	1022	DGEGOJGK_03377	KANKLEDG_03778	PIDBCIIE_03583	LDNLOPHO_00838	DGBNPACE_00577	OMJDANGJ_05465	LJKHLHJC_00518	CFMGICGE_01351	NMNFDOCL_00339	LFMPNOJO_00820	KGMGPHCA_01034	KGKJFFBP_00263	MNEAFADB_01623
ascG_1		HTH-type transcriptional regulator AscG	13	13	1	118	2105				1013	1013	1013	DGEGOJGK_01103	KANKLEDG_01557	PIDBCIIE_01112	LDNLOPHO_03127	DGBNPACE_03078	OMJDANGJ_00385	LJKHLHJC_04824	CFMGICGE_00496	NMNFDOCL_01661	LFMPNOJO_01274	KGMGPHCA_01274	KGKJFFBP_02723	MNEAFADB_04021
uhpB		Signal transduction histidine-protein kinase/phosphatase UhpB	13	13	1	118	8174				1496	1502	1501	DGEGOJGK_00036	KANKLEDG_00446	PIDBCIIE_00036	LDNLOPHO_04201	DGBNPACE_03457	OMJDANGJ_03207	LJKHLHJC_01487	CFMGICGE_03590	NMNFDOCL_04156	LFMPNOJO_04406	KGMGPHCA_04410	KGKJFFBP_03754	MNEAFADB_05107
hemX		Protein HemX	13	13	1	118	3374				1181	1181	1181	DGEGOJGK_04801	KANKLEDG_00221	PIDBCIIE_04996	LDNLOPHO_04431	DGBNPACE_03607	OMJDANGJ_02837	LJKHLHJC_02292	CFMGICGE_04311	NMNFDOCL_04486	LFMPNOJO_04632	KGMGPHCA_04636	KGKJFFBP_03979	MNEAFADB_00158
gstB_3		Glutathione S-transferase GstB	13	13	1	118	9467				623	623	623	DGEGOJGK_00273	KANKLEDG_00665	PIDBCIIE_00244	LDNLOPHO_03994	DGBNPACE_00192	OMJDANGJ_00934	LJKHLHJC_05267	CFMGICGE_02473	NMNFDOCL_03256	LFMPNOJO_03166	KGMGPHCA_03308	KGKJFFBP_03547	MNEAFADB_04896
macB		Macrolide export ATP-binding/permease protein MacB	13	13	1	118	9920				1940	1940	1940	DGEGOJGK_03272	KANKLEDG_03883	PIDBCIIE_03478	LDNLOPHO_00943	DGBNPACE_00272	OMJDANGJ_02322	LJKHLHJC_00408	CFMGICGE_01241	NMNFDOCL_00449	LFMPNOJO_00710	KGMGPHCA_01144	KGKJFFBP_00399	MNEAFADB_01769
tyrP_1		Tyrosine-specific transport protein	13	13	1	118	4898				1142	1142	1142	DGEGOJGK_01754	KANKLEDG_02365	PIDBCIIE_01883	LDNLOPHO_02472	DGBNPACE_03789	OMJDANGJ_03796	LJKHLHJC_01012	CFMGICGE_04242	NMNFDOCL_02240	LFMPNOJO_01839	KGMGPHCA_01639	KGKJFFBP_01937	MNEAFADB_03335
hypE		Carbamoyl dehydratase HypE	13	13	1	118	2123				1010	1010	1010	DGEGOJGK_01086	KANKLEDG_01540	PIDBCIIE_01095	LDNLOPHO_03144	DGBNPACE_03095	OMJDANGJ_00366	LJKHLHJC_05255	CFMGICGE_00479	NMNFDOCL_01644	LFMPNOJO_01291	KGMGPHCA_01291	KGKJFFBP_02740	MNEAFADB_04038
group_10146		hypothetical protein	13	13	1	118	9070				614	614	614	DGEGOJGK_02095	KANKLEDG_04471	PIDBCIIE_02250	LDNLOPHO_02163	DGBNPACE_02964	OMJDANGJ_04983	LJKHLHJC_04919	CFMGICGE_02296	NMNFDOCL_01180	LFMPNOJO_00179	KGMGPHCA_00517	KGKJFFBP_01625	MNEAFADB_03012
phnJ		Alpha-D-ribose 1-methylphosphonate 5-phosphate C-P lyase	13	13	1	118	3580				848	848	848	DGEGOJGK_04602	KANKLEDG_00026	PIDBCIIE_04802	LDNLOPHO_04625	DGBNPACE_01810	OMJDANGJ_05331	LJKHLHJC_03145	CFMGICGE_04898	NMNFDOCL_05037	LFMPNOJO_04282	KGMGPHCA_04377	KGKJFFBP_04165	MNEAFADB_00353
pcaR_1		Pca regulon regulatory protein	13	13	1	118	8744				797	797	797	DGEGOJGK_02319	KANKLEDG_04703	PIDBCIIE_02480	LDNLOPHO_01931	DGBNPACE_03414	OMJDANGJ_03335	LJKHLHJC_02487	CFMGICGE_00883	NMNFDOCL_00955	LFMPNOJO_00404	KGMGPHCA_00292	KGKJFFBP_01367	MNEAFADB_02780
pth		Peptidyl-tRNA hydrolase	13	13	1	118	9235				584	584	584	DGEGOJGK_01929	KANKLEDG_04324	PIDBCIIE_02103	LDNLOPHO_02310	DGBNPACE_04371	OMJDANGJ_01415	LJKHLHJC_04459	CFMGICGE_02149	NMNFDOCL_01327	LFMPNOJO_00032	KGMGPHCA_00664	KGKJFFBP_01775	MNEAFADB_03169
group_10150		hypothetical protein	13	13	1	118	7883				1157	1157	1157	DGEGOJGK_02905	KANKLEDG_05870	PIDBCIIE_03061	LDNLOPHO_01316	DGBNPACE_03848	OMJDANGJ_00843	LJKHLHJC_04151	CFMGICGE_04807	NMNFDOCL_04977	LFMPNOJO_04978	KGMGPHCA_05043	KGKJFFBP_00857	MNEAFADB_02149
ybeM		Deaminated glutathione amidase	13	13	1	118	1670				788	788	788	DGEGOJGK_03536	KANKLEDG_03619	PIDBCIIE_03733	LDNLOPHO_00677	DGBNPACE_00457	OMJDANGJ_04798	LJKHLHJC_02396	CFMGICGE_01500	NMNFDOCL_00189	LFMPNOJO_00970	KGMGPHCA_00884	KGKJFFBP_00102	MNEAFADB_01476
glpQ		Glycerophosphodiester phosphodiesterase, periplasmic	13	13	1	118	6113				1070	1070	1070	DGEGOJGK_01495	KANKLEDG_02027	PIDBCIIE_01588	LDNLOPHO_02716	DGBNPACE_04153	OMJDANGJ_00130	LJKHLHJC_02771	CFMGICGE_02705	NMNFDOCL_03531	LFMPNOJO_03582	KGMGPHCA_03583	KGKJFFBP_02289	MNEAFADB_03615
groS		10 kDa chaperonin	13	13	1	118	3616				293	293	293	DGEGOJGK_04567	KANKLEDG_05895	PIDBCIIE_04765	LDNLOPHO_04662	DGBNPACE_02149	OMJDANGJ_01811	LJKHLHJC_03547	CFMGICGE_03491	NMNFDOCL_01898	LFMPNOJO_03131	KGMGPHCA_03132	KGKJFFBP_04200	MNEAFADB_00387
group_10154		hypothetical protein	13	13	1	118	8725				440	440	440	DGEGOJGK_02333	KANKLEDG_04717	PIDBCIIE_02494	LDNLOPHO_01916	DGBNPACE_03400	OMJDANGJ_03319	LJKHLHJC_02473	CFMGICGE_00869	NMNFDOCL_00941	LFMPNOJO_00418	KGMGPHCA_00278	KGKJFFBP_01351	MNEAFADB_02764
efeB		Deferrochelatase/peroxidase EfeB	13	13	1	118	10081				1283	1283	1283	DGEGOJGK_03147	KANKLEDG_04011	PIDBCIIE_03351	LDNLOPHO_01077	DGBNPACE_00856	OMJDANGJ_01529	LJKHLHJC_03291	CFMGICGE_00112	NMNFDOCL_02990	LFMPNOJO_02893	KGMGPHCA_02863	KGKJFFBP_00526	MNEAFADB_01900
dkgB		2,5-diketo-D-gluconic acid reductase B	13	13	1	118	968				803	803	803	DGEGOJGK_04010	KANKLEDG_03103	PIDBCIIE_04197	LDNLOPHO_00221	DGBNPACE_01432	OMJDANGJ_03067	LJKHLHJC_00389	CFMGICGE_04509	NMNFDOCL_04610	LFMPNOJO_04830	KGMGPHCA_04834	KGKJFFBP_04757	MNEAFADB_00939
priC		Primosomal replication protein N''	13	13	1	118	1362				527	527	527	DGEGOJGK_03778	KANKLEDG_03384	PIDBCIIE_03955	LDNLOPHO_00456	DGBNPACE_01089	OMJDANGJ_02337	LJKHLHJC_03064	CFMGICGE_01786	NMNFDOCL_02673	LFMPNOJO_02546	KGMGPHCA_02546	KGKJFFBP_05010	MNEAFADB_01176
group_10158		hypothetical protein	13	13	1	118	1165				683	683	683	DGEGOJGK_03905	KANKLEDG_03234	PIDBCIIE_04082	LDNLOPHO_00330	DGBNPACE_00965	OMJDANGJ_04326	LJKHLHJC_04493	CFMGICGE_01912	NMNFDOCL_02547	LFMPNOJO_02420	KGMGPHCA_02420	KGKJFFBP_04884	MNEAFADB_01049
cutC		Copper homeostasis protein CutC	13	13	1	118	4878				326	743	710	DGEGOJGK_01772	KANKLEDG_02383	PIDBCIIE_01901	LDNLOPHO_02454	DGBNPACE_03771	OMJDANGJ_03777	LJKHLHJC_01032	CFMGICGE_04224	NMNFDOCL_02258	LFMPNOJO_01857	KGMGPHCA_01621	KGKJFFBP_01919	MNEAFADB_03317
ibaG		Acid stress protein IbaG	13	13	1	118	2861				254	254	254	DGEGOJGK_00542	KANKLEDG_00947	PIDBCIIE_00536	LDNLOPHO_03726	DGBNPACE_02487	OMJDANGJ_03477	LJKHLHJC_01388	CFMGICGE_03187	NMNFDOCL_04030	LFMPNOJO_04001	KGMGPHCA_04004	KGKJFFBP_03291	MNEAFADB_04614
phnK		Putative phosphonates utilization ATP-binding protein PhnK	13	13	1	118	3579				758	758	758	DGEGOJGK_04603	KANKLEDG_00027	PIDBCIIE_04803	LDNLOPHO_04624	DGBNPACE_01809	OMJDANGJ_05332	LJKHLHJC_03146	CFMGICGE_04897	NMNFDOCL_05036	LFMPNOJO_04283	KGMGPHCA_04376	KGKJFFBP_04164	MNEAFADB_00352
fba		Fructose-bisphosphate aldolase	13	13	1	118	1195				860	860	860	DGEGOJGK_03879	KANKLEDG_03260	PIDBCIIE_04057	LDNLOPHO_00356	DGBNPACE_00990	OMJDANGJ_02450	LJKHLHJC_03608	CFMGICGE_01886	NMNFDOCL_02573	LFMPNOJO_02446	KGMGPHCA_02446	KGKJFFBP_04910	MNEAFADB_01075
tonB		Protein TonB	13	13	1	118	9298				737	746	739	DGEGOJGK_01985	KANKLEDG_04380	PIDBCIIE_02159	LDNLOPHO_02253	DGBNPACE_04315	OMJDANGJ_01352	LJKHLHJC_03029	CFMGICGE_02205	NMNFDOCL_01271	LFMPNOJO_00088	KGMGPHCA_00608	KGKJFFBP_01717	MNEAFADB_03111
group_10164		hypothetical protein	13	13	1	118	5966				881	881	881	DGEGOJGK_01404	KANKLEDG_01942	PIDBCIIE_01410	LDNLOPHO_02802	DGBNPACE_02353	OMJDANGJ_00489	LJKHLHJC_05014	CFMGICGE_04151	NMNFDOCL_02331	LFMPNOJO_02204	KGMGPHCA_02204	KGKJFFBP_02423	MNEAFADB_03702
bglF_2		PTS system beta-glucoside-specific EIIBCA component	13	13	1	118	6290				1862	1862	1862	DGEGOJGK_01562	KANKLEDG_02095	PIDBCIIE_01656	LDNLOPHO_02648	DGBNPACE_03515	OMJDANGJ_00055	LJKHLHJC_02182	CFMGICGE_02773	NMNFDOCL_03463	LFMPNOJO_03514	KGMGPHCA_03515	KGKJFFBP_02149	MNEAFADB_03547
phnS		Putative 2-aminoethylphosphonate-binding periplasmic protein	13	13	1	118	8185				1013	1013	1013	DGEGOJGK_00046	KANKLEDG_00456	PIDBCIIE_00046	LDNLOPHO_04191	DGBNPACE_03447	OMJDANGJ_03218	LJKHLHJC_01476	CFMGICGE_03600	NMNFDOCL_04166	LFMPNOJO_04396	KGMGPHCA_04400	KGKJFFBP_03744	MNEAFADB_05097
group_10167		hypothetical protein	13	13	1	118	5999				482	482	482	DGEGOJGK_01405	KANKLEDG_01943	PIDBCIIE_01411	LDNLOPHO_02801	DGBNPACE_02352	OMJDANGJ_00488	LJKHLHJC_05015	CFMGICGE_04152	NMNFDOCL_02330	LFMPNOJO_02203	KGMGPHCA_02203	KGKJFFBP_02422	MNEAFADB_03701
ulaB_1		Ascorbate-specific PTS system EIIB component	13	13	1	118	8595				266	266	266	DGEGOJGK_02460	KANKLEDG_04826	PIDBCIIE_02609	LDNLOPHO_01799	DGBNPACE_02791	OMJDANGJ_04261	LJKHLHJC_01336	CFMGICGE_00754	NMNFDOCL_00826	LFMPNOJO_00533	KGMGPHCA_00163	KGKJFFBP_01243	MNEAFADB_02636
suhB_1		Inositol-1-monophosphatase	13	13	1	118	1635				809	809	809	DGEGOJGK_03566	KANKLEDG_03589	PIDBCIIE_03763	LDNLOPHO_00647	DGBNPACE_00427	OMJDANGJ_02205	LJKHLHJC_05289	CFMGICGE_01530	NMNFDOCL_00159	LFMPNOJO_01000	KGMGPHCA_00854	KGKJFFBP_00072	MNEAFADB_01446
ruvA		Holliday junction ATP-dependent DNA helicase RuvA	13	13	1	118	4866				371	611	590	DGEGOJGK_01782	KANKLEDG_02393	PIDBCIIE_01911	LDNLOPHO_02444	DGBNPACE_03761	OMJDANGJ_03767	LJKHLHJC_01045	CFMGICGE_04214	NMNFDOCL_02268	LFMPNOJO_01867	KGMGPHCA_01611	KGKJFFBP_01909	MNEAFADB_03307
menD		2-succinyl-5-enolpyruvyl-6-hydroxy-3-cyclohexene-1-carboxylate synthase	13	13	1	118	6095				1658	1670	1669	DGEGOJGK_01478	KANKLEDG_02010	PIDBCIIE_01571	LDNLOPHO_02733	DGBNPACE_04170	OMJDANGJ_00148	LJKHLHJC_02790	CFMGICGE_02688	NMNFDOCL_03548	LFMPNOJO_03599	KGMGPHCA_03600	KGKJFFBP_02306	MNEAFADB_03632
dcp		Dipeptidyl carboxypeptidase	13	13	1	118	4423				2045	2045	2045	DGEGOJGK_02666	KANKLEDG_05011	PIDBCIIE_02760	LDNLOPHO_01634	DGBNPACE_02237	OMJDANGJ_05538	LJKHLHJC_04113	CFMGICGE_00603	NMNFDOCL_04747	LFMPNOJO_00684	KGMGPHCA_00012	KGKJFFBP_01074	MNEAFADB_02451
cdh		CDP-diacylglycerol pyrophosphatase	13	13	1	118	8262				764	764	764	DGEGOJGK_00104	KANKLEDG_00513	PIDBCIIE_00105	LDNLOPHO_04134	DGBNPACE_02335	OMJDANGJ_01946	LJKHLHJC_00707	CFMGICGE_02334	NMNFDOCL_03117	LFMPNOJO_03305	KGMGPHCA_03169	KGKJFFBP_03688	MNEAFADB_05041
sbcB		Exodeoxyribonuclease I	13	13	1	118	5099				1424	1424	1424	DGEGOJGK_01679	KANKLEDG_02213	PIDBCIIE_01768	LDNLOPHO_02539	DGBNPACE_00637	OMJDANGJ_01198	LJKHLHJC_02513	CFMGICGE_02584	NMNFDOCL_02076	LFMPNOJO_01675	KGMGPHCA_01803	KGKJFFBP_02046	MNEAFADB_03441
yfdX		Protein YfdX	13	13	1	118	2738				632	641	634	DGEGOJGK_00666	KANKLEDG_01078	PIDBCIIE_00644	LDNLOPHO_03605	DGBNPACE_04063	OMJDANGJ_02701	LJKHLHJC_04267	CFMGICGE_03079	NMNFDOCL_03921	LFMPNOJO_04109	KGMGPHCA_04113	KGKJFFBP_03162	MNEAFADB_04493
yaeQ		putative protein YaeQ	13	13	1	118	954				545	545	545	DGEGOJGK_04027	KANKLEDG_03086	PIDBCIIE_04214	LDNLOPHO_00204	DGBNPACE_01415	OMJDANGJ_05672	LJKHLHJC_05474	CFMGICGE_01962	NMNFDOCL_02737	LFMPNOJO_02609	KGMGPHCA_02772	KGKJFFBP_04740	MNEAFADB_00922
group_10176		hypothetical protein	13	13	1	118	9300				284	284	284	DGEGOJGK_01987	KANKLEDG_04382	PIDBCIIE_02161	LDNLOPHO_02251	DGBNPACE_04313	OMJDANGJ_01350	LJKHLHJC_03032	CFMGICGE_02207	NMNFDOCL_01269	LFMPNOJO_00090	KGMGPHCA_00606	KGKJFFBP_01715	MNEAFADB_03109
group_10177		hypothetical protein	13	13	1	118	9530				221	221	221	DGEGOJGK_00324	KANKLEDG_00721	PIDBCIIE_00319	LDNLOPHO_03942	DGBNPACE_00141	OMJDANGJ_00989	LJKHLHJC_02140	CFMGICGE_03024	NMNFDOCL_03866	LFMPNOJO_03915	KGMGPHCA_03918	KGKJFFBP_03496	MNEAFADB_04844
group_10178		hypothetical protein	13	13	1	118	4820				458	458	458	DGEGOJGK_01823	KANKLEDG_02434	PIDBCIIE_01951	LDNLOPHO_02403	DGBNPACE_03720	OMJDANGJ_04238	LJKHLHJC_01088	CFMGICGE_04359	NMNFDOCL_04603	LFMPNOJO_04680	KGMGPHCA_04684	KGKJFFBP_01868	MNEAFADB_03264
wecG		UDP-N-acetyl-D-mannosaminuronic acid transferase	13	13	1	118	3370				740	740	740	DGEGOJGK_04808	KANKLEDG_00228	PIDBCIIE_05003	LDNLOPHO_04424	DGBNPACE_03600	OMJDANGJ_02845	LJKHLHJC_02285	CFMGICGE_04304	NMNFDOCL_04479	LFMPNOJO_04625	KGMGPHCA_04629	KGKJFFBP_03972	MNEAFADB_00151
orn		Oligoribonuclease	13	13	1	118	3657				545	545	545	DGEGOJGK_04544	KANKLEDG_05865	PIDBCIIE_04738	LDNLOPHO_04689	DGBNPACE_01926	OMJDANGJ_01785	LJKHLHJC_03520	CFMGICGE_03464	NMNFDOCL_01925	LFMPNOJO_03104	KGMGPHCA_03105	KGKJFFBP_04228	MNEAFADB_00415
dsdC_2		HTH-type transcriptional regulator DsdC	13	13	1	118	8164				923	923	923	DGEGOJGK_00027	KANKLEDG_00437	PIDBCIIE_00027	LDNLOPHO_04210	DGBNPACE_03466	OMJDANGJ_03198	LJKHLHJC_01497	CFMGICGE_03581	NMNFDOCL_04147	LFMPNOJO_04415	KGMGPHCA_04419	KGKJFFBP_03763	MNEAFADB_05116
msiK_1		Diacetylchitobiose uptake system ATP-binding protein MsiK	13	13	1	118	8759				701	701	701	DGEGOJGK_02308	KANKLEDG_04692	PIDBCIIE_02469	LDNLOPHO_01942	DGBNPACE_03425	OMJDANGJ_03349	LJKHLHJC_02500	CFMGICGE_00894	NMNFDOCL_00966	LFMPNOJO_00393	KGMGPHCA_00303	KGKJFFBP_01378	MNEAFADB_02792
bioF		8-amino-7-oxononanoate synthase	13	13	1	118	9791				1157	1157	1157	DGEGOJGK_03387	KANKLEDG_03768	PIDBCIIE_03593	LDNLOPHO_00827	DGBNPACE_00567	OMJDANGJ_05454	LJKHLHJC_00527	CFMGICGE_01361	NMNFDOCL_00329	LFMPNOJO_00830	KGMGPHCA_01024	KGKJFFBP_00253	MNEAFADB_01613
pcaH		Protocatechuate 3,4-dioxygenase beta chain	13	13	1	118	8843				740	740	740	DGEGOJGK_02234	KANKLEDG_04627	PIDBCIIE_02405	LDNLOPHO_02006	DGBNPACE_01656	OMJDANGJ_02578	LJKHLHJC_03277	CFMGICGE_00958	NMNFDOCL_01030	LFMPNOJO_00329	KGMGPHCA_00367	KGKJFFBP_01442	MNEAFADB_02859
metF		5,10-methylenetetrahydrofolate reductase	13	13	1	118	3311				887	887	887	DGEGOJGK_04863	KANKLEDG_00284	PIDBCIIE_05060	LDNLOPHO_04368	DGBNPACE_02092	OMJDANGJ_02558	LJKHLHJC_01969	CFMGICGE_03964	NMNFDOCL_04354	LFMPNOJO_04514	KGMGPHCA_04518	KGKJFFBP_03916	MNEAFADB_00095
holD		DNA polymerase III subunit psi	13	13	1	118	708				413	413	413	DGEGOJGK_04262	KANKLEDG_02865	PIDBCIIE_04459	LDNLOPHO_04966	DGBNPACE_00757	OMJDANGJ_01642	LJKHLHJC_01843	CFMGICGE_02836	NMNFDOCL_03678	LFMPNOJO_03727	KGMGPHCA_03730	KGKJFFBP_04519	MNEAFADB_00683
group_10187		hypothetical protein	13	13	1	118	8884				236	236	236	DGEGOJGK_02200	KANKLEDG_04593	PIDBCIIE_02372	LDNLOPHO_02040	DGBNPACE_01691	OMJDANGJ_02618	LJKHLHJC_03241	CFMGICGE_03992	NMNFDOCL_01063	LFMPNOJO_00296	KGMGPHCA_00400	KGKJFFBP_01476	MNEAFADB_02894
slp		Outer membrane protein Slp	13	13	1	118	4805				581	581	581	DGEGOJGK_01836	KANKLEDG_02447	PIDBCIIE_01964	LDNLOPHO_02390	DGBNPACE_03707	OMJDANGJ_04222	LJKHLHJC_01101	CFMGICGE_04372	NMNFDOCL_04590	LFMPNOJO_04693	KGMGPHCA_04697	KGKJFFBP_01855	MNEAFADB_03251
group_10189		2-dehydropantoate 2-reductase	13	13	1	118	8024				890	890	890	DGEGOJGK_02794	KANKLEDG_05138	PIDBCIIE_02897	LDNLOPHO_01496	DGBNPACE_02680	OMJDANGJ_05144	LJKHLHJC_03842	CFMGICGE_01130	NMNFDOCL_00588	LFMPNOJO_02051	KGMGPHCA_02051	KGKJFFBP_00959	MNEAFADB_02319
group_10190		hypothetical protein	13	13	1	118	8142				1133	1133	1133	DGEGOJGK_00007	KANKLEDG_00416	PIDBCIIE_00007	LDNLOPHO_04230	DGBNPACE_02762	OMJDANGJ_03175	LJKHLHJC_01517	CFMGICGE_03561	NMNFDOCL_04127	LFMPNOJO_04435	KGMGPHCA_04439	KGKJFFBP_03784	MNEAFADB_05136
group_10191		hypothetical protein	13	13	1	118	3266				593	593	593	DGEGOJGK_04904	KANKLEDG_00325	PIDBCIIE_05101	LDNLOPHO_04327	DGBNPACE_01325	OMJDANGJ_02507	LJKHLHJC_01928	CFMGICGE_03923	NMNFDOCL_04313	LFMPNOJO_04555	KGMGPHCA_04559	KGKJFFBP_03875	MNEAFADB_00054
yjjV		putative metal-dependent hydrolase YjjV	13	13	1	118	717				794	794	794	DGEGOJGK_04255	KANKLEDG_02872	PIDBCIIE_04452	LDNLOPHO_04973	DGBNPACE_00763	OMJDANGJ_01649	LJKHLHJC_01836	CFMGICGE_02829	NMNFDOCL_03671	LFMPNOJO_03720	KGMGPHCA_03723	KGKJFFBP_04526	MNEAFADB_00690
def		Peptide deformylase	13	13	1	118	9675				509	509	509	DGEGOJGK_00452	KANKLEDG_00857	PIDBCIIE_00448	LDNLOPHO_03813	DGBNPACE_00013	OMJDANGJ_05253	LJKHLHJC_04894	CFMGICGE_04999	NMNFDOCL_05166	LFMPNOJO_05218	KGMGPHCA_05243	KGKJFFBP_03369	MNEAFADB_04715
phnX		Phosphonoacetaldehyde hydrolase	13	13	1	118	8182				809	809	809	DGEGOJGK_00043	KANKLEDG_00453	PIDBCIIE_00043	LDNLOPHO_04194	DGBNPACE_03450	OMJDANGJ_03215	LJKHLHJC_01479	CFMGICGE_03597	NMNFDOCL_04163	LFMPNOJO_04399	KGMGPHCA_04403	KGKJFFBP_03747	MNEAFADB_05100
group_10195		hypothetical protein	13	13	1	118	1507				416	416	416	DGEGOJGK_03660	KANKLEDG_03484	PIDBCIIE_03856	LDNLOPHO_00554	DGBNPACE_01205	OMJDANGJ_02094	LJKHLHJC_05088	CFMGICGE_01623	NMNFDOCL_00066	LFMPNOJO_01093	KGMGPHCA_00761	KGKJFFBP_05110	MNEAFADB_01345
group_10196		ISNCY family transposase ISRor2	13	13	1	118	3391				908	920	916	DGEGOJGK_04784	KANKLEDG_00204	PIDBCIIE_04979	LDNLOPHO_04448	DGBNPACE_03624	OMJDANGJ_02819	LJKHLHJC_02309	CFMGICGE_04328	NMNFDOCL_04503	LFMPNOJO_04649	KGMGPHCA_04653	KGKJFFBP_03996	MNEAFADB_00175
cmoB		tRNA U34 carboxymethyltransferase	13	13	1	118	4877				1004	1004	1004	DGEGOJGK_01773	KANKLEDG_02384	PIDBCIIE_01902	LDNLOPHO_02453	DGBNPACE_03770	OMJDANGJ_03776	LJKHLHJC_01034	CFMGICGE_04223	NMNFDOCL_02259	LFMPNOJO_01858	KGMGPHCA_01620	KGKJFFBP_01918	MNEAFADB_03316
mdh_1		NAD-dependent methanol dehydrogenase	13	13	1	118	5912				1187	1187	1187	DGEGOJGK_01348	KANKLEDG_01886	PIDBCIIE_01354	LDNLOPHO_02858	DGBNPACE_02408	OMJDANGJ_00549	LJKHLHJC_04648	CFMGICGE_04095	NMNFDOCL_02387	LFMPNOJO_02260	KGMGPHCA_02260	KGKJFFBP_02479	MNEAFADB_03758
pgpA		Phosphatidylglycerophosphatase A	13	13	1	118	1239				503	503	503	DGEGOJGK_03858	KANKLEDG_06095	PIDBCIIE_04034	LDNLOPHO_00377	DGBNPACE_01011	OMJDANGJ_02429	LJKHLHJC_03587	CFMGICGE_01865	NMNFDOCL_02594	LFMPNOJO_02467	KGMGPHCA_02467	KGKJFFBP_04931	MNEAFADB_01096
tusB		Protein TusB	13	13	1	118	9634				287	287	287	DGEGOJGK_00412	KANKLEDG_00816	PIDBCIIE_00407	LDNLOPHO_03854	DGBNPACE_00053	OMJDANGJ_01086	LJKHLHJC_03353	CFMGICGE_02936	NMNFDOCL_03778	LFMPNOJO_03827	KGMGPHCA_03830	KGKJFFBP_03410	MNEAFADB_04756
group_10202		ISNCY family transposase ISRor2	13	13	1	118	6101				941	953	952	DGEGOJGK_01484	KANKLEDG_02016	PIDBCIIE_01577	LDNLOPHO_02727	DGBNPACE_04164	OMJDANGJ_00142	LJKHLHJC_02784	CFMGICGE_02694	NMNFDOCL_03542	LFMPNOJO_03593	KGMGPHCA_03594	KGKJFFBP_02300	MNEAFADB_03626
ydiB		Quinate/shikimate dehydrogenase	13	13	1	118	9111				836	836	836	DGEGOJGK_02059	KANKLEDG_04439	PIDBCIIE_02217	LDNLOPHO_02195	DGBNPACE_04254	OMJDANGJ_01286	LJKHLHJC_04749	CFMGICGE_02264	NMNFDOCL_01212	LFMPNOJO_00147	KGMGPHCA_00549	KGKJFFBP_01657	MNEAFADB_03046
cbiJ		Cobalt-precorrin-6A reductase	13	13	1	118	2282				785	785	785	DGEGOJGK_00938	KANKLEDG_01397	PIDBCIIE_00973	LDNLOPHO_03274	DGBNPACE_03208	OMJDANGJ_05482	LJKHLHJC_02676	CFMGICGE_00357	NMNFDOCL_01522	LFMPNOJO_01413	KGMGPHCA_01413	KGKJFFBP_02878	MNEAFADB_04151
appA		Oligopeptide-binding protein AppA	13	13	1	118	8922				1703	1703	1703	DGEGOJGK_02161	KANKLEDG_04550	PIDBCIIE_02334	LDNLOPHO_02080	DGBNPACE_01730	OMJDANGJ_02653	LJKHLHJC_03203	CFMGICGE_04030	NMNFDOCL_01101	LFMPNOJO_00258	KGMGPHCA_00438	KGKJFFBP_01518	MNEAFADB_02934
hisC_1		Histidinol-phosphate aminotransferase	13	13	1	118	1559				1334	1334	1334	DGEGOJGK_03627	KANKLEDG_03524	PIDBCIIE_03824	LDNLOPHO_00586	DGBNPACE_00683	OMJDANGJ_02131	LJKHLHJC_02908	CFMGICGE_01591	NMNFDOCL_00098	LFMPNOJO_01061	KGMGPHCA_00793	KGKJFFBP_00011	MNEAFADB_01382
group_10207		hypothetical protein	13	13	1	118	3537				281	281	281	DGEGOJGK_04643	KANKLEDG_00062	PIDBCIIE_04838	LDNLOPHO_04589	DGBNPACE_01774	OMJDANGJ_04454	LJKHLHJC_03181	CFMGICGE_03868	NMNFDOCL_04210	LFMPNOJO_04318	KGMGPHCA_04341	KGKJFFBP_04129	MNEAFADB_00317
astD_3		N-succinylglutamate 5-semialdehyde dehydrogenase	13	13	1	118	7799				1478	1478	1478	DGEGOJGK_02966	KANKLEDG_04186	PIDBCIIE_03129	LDNLOPHO_01254	DGBNPACE_02859	OMJDANGJ_05418	LJKHLHJC_04727	CFMGICGE_03266	NMNFDOCL_03312	LFMPNOJO_03363	KGMGPHCA_03466	KGKJFFBP_00790	MNEAFADB_02084
iprA_2		Inhibitor of hydrogen peroxide resistance	13	13	1	118	2843				629	629	629	DGEGOJGK_00561	KANKLEDG_00966	PIDBCIIE_00555	LDNLOPHO_03707	DGBNPACE_02468	OMJDANGJ_03457	LJKHLHJC_01407	CFMGICGE_03168	NMNFDOCL_04011	LFMPNOJO_04020	KGMGPHCA_04023	KGKJFFBP_03272	MNEAFADB_04595
group_10210		hypothetical protein	13	13	1	118	1434				662	662	662	DGEGOJGK_03737	KANKLEDG_03425	PIDBCIIE_03915	LDNLOPHO_00496	DGBNPACE_01130	OMJDANGJ_03401	LJKHLHJC_05395	CFMGICGE_01682	NMNFDOCL_00007	LFMPNOJO_01152	KGMGPHCA_00702	KGKJFFBP_05051	MNEAFADB_01288
ompR_3		Transcriptional regulatory protein OmpR	13	13	1	118	3564				728	728	728	DGEGOJGK_04616	KANKLEDG_00040	PIDBCIIE_04816	LDNLOPHO_04611	DGBNPACE_01796	OMJDANGJ_05752	LJKHLHJC_03159	CFMGICGE_04884	NMNFDOCL_05023	LFMPNOJO_04296	KGMGPHCA_04363	KGKJFFBP_04151	MNEAFADB_00339
group_10212		hypothetical protein	13	13	1	118	7575				806	806	806	DGEGOJGK_03058	KANKLEDG_04103	PIDBCIIE_03258	LDNLOPHO_01169	DGBNPACE_02627	OMJDANGJ_02890	LJKHLHJC_01996	CFMGICGE_04717	NMNFDOCL_03447	LFMPNOJO_03498	KGMGPHCA_03331	KGKJFFBP_00618	MNEAFADB_01987
tadA		tRNA-specific adenosine deaminase	13	13	1	118	5795				509	509	509	DGEGOJGK_01254	KANKLEDG_01771	PIDBCIIE_01258	LDNLOPHO_02957	DGBNPACE_03972	OMJDANGJ_00660	LJKHLHJC_01156	CFMGICGE_03774	NMNFDOCL_02481	LFMPNOJO_02354	KGMGPHCA_02354	KGKJFFBP_02575	MNEAFADB_03856
paaE		1,2-phenylacetyl-CoA epoxidase, subunit E	13	13	1	118	8032				1070	1070	1070	DGEGOJGK_02786	KANKLEDG_05130	PIDBCIIE_02879	LDNLOPHO_01514	DGBNPACE_02688	OMJDANGJ_04622	LJKHLHJC_05607	CFMGICGE_01148	NMNFDOCL_00570	LFMPNOJO_02069	KGMGPHCA_02069	KGKJFFBP_00967	MNEAFADB_02327
dinI_2		DNA damage-inducible protein I	13	13	1	118	7499				251	251	251	DGEGOJGK_03123	KANKLEDG_04038	PIDBCIIE_03323	LDNLOPHO_01104	DGBNPACE_04099	OMJDANGJ_01499	LJKHLHJC_03317	CFMGICGE_00139	NMNFDOCL_02963	LFMPNOJO_02920	KGMGPHCA_02836	KGKJFFBP_00553	MNEAFADB_01926
gloB_2		Hydroxyacylglutathione hydrolase	13	13	1	118	9951				2264	2264	2264	DGEGOJGK_03244	KANKLEDG_03911	PIDBCIIE_03450	LDNLOPHO_00971	DGBNPACE_00300	OMJDANGJ_04535	LJKHLHJC_00225	CFMGICGE_00013	NMNFDOCL_03089	LFMPNOJO_02794	KGMGPHCA_02962	KGKJFFBP_00427	MNEAFADB_01797
ugpA_2		sn-glycerol-3-phosphate transport system permease protein UgpA	13	13	1	118	3846				872	872	872	DGEGOJGK_04412	KANKLEDG_02698	PIDBCIIE_04616	LDNLOPHO_04813	DGBNPACE_01217	OMJDANGJ_05501	LJKHLHJC_04354	CFMGICGE_04840	NMNFDOCL_02045	LFMPNOJO_02984	KGMGPHCA_02985	KGKJFFBP_04353	MNEAFADB_00541
metN_2		Methionine import ATP-binding protein MetN	13	13	1	118	7976				1025	1025	1025	DGEGOJGK_02820	KANKLEDG_05170	PIDBCIIE_02923	LDNLOPHO_01396	DGBNPACE_02169	OMJDANGJ_00689	LJKHLHJC_03869	CFMGICGE_01104	NMNFDOCL_00614	LFMPNOJO_02025	KGMGPHCA_02025	KGKJFFBP_00933	MNEAFADB_02292
pptA		Tautomerase PptA	13	13	1	118	8770				227	227	227	DGEGOJGK_02300	KANKLEDG_04684	PIDBCIIE_02461	LDNLOPHO_01950	DGBNPACE_03433	OMJDANGJ_03358	LJKHLHJC_03413	CFMGICGE_00902	NMNFDOCL_00974	LFMPNOJO_00385	KGMGPHCA_00311	KGKJFFBP_01386	MNEAFADB_02800
pcaU		hypothetical protein	13	13	1	118	9102				812	812	812	DGEGOJGK_02064	KANKLEDG_04444	PIDBCIIE_02222	LDNLOPHO_02190	DGBNPACE_04249	OMJDANGJ_01278	LJKHLHJC_04755	CFMGICGE_02269	NMNFDOCL_01207	LFMPNOJO_00152	KGMGPHCA_00544	KGKJFFBP_01652	MNEAFADB_03041
rutB_1		Peroxyureidoacrylate/ureidoacrylate amidohydrolase RutB	13	13	1	118	10063				710	710	710	DGEGOJGK_03157	KANKLEDG_04001	PIDBCIIE_03361	LDNLOPHO_01067	DGBNPACE_00846	OMJDANGJ_01540	LJKHLHJC_03281	CFMGICGE_00102	NMNFDOCL_03000	LFMPNOJO_02883	KGMGPHCA_02873	KGKJFFBP_00516	MNEAFADB_01889
group_10222		hypothetical protein	13	13	1	118	9597				428	428	428	DGEGOJGK_00376	KANKLEDG_00780	PIDBCIIE_00371	LDNLOPHO_03890	DGBNPACE_00089	OMJDANGJ_01049	LJKHLHJC_03390	CFMGICGE_02972	NMNFDOCL_03814	LFMPNOJO_03863	KGMGPHCA_03866	KGKJFFBP_03446	MNEAFADB_04792
ydcZ		Inner membrane protein YdcZ	13	13	1	118	8801				443	449	448	DGEGOJGK_02275	KANKLEDG_04662	PIDBCIIE_02439	LDNLOPHO_01972	DGBNPACE_01622	OMJDANGJ_05093	LJKHLHJC_03438	CFMGICGE_00924	NMNFDOCL_00996	LFMPNOJO_00363	KGMGPHCA_00333	KGKJFFBP_01408	MNEAFADB_02822
ureE		Urease accessory protein UreE	13	13	1	118	2659				476	476	476	DGEGOJGK_00680	KANKLEDG_01100	PIDBCIIE_00704	LDNLOPHO_03553	DGBNPACE_04049	OMJDANGJ_01891	LJKHLHJC_00937	CFMGICGE_03664	NMNFDOCL_01829	LFMPNOJO_04217	KGMGPHCA_04221	KGKJFFBP_03148	MNEAFADB_04479
farR		HTH-type transcriptional regulator FarR	13	13	1	118	5592				440	440	440	DGEGOJGK_04301	KANKLEDG_02825	PIDBCIIE_04507	LDNLOPHO_04926	DGBNPACE_01834	OMJDANGJ_04415	LJKHLHJC_04007	CFMGICGE_02883	NMNFDOCL_03725	LFMPNOJO_03774	KGMGPHCA_03777	KGKJFFBP_04480	MNEAFADB_00639
hdeB_1		Acid stress chaperone HdeB	13	13	1	118	2735				290	290	290	DGEGOJGK_00669	KANKLEDG_01081	PIDBCIIE_00647	LDNLOPHO_03602	DGBNPACE_04060	OMJDANGJ_02698	LJKHLHJC_04270	CFMGICGE_03076	NMNFDOCL_03918	LFMPNOJO_04112	KGMGPHCA_04116	KGKJFFBP_03159	MNEAFADB_04490
group_10227		hypothetical protein	13	13	1	118	3400				1448	1448	1448	DGEGOJGK_04775	KANKLEDG_00195	PIDBCIIE_04970	LDNLOPHO_04457	DGBNPACE_03633	OMJDANGJ_02809	LJKHLHJC_02318	CFMGICGE_04337	NMNFDOCL_04512	LFMPNOJO_04658	KGMGPHCA_04662	KGKJFFBP_04005	MNEAFADB_00184
group_10228		hypothetical protein	13	13	1	118	9670			Hypothetical protein with no hits to refseq/uniprot/clusters/cdd/tigrfams/pfam overlapping another protein with hits	278	278	278	DGEGOJGK_00447	KANKLEDG_00852	PIDBCIIE_00443	LDNLOPHO_03818	DGBNPACE_00018	OMJDANGJ_05248	LJKHLHJC_04889	CFMGICGE_05004	NMNFDOCL_05171	LFMPNOJO_05213	KGMGPHCA_05238	KGKJFFBP_03374	MNEAFADB_04720
nudE		ADP compounds hydrolase NudE	13	13	1	118	9593				560	566	562	DGEGOJGK_00372	KANKLEDG_00776	PIDBCIIE_00367	LDNLOPHO_03894	DGBNPACE_00093	OMJDANGJ_01044	LJKHLHJC_03394	CFMGICGE_02976	NMNFDOCL_03818	LFMPNOJO_03867	KGMGPHCA_03870	KGKJFFBP_03450	MNEAFADB_04796
group_10230		hypothetical protein	13	13	1	118	5770				698	698	698	DGEGOJGK_01232	KANKLEDG_01748	PIDBCIIE_01236	LDNLOPHO_02980	DGBNPACE_03994	OMJDANGJ_04184	LJKHLHJC_01134	CFMGICGE_03796	NMNFDOCL_02503	LFMPNOJO_02376	KGMGPHCA_02376	KGKJFFBP_02597	MNEAFADB_03878
hisA		1-(5-phosphoribosyl)-5-[(5-phosphoribosylamino)methylideneamino] imidazole-4-carboxamide isomerase	13	13	1	118	5085				737	737	737	DGEGOJGK_01668	KANKLEDG_02202	PIDBCIIE_01757	LDNLOPHO_02550	DGBNPACE_00660	OMJDANGJ_01212	LJKHLHJC_03650	CFMGICGE_02573	NMNFDOCL_02065	LFMPNOJO_01664	KGMGPHCA_01814	KGKJFFBP_02057	MNEAFADB_03452
pabB		Aminodeoxychorismate synthase component 1	13	13	1	118	4811				1133	1355	1337	DGEGOJGK_01831	KANKLEDG_02442	PIDBCIIE_01959	LDNLOPHO_02395	DGBNPACE_03712	OMJDANGJ_04228	LJKHLHJC_01096	CFMGICGE_04367	NMNFDOCL_04595	LFMPNOJO_04688	KGMGPHCA_04692	KGKJFFBP_01860	MNEAFADB_03256
yfcE		Phosphodiesterase YfcE	13	13	1	118	6065				551	551	551	DGEGOJGK_01451	KANKLEDG_01983	PIDBCIIE_01544	LDNLOPHO_02761	DGBNPACE_04197	OMJDANGJ_00179	LJKHLHJC_02817	CFMGICGE_02661	NMNFDOCL_03575	LFMPNOJO_03626	KGMGPHCA_03627	KGKJFFBP_02333	MNEAFADB_03659
argB		Acetylglutamate kinase	13	13	1	118	3320				773	773	773	DGEGOJGK_04855	KANKLEDG_00275	PIDBCIIE_05051	LDNLOPHO_04377	DGBNPACE_01899	OMJDANGJ_02567	LJKHLHJC_01978	CFMGICGE_03973	NMNFDOCL_04363	LFMPNOJO_04505	KGMGPHCA_04509	KGKJFFBP_03925	MNEAFADB_00104
uhpA		Transcriptional regulatory protein UhpA	13	13	1	118	8172				593	593	593	DGEGOJGK_00035	KANKLEDG_00445	PIDBCIIE_00035	LDNLOPHO_04202	DGBNPACE_03458	OMJDANGJ_03206	LJKHLHJC_01488	CFMGICGE_03589	NMNFDOCL_04155	LFMPNOJO_04407	KGMGPHCA_04411	KGKJFFBP_03755	MNEAFADB_05108
bioA		Adenosylmethionine-8-amino-7-oxononanoate aminotransferase	13	13	1	118	9789				1289	1307	1302	DGEGOJGK_03389	KANKLEDG_03766	PIDBCIIE_03595	LDNLOPHO_00825	DGBNPACE_00565	OMJDANGJ_05452	LJKHLHJC_00529	CFMGICGE_01363	NMNFDOCL_00327	LFMPNOJO_00832	KGMGPHCA_01022	KGKJFFBP_00251	MNEAFADB_01611
gmuD_1		6-phospho-beta-glucosidase GmuD	13	13	1	118	2125				1400	1400	1400	DGEGOJGK_01084	KANKLEDG_01538	PIDBCIIE_01093	LDNLOPHO_03146	DGBNPACE_03097	OMJDANGJ_00364	LJKHLHJC_05257	CFMGICGE_00477	NMNFDOCL_01642	LFMPNOJO_01293	KGMGPHCA_01293	KGKJFFBP_02742	MNEAFADB_04040
group_10248	gcvA_3	Glycine cleavage system transcriptional activator	13	13	1	118	8908				884	884	884	DGEGOJGK_02173	KANKLEDG_04563	PIDBCIIE_02346	LDNLOPHO_02068	DGBNPACE_01718	OMJDANGJ_02642	LJKHLHJC_03216	CFMGICGE_04018	NMNFDOCL_01089	LFMPNOJO_00270	KGMGPHCA_00426	KGKJFFBP_01505	MNEAFADB_02922
group_10249		hypothetical protein	13	13	1	118	1719				437	437	437	DGEGOJGK_03482	KANKLEDG_03673	PIDBCIIE_03679	LDNLOPHO_00731	DGBNPACE_00510	OMJDANGJ_03724	LJKHLHJC_02341	CFMGICGE_01447	NMNFDOCL_00243	LFMPNOJO_00916	KGMGPHCA_00938	KGKJFFBP_00156	MNEAFADB_01529
group_10250		hypothetical protein	13	13	1	118	5828				842	842	842	DGEGOJGK_01285	KANKLEDG_01802	PIDBCIIE_01289	LDNLOPHO_02926	DGBNPACE_03941	OMJDANGJ_00626	LJKHLHJC_01189	CFMGICGE_03743	NMNFDOCL_02450	LFMPNOJO_02323	KGMGPHCA_02323	KGKJFFBP_02544	MNEAFADB_03824
ahcY		Adenosylhomocysteinase	13	13	1	118	5106				1109	1109	1109	DGEGOJGK_01686	KANKLEDG_02220	PIDBCIIE_01775	LDNLOPHO_02532	DGBNPACE_00630	OMJDANGJ_01191	LJKHLHJC_02520	CFMGICGE_02591	NMNFDOCL_02083	LFMPNOJO_01682	KGMGPHCA_01796	KGKJFFBP_02039	MNEAFADB_03433
pabC		Aminodeoxychorismate lyase	13	13	1	118	7524				809	809	809	DGEGOJGK_03102	KANKLEDG_04059	PIDBCIIE_03302	LDNLOPHO_01125	DGBNPACE_04120	OMJDANGJ_01476	LJKHLHJC_03342	CFMGICGE_00160	NMNFDOCL_02942	LFMPNOJO_02941	KGMGPHCA_02815	KGKJFFBP_00574	MNEAFADB_01949
ygiF		Inorganic triphosphatase	13	13	1	118	2646				1298	1298	1298	DGEGOJGK_00690	KANKLEDG_01110	PIDBCIIE_00714	LDNLOPHO_03543	DGBNPACE_04039	OMJDANGJ_01880	LJKHLHJC_00926	CFMGICGE_03654	NMNFDOCL_01839	LFMPNOJO_04207	KGMGPHCA_04211	KGKJFFBP_03138	MNEAFADB_04469
eryD		Erythritol catabolism regulatory protein EryD	13	13	1	118	6251				941	941	941	DGEGOJGK_01595	KANKLEDG_02128	PIDBCIIE_01689	LDNLOPHO_02613	DGBNPACE_03482	OMJDANGJ_00017	LJKHLHJC_04959	CFMGICGE_02513	NMNFDOCL_04399	LFMPNOJO_01604	KGMGPHCA_01874	KGKJFFBP_02116	MNEAFADB_03513
ubiK		Ubiquinone biosynthesis accessory factor UbiK	13	13	1	118	2640				272	272	272	DGEGOJGK_00694	KANKLEDG_01114	PIDBCIIE_00718	LDNLOPHO_03539	DGBNPACE_04035	OMJDANGJ_01873	LJKHLHJC_00922	CFMGICGE_03650	NMNFDOCL_01843	LFMPNOJO_04203	KGMGPHCA_04207	KGKJFFBP_03134	MNEAFADB_04465
galD		4-oxalomesaconate tautomerase	13	13	1	118	8205				1085	1085	1085	DGEGOJGK_00062	KANKLEDG_00471	PIDBCIIE_00066	LDNLOPHO_04177	DGBNPACE_04493	OMJDANGJ_04907	LJKHLHJC_05200	CFMGICGE_04969	NMNFDOCL_05095	LFMPNOJO_05118	KGMGPHCA_05161	KGKJFFBP_03730	MNEAFADB_05082
group_10257		hypothetical protein	13	13	1	118	3606				290	290	290	DGEGOJGK_04580	KANKLEDG_00004	PIDBCIIE_04778	LDNLOPHO_04647	DGBNPACE_02139	OMJDANGJ_05636	LJKHLHJC_03560	CFMGICGE_05158	NMNFDOCL_05228	LFMPNOJO_03144	KGMGPHCA_03145	KGKJFFBP_04187	MNEAFADB_00377
nikD		Nickel import ATP-binding protein NikD	13	13	1	118	9481				764	764	764	DGEGOJGK_00287	KANKLEDG_00679	PIDBCIIE_00269	LDNLOPHO_03980	DGBNPACE_00178	OMJDANGJ_00949	LJKHLHJC_02101	CFMGICGE_03061	NMNFDOCL_03903	LFMPNOJO_03952	KGMGPHCA_03955	KGKJFFBP_03533	MNEAFADB_04882
narW		putative nitrate reductase molybdenum cofactor assembly chaperone NarW	13	13	1	118	8753				695	695	695	DGEGOJGK_02313	KANKLEDG_04697	PIDBCIIE_02474	LDNLOPHO_01937	DGBNPACE_03420	OMJDANGJ_03343	LJKHLHJC_02495	CFMGICGE_00889	NMNFDOCL_00961	LFMPNOJO_00398	KGMGPHCA_00298	KGKJFFBP_01373	MNEAFADB_02787
kbp		Potassium binding protein Kbp	13	13	1	118	8588				449	449	449	DGEGOJGK_02467	KANKLEDG_04849	PIDBCIIE_02616	LDNLOPHO_01776	DGBNPACE_02584	OMJDANGJ_04268	LJKHLHJC_01329	CFMGICGE_00747	NMNFDOCL_00819	LFMPNOJO_00540	KGMGPHCA_00156	KGKJFFBP_01230	MNEAFADB_02613
group_10263		hypothetical protein	13	13	1	118	9913				434	434	434	DGEGOJGK_03279	KANKLEDG_03876	PIDBCIIE_03485	LDNLOPHO_00936	DGBNPACE_00265	OMJDANGJ_02315	LJKHLHJC_00415	CFMGICGE_01248	NMNFDOCL_00442	LFMPNOJO_00717	KGMGPHCA_01137	KGKJFFBP_00392	MNEAFADB_01762
tatB		Sec-independent protein translocase protein TatB	13	13	1	118	3405				536	536	536	DGEGOJGK_04770	KANKLEDG_00190	PIDBCIIE_04965	LDNLOPHO_04462	DGBNPACE_03638	OMJDANGJ_02804	LJKHLHJC_02323	CFMGICGE_04342	NMNFDOCL_04517	LFMPNOJO_04663	KGMGPHCA_04667	KGKJFFBP_04010	MNEAFADB_00189
fadH		2,4-dienoyl-CoA reductase	13	13	1	118	2782				2021	2021	2021	DGEGOJGK_00635	KANKLEDG_01041	PIDBCIIE_00615	LDNLOPHO_03634	DGBNPACE_03344	OMJDANGJ_02736	LJKHLHJC_01470	CFMGICGE_03108	NMNFDOCL_03950	LFMPNOJO_04080	KGMGPHCA_04084	KGKJFFBP_03199	MNEAFADB_04522
malK_1		Maltose/maltodextrin import ATP-binding protein MalK	13	13	1	118	1336				1109	1109	1109	DGEGOJGK_03801	KANKLEDG_03361	PIDBCIIE_03978	LDNLOPHO_00433	DGBNPACE_01066	OMJDANGJ_02365	LJKHLHJC_03090	CFMGICGE_01809	NMNFDOCL_02650	LFMPNOJO_02523	KGMGPHCA_02523	KGKJFFBP_04987	MNEAFADB_01152
group_10267		hypothetical protein	13	13	1	118	2390				206	209	208	DGEGOJGK_00848	KANKLEDG_01299	PIDBCIIE_00883	LDNLOPHO_03364	DGBNPACE_03298	OMJDANGJ_03056	LJKHLHJC_00634	CFMGICGE_00267	NMNFDOCL_01432	LFMPNOJO_01503	KGMGPHCA_01503	KGKJFFBP_02968	MNEAFADB_04240
mntA		Manganese-binding lipoprotein MntA	13	13	1	118	2083				878	878	878	DGEGOJGK_01121	KANKLEDG_01575	PIDBCIIE_01131	LDNLOPHO_03109	DGBNPACE_03060	OMJDANGJ_00407	LJKHLHJC_05425	CFMGICGE_00515	NMNFDOCL_01680	LFMPNOJO_01255	KGMGPHCA_01255	KGKJFFBP_02705	MNEAFADB_04003
group_10269		hypothetical protein	13	13	1	118	10020				554	554	554	DGEGOJGK_03192	KANKLEDG_03963	PIDBCIIE_03397	LDNLOPHO_01032	DGBNPACE_00352	OMJDANGJ_01581	LJKHLHJC_00283	CFMGICGE_00066	NMNFDOCL_03036	LFMPNOJO_02847	KGMGPHCA_02909	KGKJFFBP_00479	MNEAFADB_01852
livH_4		High-affinity branched-chain amino acid transport system permease protein LivH	13	13	1	118	4758				254	971	867	DGEGOJGK_01883	KANKLEDG_02483	PIDBCIIE_01997	LDNLOPHO_02357	DGBNPACE_03674	OMJDANGJ_04822	LJKHLHJC_04550	CFMGICGE_04405	NMNFDOCL_04557	LFMPNOJO_04726	KGMGPHCA_04730	KGKJFFBP_01820	MNEAFADB_03215
rhaR_4		HTH-type transcriptional activator RhaR	13	13	1	118	5602				890	890	890	DGEGOJGK_04310	KANKLEDG_02816	PIDBCIIE_04516	LDNLOPHO_04917	DGBNPACE_01825	OMJDANGJ_04405	LJKHLHJC_03997	CFMGICGE_02892	NMNFDOCL_03734	LFMPNOJO_03783	KGMGPHCA_03786	KGKJFFBP_04471	MNEAFADB_00630
setB		Sugar efflux transporter B	13	13	1	118	6314				1181	1181	1181	DGEGOJGK_01539	KANKLEDG_02071	PIDBCIIE_01633	LDNLOPHO_02672	DGBNPACE_04394	OMJDANGJ_00081	LJKHLHJC_02206	CFMGICGE_02750	NMNFDOCL_03486	LFMPNOJO_03537	KGMGPHCA_03538	KGKJFFBP_02172	MNEAFADB_03571
galB		4-oxalmesaconate hydratase	13	13	1	118	8203				740	740	740	DGEGOJGK_00060	KANKLEDG_00469	PIDBCIIE_00064	LDNLOPHO_04179	DGBNPACE_04495	OMJDANGJ_04909	LJKHLHJC_05202	CFMGICGE_04967	NMNFDOCL_05093	LFMPNOJO_05116	KGMGPHCA_05163	KGKJFFBP_03732	MNEAFADB_05084
ygjP		UTP pyrophosphatase	13	13	1	118	2786				500	500	500	DGEGOJGK_00631	KANKLEDG_01037	PIDBCIIE_00611	LDNLOPHO_03638	DGBNPACE_03348	OMJDANGJ_02740	LJKHLHJC_01466	CFMGICGE_03112	NMNFDOCL_03954	LFMPNOJO_04076	KGMGPHCA_04080	KGKJFFBP_03203	MNEAFADB_04526
ynfD		putative protein YnfD	13	13	1	118	4411				269	269	269	DGEGOJGK_02676	KANKLEDG_05021	PIDBCIIE_02770	LDNLOPHO_01624	DGBNPACE_02227	OMJDANGJ_05550	LJKHLHJC_04124	CFMGICGE_00593	NMNFDOCL_04757	LFMPNOJO_00694	KGMGPHCA_00002	KGKJFFBP_01064	MNEAFADB_02441
group_10275		hypothetical protein	13	13	1	118	8763				1568	1568	1568	DGEGOJGK_02305	KANKLEDG_04689	PIDBCIIE_02466	LDNLOPHO_01945	DGBNPACE_03428	OMJDANGJ_03352	LJKHLHJC_02504	CFMGICGE_00897	NMNFDOCL_00969	LFMPNOJO_00390	KGMGPHCA_00306	KGKJFFBP_01381	MNEAFADB_02795
purH		Bifunctional purine biosynthesis protein PurH	13	13	1	118	3453				1589	1589	1589	DGEGOJGK_04716	KANKLEDG_00135	PIDBCIIE_04911	LDNLOPHO_04516	DGBNPACE_02043	OMJDANGJ_04742	LJKHLHJC_04413	CFMGICGE_04880	NMNFDOCL_05019	LFMPNOJO_05030	KGMGPHCA_05067	KGKJFFBP_04064	MNEAFADB_00243
idi		Isopentenyl-diphosphate Delta-isomerase	13	13	1	118	2435				554	554	554	DGEGOJGK_00808	KANKLEDG_01255	PIDBCIIE_00846	LDNLOPHO_03401	DGBNPACE_02924	OMJDANGJ_03014	LJKHLHJC_00673	CFMGICGE_00230	NMNFDOCL_01395	LFMPNOJO_01540	KGMGPHCA_01540	KGKJFFBP_03005	MNEAFADB_04276
murB		UDP-N-acetylenolpyruvoylglucosamine reductase	13	13	1	118	3417				1028	1028	1028	DGEGOJGK_04753	KANKLEDG_00173	PIDBCIIE_04948	LDNLOPHO_04479	DGBNPACE_02094	OMJDANGJ_05761	LJKHLHJC_05722	CFMGICGE_05265	NMNFDOCL_05316	LFMPNOJO_05316	KGMGPHCA_05325	KGKJFFBP_04027	MNEAFADB_00206
pyrE		Orotate phosphoribosyltransferase	13	13	1	118	9308				641	641	641	DGEGOJGK_00127	KANKLEDG_00536	PIDBCIIE_00128	LDNLOPHO_04111	DGBNPACE_02312	OMJDANGJ_01970	LJKHLHJC_00732	CFMGICGE_02357	NMNFDOCL_03140	LFMPNOJO_03282	KGMGPHCA_03192	KGKJFFBP_03667	MNEAFADB_05016
elaA		Protein ElaA	13	13	1	118	6092				458	461	460	DGEGOJGK_01476	KANKLEDG_02008	PIDBCIIE_01569	LDNLOPHO_02735	DGBNPACE_04172	OMJDANGJ_00151	LJKHLHJC_02792	CFMGICGE_02686	NMNFDOCL_03550	LFMPNOJO_03601	KGMGPHCA_03602	KGKJFFBP_02308	MNEAFADB_03634
aroQ		3-dehydroquinate dehydratase	13	13	1	118	9715				452	452	452	DGEGOJGK_00477	KANKLEDG_00882	PIDBCIIE_00473	LDNLOPHO_03789	DGBNPACE_02541	OMJDANGJ_04497	LJKHLHJC_04022	CFMGICGE_04781	NMNFDOCL_04941	LFMPNOJO_04941	KGMGPHCA_05017	KGKJFFBP_03345	MNEAFADB_04668
uspG_3		Universal stress protein UP12	13	13	1	118	4419				431	431	431	DGEGOJGK_02669	KANKLEDG_05014	PIDBCIIE_02763	LDNLOPHO_01631	DGBNPACE_02234	OMJDANGJ_05541	LJKHLHJC_04116	CFMGICGE_00600	NMNFDOCL_04750	LFMPNOJO_00687	KGMGPHCA_00009	KGKJFFBP_01071	MNEAFADB_02448
ycgJ		putative methyltransferase YcgJ	13	13	1	118	972				770	770	770	DGEGOJGK_04006	KANKLEDG_03107	PIDBCIIE_04193	LDNLOPHO_00225	DGBNPACE_01436	OMJDANGJ_03071	LJKHLHJC_00385	CFMGICGE_04505	NMNFDOCL_04614	LFMPNOJO_04826	KGMGPHCA_04830	KGKJFFBP_04761	MNEAFADB_00943
btuD_1		Vitamin B12 import ATP-binding protein BtuD	13	13	1	118	8948				830	830	830	DGEGOJGK_02142	KANKLEDG_04529	PIDBCIIE_02313	LDNLOPHO_02101	DGBNPACE_00231	OMJDANGJ_02677	LJKHLHJC_03799	CFMGICGE_04051	NMNFDOCL_01122	LFMPNOJO_00237	KGMGPHCA_00459	KGKJFFBP_01540	MNEAFADB_02956
ycgZ		putative two-component-system connector protein YcgZ	13	13	1	118	9766				245	245	245	DGEGOJGK_03409	KANKLEDG_03746	PIDBCIIE_03615	LDNLOPHO_00805	DGBNPACE_00715	OMJDANGJ_04568	LJKHLHJC_04291	CFMGICGE_01383	NMNFDOCL_00307	LFMPNOJO_00852	KGMGPHCA_01002	KGKJFFBP_00231	MNEAFADB_01594
entB		Enterobactin synthase component B	13	13	1	118	1617				851	851	851	DGEGOJGK_03583	KANKLEDG_03572	PIDBCIIE_03780	LDNLOPHO_00630	DGBNPACE_00410	OMJDANGJ_02186	LJKHLHJC_05449	CFMGICGE_01547	NMNFDOCL_00142	LFMPNOJO_01017	KGMGPHCA_00837	KGKJFFBP_00055	MNEAFADB_01427
group_10289		hypothetical protein	13	13	1	118	8228				470	470	470	DGEGOJGK_00077	KANKLEDG_00487	PIDBCIIE_00082	LDNLOPHO_04162	DGBNPACE_04023	OMJDANGJ_03279	LJKHLHJC_05490	CFMGICGE_04985	NMNFDOCL_05111	LFMPNOJO_05134	KGMGPHCA_05145	KGKJFFBP_03714	MNEAFADB_05067
oxlT		Oxalate:formate antiporter	13	13	1	118	8598				1298	1298	1298	DGEGOJGK_02457	KANKLEDG_04823	PIDBCIIE_02606	LDNLOPHO_01802	DGBNPACE_02794	OMJDANGJ_04258	LJKHLHJC_01340	CFMGICGE_00757	NMNFDOCL_00829	LFMPNOJO_00530	KGMGPHCA_00166	KGKJFFBP_01246	MNEAFADB_02639
rpmE2		50S ribosomal protein L31 type B	13	13	1	118	1345				263	263	263	DGEGOJGK_03792	KANKLEDG_03370	PIDBCIIE_03969	LDNLOPHO_00442	DGBNPACE_01075	OMJDANGJ_02355	LJKHLHJC_03080	CFMGICGE_01800	NMNFDOCL_02659	LFMPNOJO_02532	KGMGPHCA_02532	KGKJFFBP_04996	MNEAFADB_01162
mamB		Magnetosome protein MamB	13	13	1	118	8685				923	923	923	DGEGOJGK_02366	KANKLEDG_04748	PIDBCIIE_02527	LDNLOPHO_01883	DGBNPACE_02563	OMJDANGJ_04939	LJKHLHJC_02436	CFMGICGE_00836	NMNFDOCL_00908	LFMPNOJO_00451	KGMGPHCA_00245	KGKJFFBP_01320	MNEAFADB_02729
catM		HTH-type transcriptional regulator CatM	13	13	1	118	3310				908	908	908	DGEGOJGK_04864	KANKLEDG_00285	PIDBCIIE_05061	LDNLOPHO_04367	DGBNPACE_02091	OMJDANGJ_02557	LJKHLHJC_01968	CFMGICGE_03963	NMNFDOCL_04353	LFMPNOJO_04515	KGMGPHCA_04519	KGKJFFBP_03915	MNEAFADB_00094
group_10294		hypothetical protein	13	13	1	118	7994				746	746	746	DGEGOJGK_02814	KANKLEDG_06084	PIDBCIIE_02917	LDNLOPHO_01402	DGBNPACE_00642	OMJDANGJ_00683	LJKHLHJC_03862	CFMGICGE_01110	NMNFDOCL_00608	LFMPNOJO_02031	KGMGPHCA_02031	KGKJFFBP_00939	MNEAFADB_02298
group_10295		hypothetical protein	13	13	1	118	9085				1037	1037	1037	DGEGOJGK_02079	KANKLEDG_04459	PIDBCIIE_02238	LDNLOPHO_02175	DGBNPACE_02976	OMJDANGJ_01261	LJKHLHJC_05512	CFMGICGE_02284	NMNFDOCL_01192	LFMPNOJO_00167	KGMGPHCA_00529	KGKJFFBP_01637	MNEAFADB_03024
hpcE_2		Homoprotocatechuate catabolism bifunctional isomerase/decarboxylase	13	13	1	118	5593				632	632	632	DGEGOJGK_04302	KANKLEDG_02824	PIDBCIIE_04508	LDNLOPHO_04925	DGBNPACE_01833	OMJDANGJ_04414	LJKHLHJC_04006	CFMGICGE_02884	NMNFDOCL_03726	LFMPNOJO_03775	KGMGPHCA_03778	KGKJFFBP_04479	MNEAFADB_00638
kstR2		HTH-type transcriptional repressor KstR2	13	13	1	118	7972				548	548	548	DGEGOJGK_02824	KANKLEDG_05174	PIDBCIIE_02927	LDNLOPHO_01392	DGBNPACE_02165	OMJDANGJ_00693	LJKHLHJC_03873	CFMGICGE_01100	NMNFDOCL_00618	LFMPNOJO_02021	KGMGPHCA_02021	KGKJFFBP_00929	MNEAFADB_02288
glpE_1		Thiosulfate sulfurtransferase GlpE	13	13	1	118	9091				1580	1580	1580	DGEGOJGK_02073	KANKLEDG_04453	PIDBCIIE_02231	LDNLOPHO_02181	DGBNPACE_04240	OMJDANGJ_01268	LJKHLHJC_05505	CFMGICGE_02278	NMNFDOCL_01198	LFMPNOJO_00161	KGMGPHCA_00535	KGKJFFBP_01643	MNEAFADB_03031
acrR_2		HTH-type transcriptional regulator AcrR	13	13	1	118	9706				650	653	652	DGEGOJGK_00469	KANKLEDG_00874	PIDBCIIE_00465	LDNLOPHO_03797	DGBNPACE_03332	OMJDANGJ_04508	LJKHLHJC_04014	CFMGICGE_04789	NMNFDOCL_04949	LFMPNOJO_04933	KGMGPHCA_05025	KGKJFFBP_03353	MNEAFADB_04699
rimO		Ribosomal protein S12 methylthiotransferase RimO	13	13	1	118	9867				1307	1325	1323	DGEGOJGK_03319	KANKLEDG_03836	PIDBCIIE_03525	LDNLOPHO_00896	DGBNPACE_02190	OMJDANGJ_02272	LJKHLHJC_00459	CFMGICGE_01288	NMNFDOCL_00402	LFMPNOJO_00757	KGMGPHCA_01097	KGKJFFBP_00323	MNEAFADB_01685
group_10301		ISNCY family transposase ISSen7	13	13	1	118	5877				911	923	911	DGEGOJGK_01317	KANKLEDG_01855	PIDBCIIE_01323	LDNLOPHO_02889	DGBNPACE_02439	OMJDANGJ_00587	LJKHLHJC_01222	CFMGICGE_04931	NMNFDOCL_02418	LFMPNOJO_02291	KGMGPHCA_02291	KGKJFFBP_02510	MNEAFADB_03791
gstA		Glutathione S-transferase GstA	13	13	1	118	8875				605	605	605	DGEGOJGK_02209	KANKLEDG_04602	PIDBCIIE_02381	LDNLOPHO_02031	DGBNPACE_01682	OMJDANGJ_02608	LJKHLHJC_03251	CFMGICGE_03983	NMNFDOCL_01054	LFMPNOJO_00305	KGMGPHCA_00391	KGKJFFBP_01467	MNEAFADB_02885
menH_1		Thermostable monoacylglycerol lipase	13	13	1	118	3687				716	716	716	DGEGOJGK_04520	KANKLEDG_05834	PIDBCIIE_04714	LDNLOPHO_04713	DGBNPACE_01949	OMJDANGJ_03875	LJKHLHJC_01670	CFMGICGE_03440	NMNFDOCL_01949	LFMPNOJO_03080	KGMGPHCA_03081	KGKJFFBP_04252	MNEAFADB_00440
ftsA_1		Cell division protein FtsA	13	13	1	118	5911				839	839	839	DGEGOJGK_01347	KANKLEDG_01885	PIDBCIIE_01353	LDNLOPHO_02859	DGBNPACE_02409	OMJDANGJ_00550	LJKHLHJC_04649	CFMGICGE_04094	NMNFDOCL_02388	LFMPNOJO_02261	KGMGPHCA_02261	KGKJFFBP_02480	MNEAFADB_03759
chbG		Chitooligosaccharide deacetylase ChbG	13	13	1	118	7812				758	758	758	DGEGOJGK_02954	KANKLEDG_04198	PIDBCIIE_03117	LDNLOPHO_01266	DGBNPACE_02871	OMJDANGJ_00902	LJKHLHJC_04714	CFMGICGE_03254	NMNFDOCL_03300	LFMPNOJO_03351	KGMGPHCA_03478	KGKJFFBP_00802	MNEAFADB_02096
atpB		ATP synthase subunit a	13	13	1	118	3200				815	815	815	DGEGOJGK_04975	KANKLEDG_00382	PIDBCIIE_05158	LDNLOPHO_04271	DGBNPACE_04478	OMJDANGJ_04725	LJKHLHJC_01562	CFMGICGE_03518	NMNFDOCL_04084	LFMPNOJO_04478	KGMGPHCA_04482	KGKJFFBP_03818	MNEAFADB_05171
yajO_5		1-deoxyxylulose-5-phosphate synthase YajO	13	13	1	118	1240				974	974	974	DGEGOJGK_03857	KANKLEDG_06094	PIDBCIIE_04033	LDNLOPHO_00378	DGBNPACE_01012	OMJDANGJ_02428	LJKHLHJC_03586	CFMGICGE_01864	NMNFDOCL_02595	LFMPNOJO_02468	KGMGPHCA_02468	KGKJFFBP_04932	MNEAFADB_01097
phnW		2-aminoethylphosphonate--pyruvate transaminase	13	13	1	118	8183				1103	1115	1106	DGEGOJGK_00044	KANKLEDG_00454	PIDBCIIE_00044	LDNLOPHO_04193	DGBNPACE_03449	OMJDANGJ_03216	LJKHLHJC_01478	CFMGICGE_03598	NMNFDOCL_04164	LFMPNOJO_04398	KGMGPHCA_04402	KGKJFFBP_03746	MNEAFADB_05099
ybdL		Methionine aminotransferase	13	13	1	118	1656				1160	1160	1160	DGEGOJGK_03550	KANKLEDG_03605	PIDBCIIE_03747	LDNLOPHO_00663	DGBNPACE_00443	OMJDANGJ_04784	LJKHLHJC_02410	CFMGICGE_01514	NMNFDOCL_00175	LFMPNOJO_00984	KGMGPHCA_00870	KGKJFFBP_00088	MNEAFADB_01462
cobS		Adenosylcobinamide-GDP ribazoletransferase	13	13	1	118	5104				740	740	740	DGEGOJGK_01684	KANKLEDG_02218	PIDBCIIE_01773	LDNLOPHO_02534	DGBNPACE_00632	OMJDANGJ_01193	LJKHLHJC_02518	CFMGICGE_02589	NMNFDOCL_02081	LFMPNOJO_01680	KGMGPHCA_01798	KGKJFFBP_02041	MNEAFADB_03435
hpaC		4-hydroxyphenylacetate 3-monooxygenase reductase component	13	13	1	118	5604				512	512	512	DGEGOJGK_04312	KANKLEDG_02814	PIDBCIIE_04518	LDNLOPHO_04915	DGBNPACE_01823	OMJDANGJ_04403	LJKHLHJC_03995	CFMGICGE_02894	NMNFDOCL_03736	LFMPNOJO_03785	KGMGPHCA_03788	KGKJFFBP_04469	MNEAFADB_00628
yccX		Acylphosphatase	13	13	1	118	10022				281	281	281	DGEGOJGK_03190	KANKLEDG_03965	PIDBCIIE_03395	LDNLOPHO_01034	DGBNPACE_00354	OMJDANGJ_01579	LJKHLHJC_00285	CFMGICGE_00068	NMNFDOCL_03034	LFMPNOJO_02849	KGMGPHCA_02907	KGKJFFBP_00481	MNEAFADB_01854
group_10313		ISNCY family transposase ISRor2	13	13	1	118	685				926	938	935	DGEGOJGK_04282	KANKLEDG_02844	PIDBCIIE_04480	LDNLOPHO_04946	DGBNPACE_00737	OMJDANGJ_05658	LJKHLHJC_01863	CFMGICGE_02857	NMNFDOCL_03699	LFMPNOJO_03748	KGMGPHCA_03751	KGKJFFBP_04499	MNEAFADB_00663
group_10314		hypothetical protein	13	13	1	118	8015				263	263	263	DGEGOJGK_02803	KANKLEDG_05147	PIDBCIIE_02906	LDNLOPHO_01487	DGBNPACE_02671	OMJDANGJ_05134	LJKHLHJC_03851	CFMGICGE_01121	NMNFDOCL_00597	LFMPNOJO_02042	KGMGPHCA_02042	KGKJFFBP_00950	MNEAFADB_02309
catB		Muconate cycloisomerase 1	13	13	1	118	8742				1118	1118	1118	DGEGOJGK_02320	KANKLEDG_04704	PIDBCIIE_02481	LDNLOPHO_01930	DGBNPACE_03413	OMJDANGJ_03334	LJKHLHJC_02486	CFMGICGE_00882	NMNFDOCL_00954	LFMPNOJO_00405	KGMGPHCA_00291	KGKJFFBP_01366	MNEAFADB_02779
mtrA		HTH-type transcriptional regulator MtrA	13	13	1	118	8232				905	905	905	DGEGOJGK_00079	KANKLEDG_00489	PIDBCIIE_00084	LDNLOPHO_04160	DGBNPACE_04021	OMJDANGJ_03281	LJKHLHJC_05493	CFMGICGE_04987	NMNFDOCL_05113	LFMPNOJO_05136	KGMGPHCA_05143	KGKJFFBP_03712	MNEAFADB_05065
pduV		Propanediol utilization protein PduV	13	13	1	118	2317				440	440	440	DGEGOJGK_00908	KANKLEDG_01367	PIDBCIIE_00943	LDNLOPHO_03304	DGBNPACE_03238	OMJDANGJ_05272	LJKHLHJC_00562	CFMGICGE_00327	NMNFDOCL_01492	LFMPNOJO_01443	KGMGPHCA_01443	KGKJFFBP_02908	MNEAFADB_04180
acpH		Acyl carrier protein phosphodiesterase	13	13	1	118	1202				581	581	581	DGEGOJGK_03873	KANKLEDG_03266	PIDBCIIE_04049	LDNLOPHO_00362	DGBNPACE_00996	OMJDANGJ_02444	LJKHLHJC_03602	CFMGICGE_01880	NMNFDOCL_02579	LFMPNOJO_02452	KGMGPHCA_02452	KGKJFFBP_04916	MNEAFADB_01081
group_10319		hypothetical protein	13	13	1	118	2430				803	803	803	DGEGOJGK_00814	KANKLEDG_01260	PIDBCIIE_00851	LDNLOPHO_03396	DGBNPACE_02919	OMJDANGJ_03019	LJKHLHJC_00668	CFMGICGE_00235	NMNFDOCL_01400	LFMPNOJO_01535	KGMGPHCA_01535	KGKJFFBP_03000	MNEAFADB_04271
lacG_2		Lactose transport system permease protein LacG	13	13	1	118	3847				887	887	887	DGEGOJGK_04413	KANKLEDG_02697	PIDBCIIE_04617	LDNLOPHO_04812	DGBNPACE_01216	OMJDANGJ_05502	LJKHLHJC_04355	CFMGICGE_04839	NMNFDOCL_02044	LFMPNOJO_02985	KGMGPHCA_02986	KGKJFFBP_04352	MNEAFADB_00540
ybjG		Putative undecaprenyl-diphosphatase YbjG	13	13	1	118	9875				593	593	593	DGEGOJGK_03312	KANKLEDG_03843	PIDBCIIE_03518	LDNLOPHO_00903	DGBNPACE_02197	OMJDANGJ_02280	LJKHLHJC_00451	CFMGICGE_01281	NMNFDOCL_00409	LFMPNOJO_00750	KGMGPHCA_01104	KGKJFFBP_00359	MNEAFADB_01692
pabA		Aminodeoxychorismate synthase component 2	13	13	1	118	9616				563	563	563	DGEGOJGK_00394	KANKLEDG_00798	PIDBCIIE_00389	LDNLOPHO_03872	DGBNPACE_00071	OMJDANGJ_01068	LJKHLHJC_03371	CFMGICGE_02954	NMNFDOCL_03796	LFMPNOJO_03845	KGMGPHCA_03848	KGKJFFBP_03428	MNEAFADB_04774
btuD_5		Vitamin B12 import ATP-binding protein BtuD	13	13	1	118	9172				749	749	749	DGEGOJGK_02005	KANKLEDG_04400	PIDBCIIE_02178	LDNLOPHO_02233	DGBNPACE_04295	OMJDANGJ_01332	LJKHLHJC_03051	CFMGICGE_02225	NMNFDOCL_01251	LFMPNOJO_00108	KGMGPHCA_00588	KGKJFFBP_01696	MNEAFADB_03091
mtgA		Biosynthetic peptidoglycan transglycosylase	13	13	1	118	2881				725	725	725	DGEGOJGK_00525	KANKLEDG_00930	PIDBCIIE_00519	LDNLOPHO_03743	DGBNPACE_02504	OMJDANGJ_03496	LJKHLHJC_01372	CFMGICGE_03204	NMNFDOCL_04047	LFMPNOJO_03984	KGMGPHCA_03987	KGKJFFBP_03308	MNEAFADB_04631
pncC_2		Nicotinamide-nucleotide amidohydrolase PncC	13	13	1	118	6103				1196	1196	1196	DGEGOJGK_01486	KANKLEDG_02018	PIDBCIIE_01579	LDNLOPHO_02725	DGBNPACE_04162	OMJDANGJ_00140	LJKHLHJC_02782	CFMGICGE_02696	NMNFDOCL_03540	LFMPNOJO_03591	KGMGPHCA_03592	KGKJFFBP_02298	MNEAFADB_03624
group_10326		hypothetical protein	13	13	1	118	7505				653	653	653	DGEGOJGK_03118	KANKLEDG_04043	PIDBCIIE_03318	LDNLOPHO_01109	DGBNPACE_04104	OMJDANGJ_01493	LJKHLHJC_03322	CFMGICGE_00144	NMNFDOCL_02958	LFMPNOJO_02925	KGMGPHCA_02831	KGKJFFBP_00558	MNEAFADB_01932
speG_3		Spermidine N(1)-acetyltransferase	13	13	1	118	9464				533	533	533	DGEGOJGK_00270	KANKLEDG_00662	PIDBCIIE_00241	LDNLOPHO_03997	DGBNPACE_00195	OMJDANGJ_00930	LJKHLHJC_05068	CFMGICGE_02470	NMNFDOCL_03253	LFMPNOJO_03169	KGMGPHCA_03305	KGKJFFBP_03550	MNEAFADB_04899
secM		Secretion monitor	13	13	1	118	834				497	503	500	DGEGOJGK_04133	KANKLEDG_02983	PIDBCIIE_04330	LDNLOPHO_00100	DGBNPACE_01565	OMJDANGJ_03632	LJKHLHJC_01710	CFMGICGE_02066	NMNFDOCL_02841	LFMPNOJO_02713	KGMGPHCA_02668	KGKJFFBP_04637	MNEAFADB_00812
lptD		LPS-assembly protein LptD	13	13	1	118	781				2315	2348	2345	DGEGOJGK_04183	KANKLEDG_02932	PIDBCIIE_04380	LDNLOPHO_00050	DGBNPACE_01515	OMJDANGJ_01728	LJKHLHJC_01764	CFMGICGE_02116	NMNFDOCL_02891	LFMPNOJO_02763	KGMGPHCA_02618	KGKJFFBP_04587	MNEAFADB_00762
cycA_2		D-serine/D-alanine/glycine transporter	13	13	1	118	3716				1403	1415	1403	DGEGOJGK_04496	KANKLEDG_02601	PIDBCIIE_04697	LDNLOPHO_04731	DGBNPACE_02103	OMJDANGJ_03858	LJKHLHJC_01652	CFMGICGE_03423	NMNFDOCL_01966	LFMPNOJO_03063	KGMGPHCA_03064	KGKJFFBP_04269	MNEAFADB_00457
group_10331		hypothetical protein	13	13	1	118	9622				218	218	218	DGEGOJGK_00400	KANKLEDG_00804	PIDBCIIE_00395	LDNLOPHO_03866	DGBNPACE_00065	OMJDANGJ_01074	LJKHLHJC_03365	CFMGICGE_02948	NMNFDOCL_03790	LFMPNOJO_03839	KGMGPHCA_03842	KGKJFFBP_03422	MNEAFADB_04768
ydgK		Inner membrane protein YdgK	13	13	1	118	8863				440	440	440	DGEGOJGK_02219	KANKLEDG_04612	PIDBCIIE_02390	LDNLOPHO_02021	DGBNPACE_01672	OMJDANGJ_02598	LJKHLHJC_03261	CFMGICGE_00973	NMNFDOCL_01045	LFMPNOJO_00314	KGMGPHCA_00382	KGKJFFBP_01457	MNEAFADB_02874
iolE_2		Inosose dehydratase	13	13	1	118	1505				1022	1022	1022	DGEGOJGK_03662	KANKLEDG_03482	PIDBCIIE_03858	LDNLOPHO_00552	DGBNPACE_01203	OMJDANGJ_02092	LJKHLHJC_05090	CFMGICGE_01625	NMNFDOCL_00064	LFMPNOJO_01095	KGMGPHCA_00759	KGKJFFBP_05108	MNEAFADB_01343
group_10334		hypothetical protein	13	13	1	118	5864				1232	1232	1232	DGEGOJGK_01304	KANKLEDG_01841	PIDBCIIE_01308	LDNLOPHO_02902	DGBNPACE_02452	OMJDANGJ_00604	LJKHLHJC_01209	CFMGICGE_03724	NMNFDOCL_02431	LFMPNOJO_02304	KGMGPHCA_02304	KGKJFFBP_02523	MNEAFADB_03804
gabD_2		Succinate-semialdehyde dehydrogenase [NADP(+)] GabD	13	13	1	118	1005				1448	1448	1448	DGEGOJGK_03975	KANKLEDG_03141	PIDBCIIE_04161	LDNLOPHO_00257	DGBNPACE_01467	OMJDANGJ_03104	LJKHLHJC_00353	CFMGICGE_04474	NMNFDOCL_04645	LFMPNOJO_04795	KGMGPHCA_04799	KGKJFFBP_04792	MNEAFADB_00974
group_10336		hypothetical protein	13	13	1	118	8702				245	245	245	DGEGOJGK_02351	KANKLEDG_04734	PIDBCIIE_02512	LDNLOPHO_01898	DGBNPACE_02578	OMJDANGJ_04922	LJKHLHJC_02451	CFMGICGE_00851	NMNFDOCL_00923	LFMPNOJO_00436	KGMGPHCA_00260	KGKJFFBP_01334	MNEAFADB_02745
lsrG		(4S)-4-hydroxy-5-phosphonooxypentane-2,3-dione isomerase	13	13	1	118	2773				296	296	296	DGEGOJGK_00643	KANKLEDG_01049	PIDBCIIE_00623	LDNLOPHO_03626	DGBNPACE_03336	OMJDANGJ_02725	LJKHLHJC_04245	CFMGICGE_03100	NMNFDOCL_03942	LFMPNOJO_04088	KGMGPHCA_04092	KGKJFFBP_03191	MNEAFADB_04514
ddpC_3		putative D,D-dipeptide transport system permease protein DdpC	13	13	1	118	6241				905	905	905	DGEGOJGK_01603	KANKLEDG_02136	PIDBCIIE_01697	LDNLOPHO_02605	DGBNPACE_03474	OMJDANGJ_00008	LJKHLHJC_04968	CFMGICGE_02521	NMNFDOCL_04407	LFMPNOJO_01612	KGMGPHCA_01866	KGKJFFBP_02108	MNEAFADB_03505
hdeD		Protein HdeD	13	13	1	118	2739				575	575	575	DGEGOJGK_00665	KANKLEDG_01077	PIDBCIIE_00643	LDNLOPHO_03606	DGBNPACE_04064	OMJDANGJ_02702	LJKHLHJC_04266	CFMGICGE_03080	NMNFDOCL_03922	LFMPNOJO_04108	KGMGPHCA_04112	KGKJFFBP_03163	MNEAFADB_04494
wecE		dTDP-4-amino-4,6-dideoxygalactose transaminase	13	13	1	118	3366				1130	1130	1130	DGEGOJGK_04812	KANKLEDG_00232	PIDBCIIE_05007	LDNLOPHO_04420	DGBNPACE_03596	OMJDANGJ_02849	LJKHLHJC_02281	CFMGICGE_04300	NMNFDOCL_04475	LFMPNOJO_04621	KGMGPHCA_04625	KGKJFFBP_03968	MNEAFADB_00147
rhaS_1		HTH-type transcriptional activator RhaS	13	13	1	118	7963				869	878	877	DGEGOJGK_02831	KANKLEDG_05181	PIDBCIIE_02934	LDNLOPHO_01385	DGBNPACE_02158	OMJDANGJ_00703	LJKHLHJC_02986	CFMGICGE_01093	NMNFDOCL_00625	LFMPNOJO_02014	KGMGPHCA_02014	KGKJFFBP_00922	MNEAFADB_02280
arnT		Undecaprenyl phosphate-alpha-4-amino-4-deoxy-L-arabinose arabinosyl transferase	13	13	1	118	9492				1655	1655	1655	DGEGOJGK_00297	KANKLEDG_00689	PIDBCIIE_05391	LDNLOPHO_03970	DGBNPACE_00168	OMJDANGJ_00961	LJKHLHJC_02111	CFMGICGE_03051	NMNFDOCL_03893	LFMPNOJO_03942	KGMGPHCA_03945	KGKJFFBP_03523	MNEAFADB_04872
oppF_2		Oligopeptide transport ATP-binding protein OppF	13	13	1	118	6239				773	773	773	DGEGOJGK_01605	KANKLEDG_02138	PIDBCIIE_01699	LDNLOPHO_02603	DGBNPACE_03472	OMJDANGJ_00006	LJKHLHJC_04970	CFMGICGE_02523	NMNFDOCL_04409	LFMPNOJO_01614	KGMGPHCA_01864	KGKJFFBP_02106	MNEAFADB_03503
ves		Protein Ves	13	13	1	118	7885				542	542	542	DGEGOJGK_02903	KANKLEDG_05872	PIDBCIIE_03059	LDNLOPHO_01318	DGBNPACE_03850	OMJDANGJ_00841	LJKHLHJC_04153	CFMGICGE_04805	NMNFDOCL_04979	LFMPNOJO_04976	KGMGPHCA_05041	KGKJFFBP_00859	MNEAFADB_02151
xynB		Beta-xylosidase	13	13	1	118	5690				1679	1679	1679	DGEGOJGK_04388	KANKLEDG_02740	PIDBCIIE_04587	LDNLOPHO_04853	DGBNPACE_01239	OMJDANGJ_04847	LJKHLHJC_05128	CFMGICGE_05060	NMNFDOCL_04173	LFMPNOJO_04903	KGMGPHCA_04975	KGKJFFBP_04395	MNEAFADB_00566
pgrR_2		HTH-type transcriptional regulator PgrR	13	13	1	118	7919				884	884	884	DGEGOJGK_02874	KANKLEDG_04297	PIDBCIIE_02968	LDNLOPHO_01347	DGBNPACE_03003	OMJDANGJ_00744	LJKHLHJC_02949	CFMGICGE_01059	NMNFDOCL_00659	LFMPNOJO_01980	KGMGPHCA_01980	KGKJFFBP_00888	MNEAFADB_02181
atsB		Anaerobic sulfatase-maturating enzyme	13	13	1	118	1485				1187	1187	1187	DGEGOJGK_03675	KANKLEDG_03467	PIDBCIIE_03873	LDNLOPHO_00538	DGBNPACE_01190	OMJDANGJ_02073	LJKHLHJC_05581	CFMGICGE_01640	NMNFDOCL_00049	LFMPNOJO_01110	KGMGPHCA_00744	KGKJFFBP_05093	MNEAFADB_01330
group_10348		hypothetical protein	13	13	1	118	3245				248	248	248	DGEGOJGK_04924	KANKLEDG_00340	PIDBCIIE_05116	LDNLOPHO_04312	DGBNPACE_01310	OMJDANGJ_02490	LJKHLHJC_01913	CFMGICGE_03908	NMNFDOCL_04298	LFMPNOJO_04570	KGMGPHCA_04574	KGKJFFBP_03860	MNEAFADB_00039
dapL		LL-diaminopimelate aminotransferase	13	13	1	118	7974				1175	1175	1175	DGEGOJGK_02822	KANKLEDG_05172	PIDBCIIE_02925	LDNLOPHO_01394	DGBNPACE_02167	OMJDANGJ_00691	LJKHLHJC_03871	CFMGICGE_01102	NMNFDOCL_00616	LFMPNOJO_02023	KGMGPHCA_02023	KGKJFFBP_00931	MNEAFADB_02290
group_10350		hypothetical protein	13	13	1	118	4748				476	476	476	DGEGOJGK_01894	KANKLEDG_05990	PIDBCIIE_02004	LDNLOPHO_02351	DGBNPACE_03668	OMJDANGJ_04829	LJKHLHJC_04557	CFMGICGE_04411	NMNFDOCL_04551	LFMPNOJO_04732	KGMGPHCA_04736	KGKJFFBP_01814	MNEAFADB_03208
group_10351		hypothetical protein	13	13	1	118	1116				461	461	461	DGEGOJGK_03947	KANKLEDG_03191	PIDBCIIE_04126	LDNLOPHO_00287	DGBNPACE_01223	OMJDANGJ_03141	LJKHLHJC_00317	CFMGICGE_04436	NMNFDOCL_04683	LFMPNOJO_04757	KGMGPHCA_04761	KGKJFFBP_04841	MNEAFADB_01008
rluD		Ribosomal large subunit pseudouridine synthase D	13	13	1	118	5762				980	980	980	DGEGOJGK_01221	KANKLEDG_05882	PIDBCIIE_01225	LDNLOPHO_02991	DGBNPACE_01157	OMJDANGJ_05184	LJKHLHJC_02686	CFMGICGE_05132	NMNFDOCL_01774	LFMPNOJO_01161	KGMGPHCA_01161	KGKJFFBP_02608	MNEAFADB_03889
group_10353		hypothetical protein	13	13	1	118	1442				272	272	272	DGEGOJGK_03730	KANKLEDG_03432	PIDBCIIE_03908	LDNLOPHO_00503	DGBNPACE_01137	OMJDANGJ_03393	LJKHLHJC_05388	CFMGICGE_01675	NMNFDOCL_00014	LFMPNOJO_01145	KGMGPHCA_00709	KGKJFFBP_05058	MNEAFADB_01295
group_10354		putative transporter	13	13	1	118	8858				1217	1223	1217	DGEGOJGK_02224	KANKLEDG_04617	PIDBCIIE_02395	LDNLOPHO_02016	DGBNPACE_01666	OMJDANGJ_02592	LJKHLHJC_03266	CFMGICGE_00968	NMNFDOCL_01040	LFMPNOJO_00319	KGMGPHCA_00377	KGKJFFBP_01452	MNEAFADB_02869
ydjA		Putative NAD(P)H nitroreductase YdjA	13	13	1	118	7776				551	551	551	DGEGOJGK_02984	KANKLEDG_04168	PIDBCIIE_03147	LDNLOPHO_01235	DGBNPACE_02746	OMJDANGJ_02961	LJKHLHJC_04704	CFMGICGE_03285	NMNFDOCL_03331	LFMPNOJO_03382	KGMGPHCA_03447	KGKJFFBP_00772	MNEAFADB_02062
group_10356		hypothetical protein	13	13	1	118	2801				296	296	296	DGEGOJGK_00617	KANKLEDG_01023	PIDBCIIE_00597	LDNLOPHO_03652	DGBNPACE_03362	OMJDANGJ_02755	LJKHLHJC_01452	CFMGICGE_03126	NMNFDOCL_03968	LFMPNOJO_04062	KGMGPHCA_04066	KGKJFFBP_03217	MNEAFADB_04540
group_10357		hypothetical protein	13	13	1	118	992				215	215	215	DGEGOJGK_03986	KANKLEDG_03130	PIDBCIIE_04172	LDNLOPHO_00246	DGBNPACE_01456	OMJDANGJ_03092	LJKHLHJC_00365	CFMGICGE_04485	NMNFDOCL_04634	LFMPNOJO_04806	KGMGPHCA_04810	KGKJFFBP_04781	MNEAFADB_00963
tauB		Taurine import ATP-binding protein TauB	13	13	1	118	1150				767	767	767	DGEGOJGK_03917	KANKLEDG_03221	PIDBCIIE_04095	LDNLOPHO_00318	DGBNPACE_00953	OMJDANGJ_04311	LJKHLHJC_04507	CFMGICGE_01925	NMNFDOCL_02534	LFMPNOJO_02407	KGMGPHCA_02407	KGKJFFBP_04871	MNEAFADB_01037
lsrR		Transcriptional regulator LsrR	13	13	1	118	2780				971	971	971	DGEGOJGK_00637	KANKLEDG_01043	PIDBCIIE_00617	LDNLOPHO_03632	DGBNPACE_03342	OMJDANGJ_02732	LJKHLHJC_04239	CFMGICGE_03106	NMNFDOCL_03948	LFMPNOJO_04082	KGMGPHCA_04086	KGKJFFBP_03197	MNEAFADB_04520
group_10360		hypothetical protein	13	13	1	118	8796				299	302	300	DGEGOJGK_02280	KANKLEDG_04667	PIDBCIIE_02444	LDNLOPHO_01967	DGBNPACE_01617	OMJDANGJ_05764	LJKHLHJC_03433	CFMGICGE_00919	NMNFDOCL_00991	LFMPNOJO_00368	KGMGPHCA_00328	KGKJFFBP_01403	MNEAFADB_02817
rutE		putative malonic semialdehyde reductase RutE	13	13	1	118	10060				590	590	590	DGEGOJGK_03160	KANKLEDG_03998	PIDBCIIE_03364	LDNLOPHO_01064	DGBNPACE_00843	OMJDANGJ_01543	LJKHLHJC_05187	CFMGICGE_00099	NMNFDOCL_03003	LFMPNOJO_02880	KGMGPHCA_02876	KGKJFFBP_00513	MNEAFADB_01885
bhsA_2		Multiple stress resistance protein BhsA	13	13	1	118	7542				257	257	257	DGEGOJGK_03086	KANKLEDG_04075	PIDBCIIE_03286	LDNLOPHO_01141	DGBNPACE_04136	OMJDANGJ_01459	LJKHLHJC_04851	CFMGICGE_00176	NMNFDOCL_02926	LFMPNOJO_02957	KGMGPHCA_02799	KGKJFFBP_00590	MNEAFADB_01967
fadJ		Fatty acid oxidation complex subunit alpha	13	13	1	118	6019				2144	2144	2144	DGEGOJGK_01418	KANKLEDG_01950	PIDBCIIE_01506	LDNLOPHO_02794	DGBNPACE_04230	OMJDANGJ_00222	LJKHLHJC_05237	CFMGICGE_05052	NMNFDOCL_03613	LFMPNOJO_03664	KGMGPHCA_03665	KGKJFFBP_02366	MNEAFADB_03692
gspK		Putative type II secretion system protein K	13	13	1	118	896				986	986	986	DGEGOJGK_04078	KANKLEDG_03035	PIDBCIIE_04266	LDNLOPHO_00152	DGBNPACE_01363	OMJDANGJ_03523	LJKHLHJC_05619	CFMGICGE_02013	NMNFDOCL_02788	LFMPNOJO_02660	KGMGPHCA_02721	KGKJFFBP_04689	MNEAFADB_00869
yusV		putative siderophore transport system ATP-binding protein YusV	13	13	1	118	9080				821	821	821	DGEGOJGK_02083	KANKLEDG_04463	PIDBCIIE_02242	LDNLOPHO_02171	DGBNPACE_02972	OMJDANGJ_01256	LJKHLHJC_05646	CFMGICGE_02288	NMNFDOCL_01188	LFMPNOJO_00171	KGMGPHCA_00525	KGKJFFBP_01633	MNEAFADB_03020
glcR_2		HTH-type transcriptional repressor GlcR	13	13	1	118	8547				773	773	773	DGEGOJGK_02481	KANKLEDG_04877	PIDBCIIE_02635	LDNLOPHO_01756	DGBNPACE_03822	OMJDANGJ_04287	LJKHLHJC_01309	CFMGICGE_00728	NMNFDOCL_00800	LFMPNOJO_00559	KGMGPHCA_00137	KGKJFFBP_01204	MNEAFADB_02590
group_10367		hypothetical protein	13	13	1	118	688				491	491	491	DGEGOJGK_04280	KANKLEDG_02846	PIDBCIIE_04477	LDNLOPHO_04948	DGBNPACE_00739	OMJDANGJ_01624	LJKHLHJC_01860	CFMGICGE_02854	NMNFDOCL_03696	LFMPNOJO_03745	KGMGPHCA_03748	KGKJFFBP_04501	MNEAFADB_00665
sspB		Stringent starvation protein B	13	13	1	118	2891				494	494	494	DGEGOJGK_00507	KANKLEDG_00919	PIDBCIIE_00509	LDNLOPHO_03753	DGBNPACE_02514	OMJDANGJ_03508	LJKHLHJC_01362	CFMGICGE_03214	NMNFDOCL_04057	LFMPNOJO_03974	KGMGPHCA_03977	KGKJFFBP_03318	MNEAFADB_04641
rhaD		Rhamnulose-1-phosphate aldolase	13	13	1	118	3279				830	830	830	DGEGOJGK_04891	KANKLEDG_00312	PIDBCIIE_05088	LDNLOPHO_04340	DGBNPACE_01338	OMJDANGJ_02523	LJKHLHJC_01941	CFMGICGE_03936	NMNFDOCL_04326	LFMPNOJO_04542	KGMGPHCA_04546	KGKJFFBP_03888	MNEAFADB_00067
group_10370		hypothetical protein	13	13	1	118	4897				239	239	239	DGEGOJGK_01755	KANKLEDG_02366	PIDBCIIE_01884	LDNLOPHO_02471	DGBNPACE_03788	OMJDANGJ_03795	LJKHLHJC_01013	CFMGICGE_04241	NMNFDOCL_02241	LFMPNOJO_01840	KGMGPHCA_01638	KGKJFFBP_01936	MNEAFADB_03334
lrpC		HTH-type transcriptional regulator LrpC	13	13	1	118	9271				443	443	443	DGEGOJGK_01962	KANKLEDG_04357	PIDBCIIE_02136	LDNLOPHO_02276	DGBNPACE_04338	OMJDANGJ_01380	LJKHLHJC_03005	CFMGICGE_02182	NMNFDOCL_01294	LFMPNOJO_00065	KGMGPHCA_00631	KGKJFFBP_01742	MNEAFADB_03134
bglB		6-phospho-beta-glucosidase BglB	13	13	1	118	6289				1394	1394	1394	DGEGOJGK_01563	KANKLEDG_02096	PIDBCIIE_01657	LDNLOPHO_02647	DGBNPACE_03514	OMJDANGJ_00054	LJKHLHJC_02181	CFMGICGE_02774	NMNFDOCL_03462	LFMPNOJO_03513	KGMGPHCA_03514	KGKJFFBP_02148	MNEAFADB_03546
ttcA		tRNA-cytidine(32) 2-sulfurtransferase	13	13	1	118	8010				935	935	935	DGEGOJGK_02808	KANKLEDG_05152	PIDBCIIE_02911	LDNLOPHO_01408	DGBNPACE_00648	OMJDANGJ_05128	LJKHLHJC_03856	CFMGICGE_01116	NMNFDOCL_00602	LFMPNOJO_02037	KGMGPHCA_02037	KGKJFFBP_00945	MNEAFADB_02304
group_10374		hypothetical protein	13	13	1	118	8929				488	488	488	DGEGOJGK_02154	KANKLEDG_04544	PIDBCIIE_02328	LDNLOPHO_02086	DGBNPACE_01736	OMJDANGJ_02660	LJKHLHJC_05461	CFMGICGE_04036	NMNFDOCL_01107	LFMPNOJO_00252	KGMGPHCA_00444	KGKJFFBP_01524	MNEAFADB_02940
yedR		Inner membrane protein YedR	13	13	1	118	4922				281	281	281	DGEGOJGK_01728	KANKLEDG_02339	PIDBCIIE_01857	LDNLOPHO_02498	DGBNPACE_03815	OMJDANGJ_03824	LJKHLHJC_00984	CFMGICGE_04268	NMNFDOCL_02214	LFMPNOJO_01813	KGMGPHCA_01665	KGKJFFBP_01963	MNEAFADB_03361
dsdA		D-serine dehydratase	13	13	1	118	8162				1328	1328	1328	DGEGOJGK_00025	KANKLEDG_00435	PIDBCIIE_00025	LDNLOPHO_04212	DGBNPACE_03468	OMJDANGJ_03195	LJKHLHJC_01499	CFMGICGE_03579	NMNFDOCL_04145	LFMPNOJO_04417	KGMGPHCA_04421	KGKJFFBP_03765	MNEAFADB_05118
gltC_2		HTH-type transcriptional regulator GltC	13	13	1	118	7682				890	890	890	DGEGOJGK_03033	KANKLEDG_04127	PIDBCIIE_03188	LDNLOPHO_01193	DGBNPACE_02651	OMJDANGJ_02917	LJKHLHJC_02075	CFMGICGE_03326	NMNFDOCL_03372	LFMPNOJO_03423	KGMGPHCA_03406	KGKJFFBP_00690	MNEAFADB_02011
nfdA_1		N-substituted formamide deformylase	13	13	1	118	8794				1706	1706	1706	DGEGOJGK_02281	KANKLEDG_04668	PIDBCIIE_02445	LDNLOPHO_01966	DGBNPACE_01616	OMJDANGJ_05765	LJKHLHJC_03432	CFMGICGE_00918	NMNFDOCL_00990	LFMPNOJO_00369	KGMGPHCA_00327	KGKJFFBP_01402	MNEAFADB_02816
yajL		Protein/nucleic acid deglycase 3	13	13	1	118	1246				593	593	593	DGEGOJGK_03851	KANKLEDG_06036	PIDBCIIE_04027	LDNLOPHO_00384	DGBNPACE_01018	OMJDANGJ_02422	LJKHLHJC_03580	CFMGICGE_01858	NMNFDOCL_02601	LFMPNOJO_02474	KGMGPHCA_02474	KGKJFFBP_04938	MNEAFADB_01103
group_10380		hypothetical protein	13	13	1	118	2201				1109	1109	1109	DGEGOJGK_01016	KANKLEDG_01476	PIDBCIIE_01030	LDNLOPHO_03199	DGBNPACE_03151	OMJDANGJ_00294	LJKHLHJC_02617	CFMGICGE_00414	NMNFDOCL_01579	LFMPNOJO_01356	KGMGPHCA_01356	KGKJFFBP_02804	MNEAFADB_04094
group_10381		hypothetical protein	13	13	1	118	8266				428	428	428	DGEGOJGK_00108	KANKLEDG_00517	PIDBCIIE_00109	LDNLOPHO_04130	DGBNPACE_02331	OMJDANGJ_01951	LJKHLHJC_00711	CFMGICGE_02338	NMNFDOCL_03121	LFMPNOJO_03301	KGMGPHCA_03173	KGKJFFBP_03684	MNEAFADB_05037
sorB_1		PTS system sorbose-specific EIIB component	13	13	1	118	1528				470	470	470	DGEGOJGK_03648	KANKLEDG_03503	PIDBCIIE_03845	LDNLOPHO_00565	DGBNPACE_01248	OMJDANGJ_02106	LJKHLHJC_03937	CFMGICGE_01612	NMNFDOCL_00077	LFMPNOJO_01082	KGMGPHCA_00772	KGKJFFBP_05129	MNEAFADB_01365
lpoB		Penicillin-binding protein activator LpoB	13	13	1	118	7532				638	647	646	DGEGOJGK_03094	KANKLEDG_04067	PIDBCIIE_03294	LDNLOPHO_01133	DGBNPACE_04128	OMJDANGJ_01467	LJKHLHJC_03349	CFMGICGE_00168	NMNFDOCL_02934	LFMPNOJO_02949	KGMGPHCA_02807	KGKJFFBP_00582	MNEAFADB_01957
elbB		Glyoxalase ElbB	13	13	1	118	2882				653	653	653	DGEGOJGK_00524	KANKLEDG_00929	PIDBCIIE_00518	LDNLOPHO_03744	DGBNPACE_02505	OMJDANGJ_03497	LJKHLHJC_01371	CFMGICGE_03205	NMNFDOCL_04048	LFMPNOJO_03983	KGMGPHCA_03986	KGKJFFBP_03309	MNEAFADB_04632
zraR		Transcriptional regulatory protein ZraR	13	13	1	118	3451				1331	1331	1331	DGEGOJGK_04718	KANKLEDG_00137	PIDBCIIE_04913	LDNLOPHO_04514	DGBNPACE_02041	OMJDANGJ_04744	LJKHLHJC_04415	CFMGICGE_04878	NMNFDOCL_05017	LFMPNOJO_05028	KGMGPHCA_05069	KGKJFFBP_04062	MNEAFADB_00241
gabR_3		HTH-type transcriptional regulatory protein GabR	13	13	1	118	9513				1523	1523	1523	DGEGOJGK_00314	KANKLEDG_00706	PIDBCIIE_00309	LDNLOPHO_03953	DGBNPACE_00151	OMJDANGJ_00979	LJKHLHJC_02130	CFMGICGE_03034	NMNFDOCL_03876	LFMPNOJO_03925	KGMGPHCA_03928	KGKJFFBP_03506	MNEAFADB_04854
phnH		Alpha-D-ribose 1-methylphosphonate 5-triphosphate synthase subunit PhnH	13	13	1	118	3582				584	584	584	DGEGOJGK_04600	KANKLEDG_00024	PIDBCIIE_04800	LDNLOPHO_04627	DGBNPACE_01812	OMJDANGJ_05329	LJKHLHJC_03143	CFMGICGE_04900	NMNFDOCL_05039	LFMPNOJO_04280	KGMGPHCA_04379	KGKJFFBP_04167	MNEAFADB_00355
group_10388		hypothetical protein	13	13	1	118	9885				287	287	287	DGEGOJGK_03304	KANKLEDG_03851	PIDBCIIE_03510	LDNLOPHO_00911	DGBNPACE_00239	OMJDANGJ_02289	LJKHLHJC_00442	CFMGICGE_01273	NMNFDOCL_00417	LFMPNOJO_00742	KGMGPHCA_01112	KGKJFFBP_00367	MNEAFADB_01736
apt		Adenine phosphoribosyltransferase	13	13	1	118	1365				551	551	551	DGEGOJGK_03776	KANKLEDG_03386	PIDBCIIE_03953	LDNLOPHO_00458	DGBNPACE_01091	OMJDANGJ_02335	LJKHLHJC_03062	CFMGICGE_01784	NMNFDOCL_02675	LFMPNOJO_02548	KGMGPHCA_02548	KGKJFFBP_05012	MNEAFADB_01178
group_10390		Carnitine monooxygenase reductase subunit	13	13	1	118	6114				254	254	254	DGEGOJGK_01496	KANKLEDG_02028	PIDBCIIE_01589	LDNLOPHO_02715	DGBNPACE_04152	OMJDANGJ_00129	LJKHLHJC_02252	CFMGICGE_02706	NMNFDOCL_03530	LFMPNOJO_03581	KGMGPHCA_03582	KGKJFFBP_02288	MNEAFADB_03614
moeB		Molybdopterin-synthase adenylyltransferase	13	13	1	118	9860				755	755	755	DGEGOJGK_03326	KANKLEDG_03829	PIDBCIIE_03532	LDNLOPHO_00889	DGBNPACE_02607	OMJDANGJ_02263	LJKHLHJC_00466	CFMGICGE_01295	NMNFDOCL_00395	LFMPNOJO_00764	KGMGPHCA_01090	KGKJFFBP_00316	MNEAFADB_01677
epmC		Elongation factor P hydroxylase	13	13	1	118	6027				548	548	548	DGEGOJGK_01425	KANKLEDG_01957	PIDBCIIE_01513	LDNLOPHO_02787	DGBNPACE_04223	OMJDANGJ_00213	LJKHLHJC_05244	CFMGICGE_05045	NMNFDOCL_03606	LFMPNOJO_03657	KGMGPHCA_03658	KGKJFFBP_02359	MNEAFADB_03685
group_10393		hypothetical protein	13	13	1	118	7955				1085	1085	1085	DGEGOJGK_02837	KANKLEDG_05187	PIDBCIIE_02940	LDNLOPHO_01379	DGBNPACE_02152	OMJDANGJ_00711	LJKHLHJC_02980	CFMGICGE_01087	NMNFDOCL_00631	LFMPNOJO_02008	KGMGPHCA_02008	KGKJFFBP_00916	MNEAFADB_02274
group_10394		hypothetical protein	13	13	1	118	2334				407	407	407	DGEGOJGK_00896	KANKLEDG_01355	PIDBCIIE_00931	LDNLOPHO_03316	DGBNPACE_03250	OMJDANGJ_04076	LJKHLHJC_00576	CFMGICGE_00315	NMNFDOCL_01480	LFMPNOJO_01455	KGMGPHCA_01455	KGKJFFBP_02920	MNEAFADB_04192
group_10395		hypothetical protein	13	13	1	118	1245				476	476	476	DGEGOJGK_03852	KANKLEDG_06035	PIDBCIIE_04028	LDNLOPHO_00383	DGBNPACE_01017	OMJDANGJ_02423	LJKHLHJC_03581	CFMGICGE_01859	NMNFDOCL_02600	LFMPNOJO_02473	KGMGPHCA_02473	KGKJFFBP_04937	MNEAFADB_01102
spy		Periplasmic chaperone Spy	13	13	1	118	7803				482	482	482	DGEGOJGK_02963	KANKLEDG_04189	PIDBCIIE_03126	LDNLOPHO_01257	DGBNPACE_02862	OMJDANGJ_05421	LJKHLHJC_04723	CFMGICGE_03263	NMNFDOCL_03309	LFMPNOJO_03360	KGMGPHCA_03469	KGKJFFBP_00793	MNEAFADB_02087
uspA_1		Universal stress protein A	13	13	1	118	6259				422	422	422	DGEGOJGK_01587	KANKLEDG_02120	PIDBCIIE_01681	LDNLOPHO_02621	DGBNPACE_03490	OMJDANGJ_00025	LJKHLHJC_05016	CFMGICGE_02505	NMNFDOCL_04391	LFMPNOJO_01596	KGMGPHCA_01882	KGKJFFBP_02124	MNEAFADB_03521
mntB_5		Manganese transport system membrane protein MntB	13	13	1	118	2084				863	863	863	DGEGOJGK_01120	KANKLEDG_01574	PIDBCIIE_01130	LDNLOPHO_03110	DGBNPACE_03061	OMJDANGJ_00406	LJKHLHJC_05424	CFMGICGE_00514	NMNFDOCL_01679	LFMPNOJO_01256	KGMGPHCA_01256	KGKJFFBP_02706	MNEAFADB_04004
cobU		Bifunctional adenosylcobalamin biosynthesis protein CobU	13	13	1	118	2273				545	545	545	DGEGOJGK_00946	KANKLEDG_01405	PIDBCIIE_00981	LDNLOPHO_03266	DGBNPACE_03200	OMJDANGJ_05473	LJKHLHJC_02668	CFMGICGE_00365	NMNFDOCL_01530	LFMPNOJO_01405	KGMGPHCA_01405	KGKJFFBP_02870	MNEAFADB_04143
group_10400	ddpC_2	putative D,D-dipeptide transport system permease protein DdpC	13	13	1	118	8720				848	848	848	DGEGOJGK_02338	KANKLEDG_04722	PIDBCIIE_02499	LDNLOPHO_01911	DGBNPACE_03395	OMJDANGJ_03313	LJKHLHJC_02468	CFMGICGE_00864	NMNFDOCL_00936	LFMPNOJO_00423	KGMGPHCA_00273	KGKJFFBP_01346	MNEAFADB_02759
group_10401	bhsA_1	Multiple stress resistance protein BhsA	13	13	1	118	9828				260	260	260	DGEGOJGK_03354	KANKLEDG_03801	PIDBCIIE_03560	LDNLOPHO_00861	DGBNPACE_00600	OMJDANGJ_02233	LJKHLHJC_00495	CFMGICGE_01328	NMNFDOCL_00362	LFMPNOJO_00797	KGMGPHCA_01057	KGKJFFBP_00288	MNEAFADB_01648
group_10402		hypothetical protein	13	13	1	118	3698				275	275	275	DGEGOJGK_04510	KANKLEDG_05824	PIDBCIIE_04704	LDNLOPHO_04723	DGBNPACE_01959	OMJDANGJ_03865	LJKHLHJC_01659	CFMGICGE_03430	NMNFDOCL_01959	LFMPNOJO_03070	KGMGPHCA_03071	KGKJFFBP_04262	MNEAFADB_00450
glpB		Anaerobic glycerol-3-phosphate dehydrogenase subunit B	13	13	1	118	6110				1259	1259	1259	DGEGOJGK_01492	KANKLEDG_02024	PIDBCIIE_01585	LDNLOPHO_02719	DGBNPACE_04156	OMJDANGJ_00134	LJKHLHJC_02774	CFMGICGE_02702	NMNFDOCL_03534	LFMPNOJO_03585	KGMGPHCA_03586	KGKJFFBP_02292	MNEAFADB_03618
group_10404		hypothetical protein	13	13	1	118	1329				257	257	257	DGEGOJGK_03808	KANKLEDG_03354	PIDBCIIE_03985	LDNLOPHO_00426	DGBNPACE_01059	OMJDANGJ_02373	LJKHLHJC_03098	CFMGICGE_01816	NMNFDOCL_02643	LFMPNOJO_02516	KGMGPHCA_02516	KGKJFFBP_04980	MNEAFADB_01145
thlA_1		Acetyl-CoA acetyltransferase	13	13	1	118	2375				1163	1178	1176	DGEGOJGK_00861	KANKLEDG_01319	PIDBCIIE_00896	LDNLOPHO_03351	DGBNPACE_03285	OMJDANGJ_04119	LJKHLHJC_00616	CFMGICGE_00280	NMNFDOCL_01445	LFMPNOJO_01490	KGMGPHCA_01490	KGKJFFBP_02955	MNEAFADB_04227
group_10406		hypothetical protein	13	13	1	118	3476				272	272	272	DGEGOJGK_04693	KANKLEDG_00119	PIDBCIIE_04888	LDNLOPHO_04539	DGBNPACE_02066	OMJDANGJ_03663	LJKHLHJC_04066	CFMGICGE_03818	NMNFDOCL_04260	LFMPNOJO_04368	KGMGPHCA_04291	KGKJFFBP_04080	MNEAFADB_00266
bcsC		Cellulose synthase operon protein C	13	13	1	118	9454				3476	3479	3478	DGEGOJGK_00260	KANKLEDG_00652	PIDBCIIE_00231	LDNLOPHO_04007	DGBNPACE_00205	OMJDANGJ_00918	LJKHLHJC_05080	CFMGICGE_02460	NMNFDOCL_03243	LFMPNOJO_03179	KGMGPHCA_03295	KGKJFFBP_03560	MNEAFADB_04909
group_10408		hypothetical protein	13	13	1	118	8265				602	602	602	DGEGOJGK_00107	KANKLEDG_00516	PIDBCIIE_00108	LDNLOPHO_04131	DGBNPACE_02332	OMJDANGJ_01950	LJKHLHJC_00710	CFMGICGE_02337	NMNFDOCL_03120	LFMPNOJO_03302	KGMGPHCA_03172	KGKJFFBP_03685	MNEAFADB_05038
thiS		Sulfur carrier protein ThiS	13	13	1	118	3438				200	200	200	DGEGOJGK_04731	KANKLEDG_00150	PIDBCIIE_04926	LDNLOPHO_04501	DGBNPACE_02028	OMJDANGJ_04757	LJKHLHJC_04428	CFMGICGE_04865	NMNFDOCL_05004	LFMPNOJO_05015	KGMGPHCA_05082	KGKJFFBP_04049	MNEAFADB_00228
group_10410		hypothetical protein	13	13	1	118	1621				197	197	197	DGEGOJGK_03579	KANKLEDG_03576	PIDBCIIE_03776	LDNLOPHO_00634	DGBNPACE_00414	OMJDANGJ_02190	LJKHLHJC_05445	CFMGICGE_01543	NMNFDOCL_00146	LFMPNOJO_01013	KGMGPHCA_00841	KGKJFFBP_00059	MNEAFADB_01431
ytnP		putative quorum-quenching lactonase YtnP	13	13	1	118	7970				860	866	865	DGEGOJGK_02826	KANKLEDG_05176	PIDBCIIE_02929	LDNLOPHO_01390	DGBNPACE_02163	OMJDANGJ_00696	LJKHLHJC_02992	CFMGICGE_01098	NMNFDOCL_00620	LFMPNOJO_02019	KGMGPHCA_02019	KGKJFFBP_00927	MNEAFADB_02286
group_10412		hypothetical protein	13	13	1	118	5684				551	551	551	DGEGOJGK_04382	KANKLEDG_02745	PIDBCIIE_04581	LDNLOPHO_04858	DGBNPACE_01870	OMJDANGJ_05405	LJKHLHJC_05770	CFMGICGE_05080	NMNFDOCL_05205	LFMPNOJO_04908	KGMGPHCA_04970	KGKJFFBP_04400	MNEAFADB_00571
kdsD		Arabinose 5-phosphate isomerase KdsD	13	13	1	118	2869				986	1004	990	DGEGOJGK_00535	KANKLEDG_00940	PIDBCIIE_00529	LDNLOPHO_03733	DGBNPACE_02494	OMJDANGJ_03485	LJKHLHJC_01382	CFMGICGE_03194	NMNFDOCL_04037	LFMPNOJO_03994	KGMGPHCA_03997	KGKJFFBP_03298	MNEAFADB_04621
celA_1		PTS system cellobiose-specific EIIB component	13	13	1	118	3783				308	308	308	DGEGOJGK_04452	KANKLEDG_02659	PIDBCIIE_04651	LDNLOPHO_04779	DGBNPACE_01984	OMJDANGJ_03245	LJKHLHJC_01606	CFMGICGE_03378	NMNFDOCL_02011	LFMPNOJO_03018	KGMGPHCA_03019	KGKJFFBP_04314	MNEAFADB_00502
recX		Regulatory protein RecX	13	13	1	118	2080				500	500	500	DGEGOJGK_01124	KANKLEDG_01578	PIDBCIIE_01134	LDNLOPHO_03106	DGBNPACE_03057	OMJDANGJ_00410	LJKHLHJC_05428	CFMGICGE_00518	NMNFDOCL_01683	LFMPNOJO_01252	KGMGPHCA_01252	KGKJFFBP_02702	MNEAFADB_04000
group_10416		hypothetical protein	13	13	1	118	8698				182	182	182	DGEGOJGK_02355	KANKLEDG_04737	PIDBCIIE_02516	LDNLOPHO_01894	DGBNPACE_02574	OMJDANGJ_04926	LJKHLHJC_02447	CFMGICGE_00847	NMNFDOCL_00919	LFMPNOJO_00440	KGMGPHCA_00256	KGKJFFBP_01331	MNEAFADB_02741
dmsA_1		Dimethyl sulfoxide/trimethylamine N-oxide reductase	13	13	1	118	1653				2309	2309	2309	DGEGOJGK_03553	KANKLEDG_03602	PIDBCIIE_03750	LDNLOPHO_00660	DGBNPACE_00440	OMJDANGJ_04781	LJKHLHJC_02413	CFMGICGE_01517	NMNFDOCL_00172	LFMPNOJO_00987	KGMGPHCA_00867	KGKJFFBP_00085	MNEAFADB_01459
rhaM		L-rhamnose mutarotase	13	13	1	118	3273				314	314	314	DGEGOJGK_04897	KANKLEDG_00318	PIDBCIIE_05094	LDNLOPHO_04334	DGBNPACE_01332	OMJDANGJ_02515	LJKHLHJC_01934	CFMGICGE_03930	NMNFDOCL_04320	LFMPNOJO_04548	KGMGPHCA_04552	KGKJFFBP_03882	MNEAFADB_00061
moaF		Protein MoaF	13	13	1	118	1481				791	791	791	DGEGOJGK_03678	KANKLEDG_03464	PIDBCIIE_03876	LDNLOPHO_00535	DGBNPACE_01187	OMJDANGJ_02068	LJKHLHJC_05584	CFMGICGE_01643	NMNFDOCL_00046	LFMPNOJO_01113	KGMGPHCA_00741	KGKJFFBP_05090	MNEAFADB_01327
nrtA		Nitrate/nitrite binding protein NrtA	13	13	1	118	9254				992	1256	1230	DGEGOJGK_01948	KANKLEDG_04343	PIDBCIIE_02122	LDNLOPHO_02291	DGBNPACE_04352	OMJDANGJ_01396	LJKHLHJC_05738	CFMGICGE_02168	NMNFDOCL_01308	LFMPNOJO_00051	KGMGPHCA_00645	KGKJFFBP_01756	MNEAFADB_03150
mdtL		Multidrug resistance protein MdtL	13	13	1	118	3175				1178	1178	1178	DGEGOJGK_04998	KANKLEDG_00405	PIDBCIIE_05181	LDNLOPHO_04248	DGBNPACE_02773	OMJDANGJ_03154	LJKHLHJC_01538	CFMGICGE_03541	NMNFDOCL_04107	LFMPNOJO_04455	KGMGPHCA_04459	KGKJFFBP_03795	MNEAFADB_05147
pdeA		putative cyclic di-GMP phosphodiesterase PdeA	13	13	1	118	5952				2171	2213	2203	DGEGOJGK_01390	KANKLEDG_01928	PIDBCIIE_01396	LDNLOPHO_02816	DGBNPACE_02367	OMJDANGJ_00503	LJKHLHJC_05000	CFMGICGE_04137	NMNFDOCL_02345	LFMPNOJO_02218	KGMGPHCA_02218	KGKJFFBP_02437	MNEAFADB_03716
group_10424		hypothetical protein	13	13	1	118	2324				320	320	320	DGEGOJGK_00902	KANKLEDG_01361	PIDBCIIE_00937	LDNLOPHO_03310	DGBNPACE_03244	OMJDANGJ_05266	LJKHLHJC_00569	CFMGICGE_00321	NMNFDOCL_01486	LFMPNOJO_01449	KGMGPHCA_01449	KGKJFFBP_02914	MNEAFADB_04186
group_10425		hypothetical protein	13	13	1	118	5677				719	719	719	DGEGOJGK_04376	KANKLEDG_02751	PIDBCIIE_04575	LDNLOPHO_04864	DGBNPACE_01876	OMJDANGJ_05397	LJKHLHJC_05298	CFMGICGE_05086	NMNFDOCL_05211	LFMPNOJO_04914	KGMGPHCA_04964	KGKJFFBP_04406	MNEAFADB_00577
hsrA_2		putative transport protein HsrA	13	13	1	118	3216				1373	1397	1395	DGEGOJGK_04959	KANKLEDG_00366	PIDBCIIE_05142	LDNLOPHO_04287	DGBNPACE_04454	OMJDANGJ_04709	LJKHLHJC_01578	CFMGICGE_03502	NMNFDOCL_04068	LFMPNOJO_04494	KGMGPHCA_04498	KGKJFFBP_03834	MNEAFADB_00013
gcvA_1		Glycine cleavage system transcriptional activator	13	13	1	118	1582				893	893	893	DGEGOJGK_03607	KANKLEDG_03544	PIDBCIIE_03804	LDNLOPHO_00606	DGBNPACE_00703	OMJDANGJ_02157	LJKHLHJC_02886	CFMGICGE_01571	NMNFDOCL_00118	LFMPNOJO_01041	KGMGPHCA_00813	KGKJFFBP_00031	MNEAFADB_01402
hpcD		5-carboxymethyl-2-hydroxymuconate Delta-isomerase	13	13	1	118	5598				380	380	380	DGEGOJGK_04306	KANKLEDG_02820	PIDBCIIE_04512	LDNLOPHO_04921	DGBNPACE_01829	OMJDANGJ_04409	LJKHLHJC_04001	CFMGICGE_02888	NMNFDOCL_03730	LFMPNOJO_03779	KGMGPHCA_03782	KGKJFFBP_04475	MNEAFADB_00634
group_10429		hypothetical protein	13	13	1	118	7906				1061	1061	1061	DGEGOJGK_02885	KANKLEDG_04286	PIDBCIIE_02979	LDNLOPHO_01336	DGBNPACE_02992	OMJDANGJ_00756	LJKHLHJC_02938	CFMGICGE_01048	NMNFDOCL_00670	LFMPNOJO_01969	KGMGPHCA_01969	KGKJFFBP_00877	MNEAFADB_02170
fdtC		dTDP-3-amino-3,6-dideoxy-alpha-D-galactopyranose 3-N-acetyltransferase	13	13	1	118	3482				455	455	455	DGEGOJGK_04689	KANKLEDG_00115	PIDBCIIE_04884	LDNLOPHO_04543	DGBNPACE_02070	OMJDANGJ_03670	LJKHLHJC_04070	CFMGICGE_03822	NMNFDOCL_04256	LFMPNOJO_04364	KGMGPHCA_04295	KGKJFFBP_04084	MNEAFADB_00270
kefG		Glutathione-regulated potassium-efflux system ancillary protein KefG	13	13	1	118	5638				782	782	782	DGEGOJGK_04335	KANKLEDG_02790	PIDBCIIE_04548	LDNLOPHO_04891	DGBNPACE_01864	OMJDANGJ_05202	LJKHLHJC_05412	CFMGICGE_02923	NMNFDOCL_03765	LFMPNOJO_03814	KGMGPHCA_03817	KGKJFFBP_04445	MNEAFADB_00604
panE		2-dehydropantoate 2-reductase	13	13	1	118	1247				911	911	911	DGEGOJGK_03850	KANKLEDG_06037	PIDBCIIE_04026	LDNLOPHO_00385	DGBNPACE_01019	OMJDANGJ_02421	LJKHLHJC_03579	CFMGICGE_01857	NMNFDOCL_02602	LFMPNOJO_02475	KGMGPHCA_02475	KGKJFFBP_04939	MNEAFADB_01104
group_10433		hypothetical protein	13	13	1	118	7752				311	311	311	DGEGOJGK_03008	KANKLEDG_04152	PIDBCIIE_03163	LDNLOPHO_01219	DGBNPACE_02722	OMJDANGJ_02944	LJKHLHJC_04687	CFMGICGE_03301	NMNFDOCL_03347	LFMPNOJO_03398	KGMGPHCA_03431	KGKJFFBP_00756	MNEAFADB_02037
bdcR		HTH-type transcriptional repressor BdcR	13	13	1	118	7960				593	593	593	DGEGOJGK_02833	KANKLEDG_05183	PIDBCIIE_02936	LDNLOPHO_01383	DGBNPACE_02156	OMJDANGJ_00706	LJKHLHJC_02984	CFMGICGE_01091	NMNFDOCL_00627	LFMPNOJO_02012	KGMGPHCA_02012	KGKJFFBP_00920	MNEAFADB_02278
argC		N-acetyl-gamma-glutamyl-phosphate reductase	13	13	1	118	3319				1004	1004	1004	DGEGOJGK_04856	KANKLEDG_00276	PIDBCIIE_05052	LDNLOPHO_04376	DGBNPACE_01898	OMJDANGJ_02566	LJKHLHJC_01977	CFMGICGE_03972	NMNFDOCL_04362	LFMPNOJO_04506	KGMGPHCA_04510	KGKJFFBP_03924	MNEAFADB_00103
hslU		ATP-dependent protease ATPase subunit HslU	13	13	1	118	3296				1334	1334	1334	DGEGOJGK_04876	KANKLEDG_00297	PIDBCIIE_05073	LDNLOPHO_04355	DGBNPACE_01353	OMJDANGJ_02541	LJKHLHJC_01956	CFMGICGE_03951	NMNFDOCL_04341	LFMPNOJO_04527	KGMGPHCA_04531	KGKJFFBP_03903	MNEAFADB_00082
hpcH		4-hydroxy-2-oxo-heptane-1,7-dioate aldolase	13	13	1	118	5600				797	797	797	DGEGOJGK_04308	KANKLEDG_02818	PIDBCIIE_04514	LDNLOPHO_04919	DGBNPACE_01827	OMJDANGJ_04407	LJKHLHJC_03999	CFMGICGE_02890	NMNFDOCL_03732	LFMPNOJO_03781	KGMGPHCA_03784	KGKJFFBP_04473	MNEAFADB_00632
pal_2		Peptidoglycan-associated lipoprotein	13	13	1	118	5748				482	482	482	DGEGOJGK_01212	KANKLEDG_05891	PIDBCIIE_01216	LDNLOPHO_03000	DGBNPACE_01166	OMJDANGJ_05174	LJKHLHJC_02696	CFMGICGE_05141	NMNFDOCL_01765	LFMPNOJO_01170	KGMGPHCA_01170	KGKJFFBP_02617	MNEAFADB_03898
ortT		Orphan toxin OrtT	13	13	1	118	8806				173	173	173	DGEGOJGK_02270	KANKLEDG_04657	PIDBCIIE_02434	LDNLOPHO_01977	DGBNPACE_01627	OMJDANGJ_05099	LJKHLHJC_03443	CFMGICGE_00929	NMNFDOCL_01001	LFMPNOJO_00358	KGMGPHCA_00338	KGKJFFBP_01413	MNEAFADB_02828
group_10442		hypothetical protein	13	13	1	118	2821				1040	1040	1040	DGEGOJGK_00597	KANKLEDG_00988	PIDBCIIE_00577	LDNLOPHO_03685	DGBNPACE_02590	OMJDANGJ_02779	LJKHLHJC_01430	CFMGICGE_03146	NMNFDOCL_03989	LFMPNOJO_04042	KGMGPHCA_04045	KGKJFFBP_03250	MNEAFADB_04573
rhaS_11		HTH-type transcriptional activator RhaS	13	13	1	118	5613				815	815	815	DGEGOJGK_04320	KANKLEDG_02805	PIDBCIIE_04527	LDNLOPHO_04906	DGBNPACE_01848	OMJDANGJ_04394	LJKHLHJC_03986	CFMGICGE_02903	NMNFDOCL_03745	LFMPNOJO_03794	KGMGPHCA_03797	KGKJFFBP_04460	MNEAFADB_00619
yfcG_2		Disulfide-bond oxidoreductase YfcG	13	13	1	118	3541				668	668	668	DGEGOJGK_04639	KANKLEDG_00058	PIDBCIIE_04834	LDNLOPHO_04593	DGBNPACE_01778	OMJDANGJ_04450	LJKHLHJC_03177	CFMGICGE_03872	NMNFDOCL_04206	LFMPNOJO_04314	KGMGPHCA_04345	KGKJFFBP_04133	MNEAFADB_00321
group_10445		hypothetical protein	13	13	1	118	7980				614	614	614	DGEGOJGK_02817	KANKLEDG_05167	PIDBCIIE_02920	LDNLOPHO_01399	DGBNPACE_00639	OMJDANGJ_00686	LJKHLHJC_03865	CFMGICGE_01107	NMNFDOCL_00611	LFMPNOJO_02028	KGMGPHCA_02028	KGKJFFBP_00936	MNEAFADB_02295
ade2		Adenine deaminase 2	13	13	1	118	6261				1811	1811	1811	DGEGOJGK_01585	KANKLEDG_02118	PIDBCIIE_01679	LDNLOPHO_02623	DGBNPACE_03492	OMJDANGJ_00027	LJKHLHJC_05018	CFMGICGE_02503	NMNFDOCL_04389	LFMPNOJO_01594	KGMGPHCA_01884	KGKJFFBP_02126	MNEAFADB_03523
dgaE		D-glucosaminate-6-phosphate ammonia lyase	13	13	1	118	3772				1118	1118	1118	DGEGOJGK_04461	KANKLEDG_02650	PIDBCIIE_04660	LDNLOPHO_04770	DGBNPACE_01975	OMJDANGJ_03234	LJKHLHJC_01615	CFMGICGE_03387	NMNFDOCL_02002	LFMPNOJO_03027	KGMGPHCA_03028	KGKJFFBP_04305	MNEAFADB_00493
rimL		Ribosomal-protein-serine acetyltransferase	13	13	1	118	8838				578	578	578	DGEGOJGK_02239	KANKLEDG_04632	PIDBCIIE_02410	LDNLOPHO_02001	DGBNPACE_01651	OMJDANGJ_05726	LJKHLHJC_03469	CFMGICGE_00953	NMNFDOCL_01025	LFMPNOJO_00334	KGMGPHCA_00362	KGKJFFBP_01437	MNEAFADB_02854
gabD_1		Succinate-semialdehyde dehydrogenase [NADP(+)] GabD	13	13	1	118	10031				1448	1448	1448	DGEGOJGK_03182	KANKLEDG_03974	PIDBCIIE_03386	LDNLOPHO_01042	DGBNPACE_00822	OMJDANGJ_01570	LJKHLHJC_00294	CFMGICGE_00077	NMNFDOCL_03025	LFMPNOJO_02858	KGMGPHCA_02898	KGKJFFBP_00490	MNEAFADB_01863
yeiR		Zinc-binding GTPase YeiR	13	13	1	118	6320				977	977	977	DGEGOJGK_01534	KANKLEDG_02066	PIDBCIIE_01628	LDNLOPHO_02677	DGBNPACE_04399	OMJDANGJ_00087	LJKHLHJC_02211	CFMGICGE_02745	NMNFDOCL_03491	LFMPNOJO_03542	KGMGPHCA_03543	KGKJFFBP_02177	MNEAFADB_03576
kdpC		Potassium-transporting ATPase KdpC subunit	13	13	1	118	1723				575	575	575	DGEGOJGK_03479	KANKLEDG_03676	PIDBCIIE_03676	LDNLOPHO_00734	DGBNPACE_00513	OMJDANGJ_03728	LJKHLHJC_02338	CFMGICGE_01444	NMNFDOCL_00246	LFMPNOJO_00913	KGMGPHCA_00941	KGKJFFBP_00159	MNEAFADB_01532
group_10452		hypothetical protein	13	13	1	118	9227				1046	1046	1046	DGEGOJGK_01922	KANKLEDG_04317	PIDBCIIE_02096	LDNLOPHO_02317	DGBNPACE_04378	OMJDANGJ_01424	LJKHLHJC_04452	CFMGICGE_02142	NMNFDOCL_01334	LFMPNOJO_00025	KGMGPHCA_00671	KGKJFFBP_01782	MNEAFADB_03176
group_10453		hypothetical protein	13	13	1	118	1397				338	338	338	DGEGOJGK_03748	KANKLEDG_03413	PIDBCIIE_03926	LDNLOPHO_00485	DGBNPACE_01119	OMJDANGJ_03412	LJKHLHJC_04230	CFMGICGE_01757	NMNFDOCL_02702	LFMPNOJO_02575	KGMGPHCA_02575	KGKJFFBP_05040	MNEAFADB_01206
cetB		2-epi-5-epi-valiolone epimerase	13	13	1	118	950				389	389	389	DGEGOJGK_04031	KANKLEDG_03082	PIDBCIIE_04218	LDNLOPHO_00200	DGBNPACE_01411	OMJDANGJ_03578	LJKHLHJC_03517	CFMGICGE_01966	NMNFDOCL_02741	LFMPNOJO_02613	KGMGPHCA_02768	KGKJFFBP_04736	MNEAFADB_00918
satP		Succinate-acetate/proton symporter SatP	13	13	1	118	751				566	566	566	DGEGOJGK_04223	KANKLEDG_02903	PIDBCIIE_04420	LDNLOPHO_00010	DGBNPACE_00796	OMJDANGJ_01684	LJKHLHJC_01802	CFMGICGE_02797	NMNFDOCL_03639	LFMPNOJO_03688	KGMGPHCA_03691	KGKJFFBP_04558	MNEAFADB_00722
group_10456		hypothetical protein	13	13	1	118	2052				179	179	179	DGEGOJGK_01157	KANKLEDG_01611	PIDBCIIE_01167	LDNLOPHO_03073	DGBNPACE_03024	OMJDANGJ_00440	LJKHLHJC_02748	CFMGICGE_00551	NMNFDOCL_01716	LFMPNOJO_01219	KGMGPHCA_01219	KGKJFFBP_02669	MNEAFADB_03968
group_10457		hypothetical protein	13	13	1	118	9159				320	320	320	DGEGOJGK_02016	KANKLEDG_04411	PIDBCIIE_02189	LDNLOPHO_02222	DGBNPACE_04284	OMJDANGJ_01319	LJKHLHJC_05367	CFMGICGE_02236	NMNFDOCL_01240	LFMPNOJO_00119	KGMGPHCA_00577	KGKJFFBP_01685	MNEAFADB_03079
yafP_1		putative N-acetyltransferase YafP	13	13	1	118	6266				461	461	461	DGEGOJGK_01581	KANKLEDG_02114	PIDBCIIE_01675	LDNLOPHO_02627	DGBNPACE_03496	OMJDANGJ_00032	LJKHLHJC_05022	CFMGICGE_02499	NMNFDOCL_04385	LFMPNOJO_01590	KGMGPHCA_01888	KGKJFFBP_02130	MNEAFADB_03527
tyrP_2		Tyrosine-specific transport protein	13	13	1	118	9517				1244	1265	1245	DGEGOJGK_00316	KANKLEDG_06142	PIDBCIIE_00311	LDNLOPHO_03950	DGBNPACE_00149	OMJDANGJ_00981	LJKHLHJC_02132	CFMGICGE_03032	NMNFDOCL_03874	LFMPNOJO_03923	KGMGPHCA_03926	KGKJFFBP_03504	MNEAFADB_04852
group_10460		hypothetical protein	13	13	1	118	8206				863	863	863	DGEGOJGK_00063	KANKLEDG_00472	PIDBCIIE_00067	LDNLOPHO_04176	DGBNPACE_04492	OMJDANGJ_04906	LJKHLHJC_05199	CFMGICGE_04970	NMNFDOCL_05096	LFMPNOJO_05119	KGMGPHCA_05160	KGKJFFBP_03729	MNEAFADB_05081
ydhP_2		Inner membrane transport protein YdhP	13	13	1	118	970				1190	1190	1190	DGEGOJGK_04008	KANKLEDG_03105	PIDBCIIE_04195	LDNLOPHO_00223	DGBNPACE_01434	OMJDANGJ_03069	LJKHLHJC_00387	CFMGICGE_04507	NMNFDOCL_04612	LFMPNOJO_04828	KGMGPHCA_04832	KGKJFFBP_04759	MNEAFADB_00941
chbA_3		PTS system N,N'-diacetylchitobiose-specific EIIA component	13	13	1	118	7809				347	347	347	DGEGOJGK_02957	KANKLEDG_04195	PIDBCIIE_03120	LDNLOPHO_01263	DGBNPACE_02868	OMJDANGJ_05427	LJKHLHJC_04717	CFMGICGE_03257	NMNFDOCL_03303	LFMPNOJO_03354	KGMGPHCA_03475	KGKJFFBP_00799	MNEAFADB_02093
ugpQ		Glycerophosphodiester phosphodiesterase, cytoplasmic	13	13	1	118	9536				740	740	740	DGEGOJGK_00330	KANKLEDG_00727	PIDBCIIE_00325	LDNLOPHO_03936	DGBNPACE_00135	OMJDANGJ_00995	LJKHLHJC_02146	CFMGICGE_03018	NMNFDOCL_03860	LFMPNOJO_03909	KGMGPHCA_03912	KGKJFFBP_03490	MNEAFADB_04838
erfK		putative L,D-transpeptidase ErfK/SrfK	13	13	1	118	5152				941	941	941	DGEGOJGK_01722	KANKLEDG_02285	PIDBCIIE_01803	LDNLOPHO_02504	DGBNPACE_03546	OMJDANGJ_01121	LJKHLHJC_02551	CFMGICGE_02619	NMNFDOCL_02111	LFMPNOJO_01710	KGMGPHCA_01768	KGKJFFBP_01970	MNEAFADB_03368
group_10465		hypothetical protein	13	13	1	118	4810				185	185	185	DGEGOJGK_01832	KANKLEDG_02443	PIDBCIIE_01960	LDNLOPHO_02394	DGBNPACE_03711	OMJDANGJ_04227	LJKHLHJC_01097	CFMGICGE_04368	NMNFDOCL_04594	LFMPNOJO_04689	KGMGPHCA_04693	KGKJFFBP_01859	MNEAFADB_03255
glgC_1		Glucose-1-phosphate adenylyltransferase	13	13	1	118	8837				980	980	980	DGEGOJGK_02240	KANKLEDG_04633	PIDBCIIE_02411	LDNLOPHO_02000	DGBNPACE_01650	OMJDANGJ_05727	LJKHLHJC_03468	CFMGICGE_00952	NMNFDOCL_01024	LFMPNOJO_00335	KGMGPHCA_00361	KGKJFFBP_01436	MNEAFADB_02853
lsrB_2		Autoinducer 2-binding protein LsrB	13	13	1	118	2775				1001	1001	1001	DGEGOJGK_00641	KANKLEDG_01047	PIDBCIIE_00621	LDNLOPHO_03628	DGBNPACE_03338	OMJDANGJ_02727	LJKHLHJC_04243	CFMGICGE_03102	NMNFDOCL_03944	LFMPNOJO_04086	KGMGPHCA_04090	KGKJFFBP_03193	MNEAFADB_04516
group_10468	glpR_1	Glycerol-3-phosphate regulon repressor	13	13	1	118	7997				743	743	743	DGEGOJGK_02811	KANKLEDG_06081	PIDBCIIE_02914	LDNLOPHO_01405	DGBNPACE_00645	OMJDANGJ_05768	LJKHLHJC_03859	CFMGICGE_01113	NMNFDOCL_00605	LFMPNOJO_02034	KGMGPHCA_02034	KGKJFFBP_00942	MNEAFADB_02301
ndh		NADH dehydrogenase	13	13	1	118	7536				1304	1328	1305	DGEGOJGK_03090	KANKLEDG_04071	PIDBCIIE_03290	LDNLOPHO_01137	DGBNPACE_04132	OMJDANGJ_01463	LJKHLHJC_04855	CFMGICGE_00172	NMNFDOCL_02930	LFMPNOJO_02953	KGMGPHCA_02803	KGKJFFBP_00586	MNEAFADB_01961
hcp		Hydroxylamine reductase	13	13	1	118	9915				1652	1685	1659	DGEGOJGK_03277	KANKLEDG_03878	PIDBCIIE_03483	LDNLOPHO_00938	DGBNPACE_00267	OMJDANGJ_02317	LJKHLHJC_00413	CFMGICGE_01246	NMNFDOCL_00444	LFMPNOJO_00715	KGMGPHCA_01139	KGKJFFBP_00394	MNEAFADB_01764
group_10471		hypothetical protein	13	13	1	118	9426				644	644	644	DGEGOJGK_00235	KANKLEDG_00624	PIDBCIIE_00206	LDNLOPHO_04034	DGBNPACE_00881	OMJDANGJ_02052	LJKHLHJC_00813	CFMGICGE_02435	NMNFDOCL_03218	LFMPNOJO_03204	KGMGPHCA_03270	KGKJFFBP_03588	MNEAFADB_04936
group_10472		hypothetical protein	13	13	1	118	5113				380	380	380	DGEGOJGK_01692	KANKLEDG_02226	PIDBCIIE_01781	LDNLOPHO_02526	DGBNPACE_00624	OMJDANGJ_01185	LJKHLHJC_02527	CFMGICGE_02597	NMNFDOCL_02089	LFMPNOJO_01688	KGMGPHCA_01790	KGKJFFBP_02033	MNEAFADB_03427
tusC		Protein TusC	13	13	1	118	9633				359	359	359	DGEGOJGK_00411	KANKLEDG_00815	PIDBCIIE_00406	LDNLOPHO_03855	DGBNPACE_00054	OMJDANGJ_01085	LJKHLHJC_03354	CFMGICGE_02937	NMNFDOCL_03779	LFMPNOJO_03828	KGMGPHCA_03831	KGKJFFBP_03411	MNEAFADB_04757
btuC		Vitamin B12 import system permease protein BtuC	13	13	1	118	9175				977	995	986	DGEGOJGK_02002	KANKLEDG_04397	PIDBCIIE_02175	LDNLOPHO_02236	DGBNPACE_04298	OMJDANGJ_01335	LJKHLHJC_03048	CFMGICGE_02222	NMNFDOCL_01254	LFMPNOJO_00105	KGMGPHCA_00591	KGKJFFBP_01699	MNEAFADB_03094
group_10475	rutC_1	Putative aminoacrylate peracid reductase RutC	13	13	1	118	9179				368	368	368	DGEGOJGK_01998	KANKLEDG_04393	PIDBCIIE_02171	LDNLOPHO_02240	DGBNPACE_04302	OMJDANGJ_01339	LJKHLHJC_03044	CFMGICGE_02218	NMNFDOCL_01258	LFMPNOJO_00101	KGMGPHCA_00595	KGKJFFBP_01703	MNEAFADB_03098
puuC		NADP/NAD-dependent aldehyde dehydrogenase PuuC	13	13	1	118	10038				1487	1487	1487	DGEGOJGK_03176	KANKLEDG_03980	PIDBCIIE_03380	LDNLOPHO_01048	DGBNPACE_00828	OMJDANGJ_01561	LJKHLHJC_00300	CFMGICGE_00083	NMNFDOCL_03019	LFMPNOJO_02864	KGMGPHCA_02892	KGKJFFBP_00496	MNEAFADB_01870
ygaP		Inner membrane protein YgaP	13	13	1	118	2050				545	545	545	DGEGOJGK_01159	KANKLEDG_01613	PIDBCIIE_01169	LDNLOPHO_03071	DGBNPACE_03022	OMJDANGJ_00442	LJKHLHJC_02746	CFMGICGE_00553	NMNFDOCL_01718	LFMPNOJO_01217	KGMGPHCA_01217	KGKJFFBP_02667	MNEAFADB_03966
pssA		CDP-diacylglycerol--serine O-phosphatidyltransferase	13	13	1	118	5767				1337	1355	1353	DGEGOJGK_01230	KANKLEDG_01746	PIDBCIIE_01234	LDNLOPHO_02982	DGBNPACE_03996	OMJDANGJ_04187	LJKHLHJC_01132	CFMGICGE_03798	NMNFDOCL_02505	LFMPNOJO_02378	KGMGPHCA_02378	KGKJFFBP_02599	MNEAFADB_03880
group_10485		hypothetical protein	13	13	1	118	8048				1649	1652	1651	DGEGOJGK_02771	KANKLEDG_05115	PIDBCIIE_02864	LDNLOPHO_01529	DGBNPACE_01261	OMJDANGJ_04603	LJKHLHJC_04527	CFMGICGE_01163	NMNFDOCL_00555	LFMPNOJO_02084	KGMGPHCA_02084	KGKJFFBP_00982	MNEAFADB_02342
group_10486		hypothetical protein	13	13	1	118	4853				347	347	347	DGEGOJGK_01795	KANKLEDG_02406	PIDBCIIE_01924	LDNLOPHO_02431	DGBNPACE_03748	OMJDANGJ_04696	LJKHLHJC_01060	CFMGICGE_04201	NMNFDOCL_02281	LFMPNOJO_01880	KGMGPHCA_01598	KGKJFFBP_01896	MNEAFADB_03293
pepB		Peptidase B	13	13	1	118	5826				1274	1286	1285	DGEGOJGK_01283	KANKLEDG_01800	PIDBCIIE_01287	LDNLOPHO_02928	DGBNPACE_03943	OMJDANGJ_00628	LJKHLHJC_01187	CFMGICGE_03745	NMNFDOCL_02452	LFMPNOJO_02325	KGMGPHCA_02325	KGKJFFBP_02546	MNEAFADB_03826
ftsL		Cell division protein FtsL	13	13	1	118	820				365	365	365	DGEGOJGK_04147	KANKLEDG_02969	PIDBCIIE_04344	LDNLOPHO_00086	DGBNPACE_01551	OMJDANGJ_01764	LJKHLHJC_01725	CFMGICGE_02080	NMNFDOCL_02855	LFMPNOJO_02727	KGMGPHCA_02654	KGKJFFBP_04623	MNEAFADB_00798
rsmB		Ribosomal RNA small subunit methyltransferase B	13	13	1	118	9673				1295	1295	1295	DGEGOJGK_00450	KANKLEDG_00855	PIDBCIIE_00446	LDNLOPHO_03815	DGBNPACE_00015	OMJDANGJ_05251	LJKHLHJC_04892	CFMGICGE_05001	NMNFDOCL_05168	LFMPNOJO_05216	KGMGPHCA_05241	KGKJFFBP_03371	MNEAFADB_04717
group_1049		putative protein	13	13	1	118	9162				1508	3056	2927	DGEGOJGK_02013	KANKLEDG_04408	PIDBCIIE_02186	LDNLOPHO_02225	DGBNPACE_04287	OMJDANGJ_01322	LJKHLHJC_05370	CFMGICGE_02233	NMNFDOCL_01243	LFMPNOJO_00116	KGMGPHCA_00580	KGKJFFBP_01688	MNEAFADB_03082
group_10490		hypothetical protein	13	13	1	118	2303				350	350	350	DGEGOJGK_00920	KANKLEDG_01379	PIDBCIIE_00955	LDNLOPHO_03292	DGBNPACE_03226	OMJDANGJ_05286	LJKHLHJC_00550	CFMGICGE_00339	NMNFDOCL_01504	LFMPNOJO_01431	KGMGPHCA_01431	KGKJFFBP_02896	MNEAFADB_04168
scmP		N-acetylcysteine deacetylase	13	13	1	118	8784				1121	1121	1121	DGEGOJGK_02289	KANKLEDG_04676	PIDBCIIE_02453	LDNLOPHO_01958	DGBNPACE_01608	OMJDANGJ_03367	LJKHLHJC_03422	CFMGICGE_00910	NMNFDOCL_00982	LFMPNOJO_00377	KGMGPHCA_00319	KGKJFFBP_01394	MNEAFADB_02807
group_10492		hypothetical protein	13	13	1	118	5680				722	722	722	DGEGOJGK_04378	KANKLEDG_02749	PIDBCIIE_04577	LDNLOPHO_04862	DGBNPACE_01874	OMJDANGJ_05400	LJKHLHJC_05296	CFMGICGE_05084	NMNFDOCL_05209	LFMPNOJO_04912	KGMGPHCA_04966	KGKJFFBP_04404	MNEAFADB_00575
group_10493		hypothetical protein	13	13	1	118	2307				491	491	491	DGEGOJGK_00916	KANKLEDG_01375	PIDBCIIE_00951	LDNLOPHO_03296	DGBNPACE_03230	OMJDANGJ_05282	LJKHLHJC_00554	CFMGICGE_00335	NMNFDOCL_01500	LFMPNOJO_01435	KGMGPHCA_01435	KGKJFFBP_02900	MNEAFADB_04172
rhlE		ATP-dependent RNA helicase RhlE	13	13	1	118	9824				1334	1355	1343	DGEGOJGK_03357	KANKLEDG_03798	PIDBCIIE_03563	LDNLOPHO_00858	DGBNPACE_00597	OMJDANGJ_02229	LJKHLHJC_00498	CFMGICGE_01331	NMNFDOCL_00359	LFMPNOJO_00800	KGMGPHCA_01054	KGKJFFBP_00285	MNEAFADB_01645
mglA_3		Galactose/methyl galactoside import ATP-binding protein MglA	13	13	1	118	6299				1520	1520	1520	DGEGOJGK_01553	KANKLEDG_02086	PIDBCIIE_01647	LDNLOPHO_02657	DGBNPACE_03524	OMJDANGJ_00065	LJKHLHJC_02192	CFMGICGE_02764	NMNFDOCL_03472	LFMPNOJO_03523	KGMGPHCA_03524	KGKJFFBP_02158	MNEAFADB_03556
group_10496		hypothetical protein	13	13	1	118	3586				335	335	335	DGEGOJGK_04596	KANKLEDG_00020	PIDBCIIE_04796	LDNLOPHO_04631	DGBNPACE_01816	OMJDANGJ_05325	LJKHLHJC_03139	CFMGICGE_04904	NMNFDOCL_05043	LFMPNOJO_04276	KGMGPHCA_04383	KGKJFFBP_04171	MNEAFADB_00359
group_10497		hypothetical protein	13	13	1	118	7833				947	947	947	DGEGOJGK_02937	KANKLEDG_04217	PIDBCIIE_03099	LDNLOPHO_01284	DGBNPACE_02888	OMJDANGJ_00884	LJKHLHJC_02862	CFMGICGE_03236	NMNFDOCL_03282	LFMPNOJO_03333	KGMGPHCA_03496	KGKJFFBP_00821	MNEAFADB_02114
group_10498		hypothetical protein	13	13	1	118	9069				392	392	392	DGEGOJGK_02096	KANKLEDG_04472	PIDBCIIE_02251	LDNLOPHO_02162	DGBNPACE_02963	OMJDANGJ_04982	LJKHLHJC_04918	CFMGICGE_02297	NMNFDOCL_01179	LFMPNOJO_00180	KGMGPHCA_00516	KGKJFFBP_01624	MNEAFADB_03011
xcpW		Type II secretion system protein J	13	13	1	118	897				596	596	596	DGEGOJGK_04077	KANKLEDG_03036	PIDBCIIE_04265	LDNLOPHO_00153	DGBNPACE_01364	OMJDANGJ_03524	LJKHLHJC_05620	CFMGICGE_02012	NMNFDOCL_02787	LFMPNOJO_02659	KGMGPHCA_02722	KGKJFFBP_04690	MNEAFADB_00870
group_10500		hypothetical protein	13	13	1	118	9676				1124	1124	1124	DGEGOJGK_00453	KANKLEDG_00858	PIDBCIIE_00449	LDNLOPHO_03812	DGBNPACE_00012	OMJDANGJ_05254	LJKHLHJC_04895	CFMGICGE_04998	NMNFDOCL_05165	LFMPNOJO_05219	KGMGPHCA_05244	KGKJFFBP_03368	MNEAFADB_04714
rbn_1		Ribonuclease BN	13	13	1	118	6091				920	920	920	DGEGOJGK_01475	KANKLEDG_02007	PIDBCIIE_01568	LDNLOPHO_02736	DGBNPACE_04173	OMJDANGJ_00152	LJKHLHJC_02793	CFMGICGE_02685	NMNFDOCL_03551	LFMPNOJO_03602	KGMGPHCA_03603	KGKJFFBP_02309	MNEAFADB_03635
pspF		Psp operon transcriptional activator	13	13	1	118	7900				974	989	984	DGEGOJGK_02891	KANKLEDG_04280	PIDBCIIE_02985	LDNLOPHO_01330	DGBNPACE_02986	OMJDANGJ_00762	LJKHLHJC_02932	CFMGICGE_01042	NMNFDOCL_00676	LFMPNOJO_01963	KGMGPHCA_01963	KGKJFFBP_00871	MNEAFADB_02164
yiaB		Inner membrane protein YiaB	13	13	1	118	9396				371	371	371	DGEGOJGK_00210	KANKLEDG_00599	PIDBCIIE_00185	LDNLOPHO_04055	DGBNPACE_00902	OMJDANGJ_02030	LJKHLHJC_00791	CFMGICGE_02414	NMNFDOCL_03197	LFMPNOJO_03225	KGMGPHCA_03249	KGKJFFBP_03610	MNEAFADB_04957
yifK		putative transport protein YifK	13	13	1	118	3371				1364	1385	1383	DGEGOJGK_04807	KANKLEDG_00227	PIDBCIIE_05002	LDNLOPHO_04425	DGBNPACE_03601	OMJDANGJ_02844	LJKHLHJC_02286	CFMGICGE_04305	NMNFDOCL_04480	LFMPNOJO_04626	KGMGPHCA_04630	KGKJFFBP_03973	MNEAFADB_00152
nikE		Nickel import ATP-binding protein NikE	13	13	1	118	9480				791	791	791	DGEGOJGK_00286	KANKLEDG_00678	PIDBCIIE_00268	LDNLOPHO_03981	DGBNPACE_00179	OMJDANGJ_00948	LJKHLHJC_02100	CFMGICGE_03062	NMNFDOCL_03904	LFMPNOJO_03953	KGMGPHCA_03956	KGKJFFBP_03534	MNEAFADB_04883
eco		Ecotin	13	13	1	118	6132				491	500	491	DGEGOJGK_01512	KANKLEDG_02044	PIDBCIIE_01605	LDNLOPHO_02699	DGBNPACE_04421	OMJDANGJ_00110	LJKHLHJC_02235	CFMGICGE_02722	NMNFDOCL_03514	LFMPNOJO_03565	KGMGPHCA_03566	KGKJFFBP_02270	MNEAFADB_03598
gamA		putative glucosamine-6-phosphate deaminase 2	13	13	1	118	3181				719	719	719	DGEGOJGK_04992	KANKLEDG_00399	PIDBCIIE_05175	LDNLOPHO_04254	DGBNPACE_04461	OMJDANGJ_03148	LJKHLHJC_01544	CFMGICGE_03535	NMNFDOCL_04101	LFMPNOJO_04461	KGMGPHCA_04465	KGKJFFBP_03801	MNEAFADB_05153
yhhA		putative protein YhhA	13	13	1	118	9537				320	320	320	DGEGOJGK_00331	KANKLEDG_00728	PIDBCIIE_00326	LDNLOPHO_03935	DGBNPACE_00134	OMJDANGJ_00996	LJKHLHJC_02147	CFMGICGE_03017	NMNFDOCL_03859	LFMPNOJO_03908	KGMGPHCA_03911	KGKJFFBP_03489	MNEAFADB_04837
sdhA		Succinate dehydrogenase flavoprotein subunit	13	13	1	118	1742				1766	1784	1767	DGEGOJGK_03459	KANKLEDG_03693	PIDBCIIE_03659	LDNLOPHO_00751	DGBNPACE_00530	OMJDANGJ_03745	LJKHLHJC_04628	CFMGICGE_01427	NMNFDOCL_00263	LFMPNOJO_00896	KGMGPHCA_00958	KGKJFFBP_00176	MNEAFADB_01549
ybiV		Sugar phosphatase YbiV	13	13	1	118	9856				815	815	815	DGEGOJGK_03329	KANKLEDG_03826	PIDBCIIE_03535	LDNLOPHO_00886	DGBNPACE_02604	OMJDANGJ_02259	LJKHLHJC_00470	CFMGICGE_01298	NMNFDOCL_00392	LFMPNOJO_00767	KGMGPHCA_01087	KGKJFFBP_00313	MNEAFADB_01674
hpcE_1		Homoprotocatechuate catabolism bifunctional isomerase/decarboxylase	13	13	1	118	5594				764	764	764	DGEGOJGK_04303	KANKLEDG_02823	PIDBCIIE_04509	LDNLOPHO_04924	DGBNPACE_01832	OMJDANGJ_04413	LJKHLHJC_04005	CFMGICGE_02885	NMNFDOCL_03727	LFMPNOJO_03776	KGMGPHCA_03779	KGKJFFBP_04478	MNEAFADB_00637
paaX		Transcriptional repressor PaaX	13	13	1	118	8039				935	935	935	DGEGOJGK_02779	KANKLEDG_05123	PIDBCIIE_02872	LDNLOPHO_01521	DGBNPACE_01253	OMJDANGJ_04614	LJKHLHJC_04519	CFMGICGE_01155	NMNFDOCL_00563	LFMPNOJO_02076	KGMGPHCA_02076	KGKJFFBP_00974	MNEAFADB_02334
group_10513		hypothetical protein	13	13	1	118	9470				1271	1271	1271	DGEGOJGK_00276	KANKLEDG_00668	PIDBCIIE_00247	LDNLOPHO_03991	DGBNPACE_00189	OMJDANGJ_00937	LJKHLHJC_05270	CFMGICGE_02476	NMNFDOCL_03259	LFMPNOJO_03163	KGMGPHCA_03311	KGKJFFBP_03544	MNEAFADB_04893
panM		PanD regulatory factor	13	13	1	118	9524				383	383	383	DGEGOJGK_00318	KANKLEDG_00715	PIDBCIIE_00313	LDNLOPHO_03948	DGBNPACE_00147	OMJDANGJ_00983	LJKHLHJC_02134	CFMGICGE_03030	NMNFDOCL_03872	LFMPNOJO_03921	KGMGPHCA_03924	KGKJFFBP_03502	MNEAFADB_04850
group_1057		hypothetical protein	13	13	1	118	9145				506	995	957	DGEGOJGK_02029	KANKLEDG_04420	PIDBCIIE_02198	LDNLOPHO_02214	DGBNPACE_04275	OMJDANGJ_01309	LJKHLHJC_05358	CFMGICGE_02245	NMNFDOCL_01231	LFMPNOJO_00128	KGMGPHCA_00568	KGKJFFBP_01676	MNEAFADB_03069
group_1059		hypothetical protein	13	13	1	118	9126				146	335	246	DGEGOJGK_02045	KANKLEDG_04425	PIDBCIIE_02203	LDNLOPHO_02209	DGBNPACE_04268	OMJDANGJ_01302	LJKHLHJC_04735	CFMGICGE_02250	NMNFDOCL_01226	LFMPNOJO_00133	KGMGPHCA_00563	KGKJFFBP_01671	MNEAFADB_03062
dgoT_1		D-galactonate transporter	13	13	1	118	9112				896	1322	1274	DGEGOJGK_02058	KANKLEDG_04438	PIDBCIIE_02216	LDNLOPHO_02196	DGBNPACE_04255	OMJDANGJ_01288	LJKHLHJC_04748	CFMGICGE_02263	NMNFDOCL_01213	LFMPNOJO_00146	KGMGPHCA_00550	KGKJFFBP_01658	MNEAFADB_03047
mhpB		2,3-dihydroxyphenylpropionate/2,3-dihydroxicinnamic acid 1,2-dioxygenase	13	13	1	118	9100				473	944	888	DGEGOJGK_02066	KANKLEDG_04446	PIDBCIIE_02224	LDNLOPHO_02188	DGBNPACE_04247	OMJDANGJ_01275	LJKHLHJC_04757	CFMGICGE_02271	NMNFDOCL_01205	LFMPNOJO_00154	KGMGPHCA_00542	KGKJFFBP_01650	MNEAFADB_03038
group_1068		hypothetical protein	13	13	1	118	9084				719	995	959	DGEGOJGK_02080	KANKLEDG_04460	PIDBCIIE_02239	LDNLOPHO_02174	DGBNPACE_02975	OMJDANGJ_01260	LJKHLHJC_05649	CFMGICGE_02285	NMNFDOCL_01191	LFMPNOJO_00168	KGMGPHCA_00528	KGKJFFBP_01636	MNEAFADB_03023
cysW_2		hypothetical protein	13	13	1	118	9057				938	1769	1684	DGEGOJGK_02103	KANKLEDG_04480	PIDBCIIE_02264	LDNLOPHO_02154	DGBNPACE_00676	OMJDANGJ_04971	LJKHLHJC_04908	CFMGICGE_02305	NMNFDOCL_01171	LFMPNOJO_00188	KGMGPHCA_00508	KGKJFFBP_01616	MNEAFADB_03002
glpR_2		Glycerol-3-phosphate regulon repressor	13	13	1	118	8919				425	770	726	DGEGOJGK_02164	KANKLEDG_04553	PIDBCIIE_02337	LDNLOPHO_02077	DGBNPACE_01727	OMJDANGJ_02650	LJKHLHJC_03206	CFMGICGE_04027	NMNFDOCL_01098	LFMPNOJO_00261	KGMGPHCA_00435	KGKJFFBP_01515	MNEAFADB_02931
mdoD		Glucans biosynthesis protein D	13	13	1	118	8839				1520	1844	1804	DGEGOJGK_02238	KANKLEDG_04631	PIDBCIIE_02409	LDNLOPHO_02002	DGBNPACE_01652	OMJDANGJ_05724	LJKHLHJC_03470	CFMGICGE_00954	NMNFDOCL_01026	LFMPNOJO_00333	KGMGPHCA_00363	KGKJFFBP_01438	MNEAFADB_02855
potA_3		Spermidine/putrescine import ATP-binding protein PotA	13	13	1	118	8816				131	1013	941	DGEGOJGK_02260	KANKLEDG_04650	PIDBCIIE_02428	LDNLOPHO_01983	DGBNPACE_01633	OMJDANGJ_05107	LJKHLHJC_03450	CFMGICGE_00935	NMNFDOCL_01007	LFMPNOJO_00352	KGMGPHCA_00344	KGKJFFBP_01419	MNEAFADB_02835
rsxC_1		Ion-translocating oxidoreductase complex subunit C	13	13	1	118	8867				1535	2363	2084	DGEGOJGK_02216	KANKLEDG_04609	PIDBCIIE_02387	LDNLOPHO_02024	DGBNPACE_01675	OMJDANGJ_02601	LJKHLHJC_03258	CFMGICGE_00976	NMNFDOCL_01048	LFMPNOJO_00311	KGMGPHCA_00385	KGKJFFBP_01460	MNEAFADB_02877
smvA		Methyl viologen resistance protein SmvA	13	13	1	118	8746				689	1499	1436	DGEGOJGK_02318	KANKLEDG_04702	PIDBCIIE_02479	LDNLOPHO_01932	DGBNPACE_03415	OMJDANGJ_03337	LJKHLHJC_02488	CFMGICGE_00884	NMNFDOCL_00956	LFMPNOJO_00403	KGMGPHCA_00293	KGKJFFBP_01368	MNEAFADB_02781
treS		Trehalose synthase/amylase TreS	13	13	1	118	8697				638	1625	1549	DGEGOJGK_02356	KANKLEDG_04738	PIDBCIIE_02517	LDNLOPHO_01893	DGBNPACE_02573	OMJDANGJ_04928	LJKHLHJC_02446	CFMGICGE_00846	NMNFDOCL_00918	LFMPNOJO_00441	KGMGPHCA_00255	KGKJFFBP_01330	MNEAFADB_02740
hcaB_2		3-phenylpropionate-dihydrodiol/cinnamic acid-dihydrodiol dehydrogenase	13	13	1	118	8694				530	995	954	DGEGOJGK_02357	KANKLEDG_04739	PIDBCIIE_02518	LDNLOPHO_01892	DGBNPACE_02572	OMJDANGJ_04930	LJKHLHJC_02445	CFMGICGE_00845	NMNFDOCL_00917	LFMPNOJO_00442	KGMGPHCA_00254	KGKJFFBP_01329	MNEAFADB_02738
rcsC_1		Sensor histidine kinase RcsC	13	13	1	118	8661				320	1343	1210	DGEGOJGK_02387	KANKLEDG_04769	PIDBCIIE_02549	LDNLOPHO_01861	DGBNPACE_02901	OMJDANGJ_04060	LJKHLHJC_05530	CFMGICGE_00814	NMNFDOCL_00886	LFMPNOJO_00473	KGMGPHCA_00223	KGKJFFBP_01299	MNEAFADB_02698
tenA		Aminopyrimidine aminohydrolase	13	13	1	118	8652				452	695	676	DGEGOJGK_02395	KANKLEDG_04777	PIDBCIIE_02557	LDNLOPHO_01853	DGBNPACE_02893	OMJDANGJ_04050	LJKHLHJC_04172	CFMGICGE_00806	NMNFDOCL_00878	LFMPNOJO_00481	KGMGPHCA_00215	KGKJFFBP_01291	MNEAFADB_02690
fliY_2		L-cystine-binding protein FliY	13	13	1	118	8616				215	785	730	DGEGOJGK_02431	KANKLEDG_04806	PIDBCIIE_02587	LDNLOPHO_01818	DGBNPACE_02810	OMJDANGJ_04012	LJKHLHJC_05568	CFMGICGE_00776	NMNFDOCL_00848	LFMPNOJO_00511	KGMGPHCA_00185	KGKJFFBP_01262	MNEAFADB_02656
dmsC_2		Anaerobic dimethyl sulfoxide reductase chain C	13	13	1	118	4408				695	857	837	DGEGOJGK_02679	KANKLEDG_05024	PIDBCIIE_02773	LDNLOPHO_01621	DGBNPACE_02224	OMJDANGJ_05585	LJKHLHJC_05313	CFMGICGE_04937	NMNFDOCL_00465	LFMPNOJO_02175	KGMGPHCA_02175	KGKJFFBP_01060	MNEAFADB_02437
pcaF		Beta-ketoadipyl-CoA thiolase	13	13	1	118	8111				290	1202	1090	DGEGOJGK_02717	KANKLEDG_05062	PIDBCIIE_02811	LDNLOPHO_01583	DGBNPACE_02177	OMJDANGJ_04886	LJKHLHJC_05761	CFMGICGE_01216	NMNFDOCL_00502	LFMPNOJO_02137	KGMGPHCA_02137	KGKJFFBP_01035	MNEAFADB_02398
group_1152		hypothetical protein	13	13	1	118	8071				815	1208	1176	DGEGOJGK_02753	KANKLEDG_05097	PIDBCIIE_02846	LDNLOPHO_01548	DGBNPACE_01279	OMJDANGJ_04662	LJKHLHJC_04311	CFMGICGE_01181	NMNFDOCL_00537	LFMPNOJO_02102	KGMGPHCA_02102	KGKJFFBP_01000	MNEAFADB_02362
aldA		Lactaldehyde dehydrogenase	13	13	1	118	8065				311	1439	1320	DGEGOJGK_02758	KANKLEDG_05102	PIDBCIIE_02851	LDNLOPHO_01543	DGBNPACE_01274	OMJDANGJ_04668	LJKHLHJC_04306	CFMGICGE_01176	NMNFDOCL_00542	LFMPNOJO_02097	KGMGPHCA_02097	KGKJFFBP_00995	MNEAFADB_02357
group_1159		hypothetical protein	13	13	1	118	8043				2300	3902	3774	DGEGOJGK_02775	KANKLEDG_05119	PIDBCIIE_02868	LDNLOPHO_01525	DGBNPACE_01257	OMJDANGJ_04608	LJKHLHJC_04523	CFMGICGE_01159	NMNFDOCL_00559	LFMPNOJO_02080	KGMGPHCA_02080	KGKJFFBP_00978	MNEAFADB_02338
group_1165		hypothetical protein	13	13	1	118	7958				383	494	476	DGEGOJGK_02835	KANKLEDG_05185	PIDBCIIE_02938	LDNLOPHO_01381	DGBNPACE_02154	OMJDANGJ_00709	LJKHLHJC_02982	CFMGICGE_01089	NMNFDOCL_00629	LFMPNOJO_02010	KGMGPHCA_02010	KGKJFFBP_00918	MNEAFADB_02276
ompA_2		Outer membrane protein A	13	13	1	118	7934				125	1706	1584	DGEGOJGK_02857	KANKLEDG_04311	PIDBCIIE_02954	LDNLOPHO_01361	DGBNPACE_01229	OMJDANGJ_00730	LJKHLHJC_02965	CFMGICGE_01073	NMNFDOCL_00645	LFMPNOJO_01994	KGMGPHCA_01994	KGKJFFBP_00902	MNEAFADB_02257
sapB		Putrescine export system permease protein SapB	13	13	1	118	7890				815	965	941	DGEGOJGK_02898	KANKLEDG_05877	PIDBCIIE_02992	LDNLOPHO_01323	DGBNPACE_02979	OMJDANGJ_00772	LJKHLHJC_02924	CFMGICGE_01035	NMNFDOCL_00683	LFMPNOJO_01956	KGMGPHCA_01956	KGKJFFBP_00864	MNEAFADB_02156
ynjC		Inner membrane ABC transporter permease protein YnjC	13	13	1	118	7791				527	1535	1432	DGEGOJGK_02974	KANKLEDG_04178	PIDBCIIE_03137	LDNLOPHO_01246	DGBNPACE_02851	OMJDANGJ_05409	LJKHLHJC_05825	CFMGICGE_03274	NMNFDOCL_03320	LFMPNOJO_03371	KGMGPHCA_03458	KGKJFFBP_00782	MNEAFADB_02075
group_1179		hypothetical protein	13	13	1	118	7666				323	707	352	DGEGOJGK_03048	KANKLEDG_04113	PIDBCIIE_03203	LDNLOPHO_01179	DGBNPACE_02637	OMJDANGJ_02901	LJKHLHJC_02059	CFMGICGE_03341	NMNFDOCL_03387	LFMPNOJO_03438	KGMGPHCA_03391	KGKJFFBP_00674	MNEAFADB_01997
ycbB		putative L,D-transpeptidase YcbB	13	13	1	118	9965				1175	1790	1698	DGEGOJGK_03232	KANKLEDG_03923	PIDBCIIE_03438	LDNLOPHO_00983	DGBNPACE_00312	OMJDANGJ_04523	LJKHLHJC_00239	CFMGICGE_00025	NMNFDOCL_03077	LFMPNOJO_02806	KGMGPHCA_02950	KGKJFFBP_00439	MNEAFADB_01810
aspT_1		Aspartate/alanine antiporter	13	13	1	118	9882				1406	1685	1620	DGEGOJGK_03307	KANKLEDG_03848	PIDBCIIE_03513	LDNLOPHO_00908	DGBNPACE_00236	OMJDANGJ_02285	LJKHLHJC_00446	CFMGICGE_01276	NMNFDOCL_00414	LFMPNOJO_00745	KGMGPHCA_01109	KGKJFFBP_00364	MNEAFADB_01732
sucC		Succinate--CoA ligase [ADP-forming] subunit beta	13	13	1	118	1750				374	1166	1100	DGEGOJGK_03449	KANKLEDG_03697	PIDBCIIE_03655	LDNLOPHO_00755	DGBNPACE_00534	OMJDANGJ_03750	LJKHLHJC_04624	CFMGICGE_01423	NMNFDOCL_00267	LFMPNOJO_00892	KGMGPHCA_00962	KGKJFFBP_00180	MNEAFADB_01553
group_1211		hypothetical protein	13	13	1	118	1735				224	995	935	DGEGOJGK_03468	KANKLEDG_03687	PIDBCIIE_03665	LDNLOPHO_00745	DGBNPACE_00524	OMJDANGJ_03739	LJKHLHJC_04634	CFMGICGE_01433	NMNFDOCL_00257	LFMPNOJO_00902	KGMGPHCA_00952	KGKJFFBP_00170	MNEAFADB_01543
rbsR_1		Ribose operon repressor	13	13	1	118	1636				473	1040	989	DGEGOJGK_03565	KANKLEDG_03590	PIDBCIIE_03762	LDNLOPHO_00648	DGBNPACE_00428	OMJDANGJ_02206	LJKHLHJC_05290	CFMGICGE_01529	NMNFDOCL_00160	LFMPNOJO_00999	KGMGPHCA_00855	KGKJFFBP_00073	MNEAFADB_01447
ivy		Inhibitor of vertebrate lysozyme	13	13	1	118	1580				395	446	442	DGEGOJGK_03609	KANKLEDG_03542	PIDBCIIE_03806	LDNLOPHO_00604	DGBNPACE_00701	OMJDANGJ_02155	LJKHLHJC_02888	CFMGICGE_01573	NMNFDOCL_00116	LFMPNOJO_01043	KGMGPHCA_00811	KGKJFFBP_00029	MNEAFADB_01400
ddpA_1		putative D,D-dipeptide-binding periplasmic protein DdpA	13	13	1	118	1573				1172	1568	1512	DGEGOJGK_03615	KANKLEDG_03536	PIDBCIIE_03812	LDNLOPHO_00598	DGBNPACE_00695	OMJDANGJ_02147	LJKHLHJC_02895	CFMGICGE_01579	NMNFDOCL_00110	LFMPNOJO_01049	KGMGPHCA_00805	KGKJFFBP_00023	MNEAFADB_01394
yncE_1		putative protein YncE	13	13	1	118	1501				569	1082	1007	DGEGOJGK_03666	KANKLEDG_03478	PIDBCIIE_03862	LDNLOPHO_00548	DGBNPACE_01199	OMJDANGJ_02088	LJKHLHJC_05094	CFMGICGE_01629	NMNFDOCL_00060	LFMPNOJO_01099	KGMGPHCA_00755	KGKJFFBP_05104	MNEAFADB_01339
atsA		Arylsulfatase	13	13	1	118	1484				767	1733	1658	DGEGOJGK_03676	KANKLEDG_03466	PIDBCIIE_03874	LDNLOPHO_00537	DGBNPACE_01189	OMJDANGJ_02072	LJKHLHJC_05582	CFMGICGE_01641	NMNFDOCL_00048	LFMPNOJO_01111	KGMGPHCA_00743	KGKJFFBP_05092	MNEAFADB_01329
btuF_1		Vitamin B12-binding protein	13	13	1	118	1474				263	1118	1052	DGEGOJGK_03684	KANKLEDG_03458	PIDBCIIE_03882	LDNLOPHO_00529	DGBNPACE_00873	OMJDANGJ_05519	LJKHLHJC_03949	CFMGICGE_01649	NMNFDOCL_00040	LFMPNOJO_01119	KGMGPHCA_00735	KGKJFFBP_05084	MNEAFADB_01321
yibH_1		Inner membrane protein YibH	13	13	1	118	1471				212	1142	1070	DGEGOJGK_03690	KANKLEDG_03455	PIDBCIIE_03885	LDNLOPHO_00526	DGBNPACE_00870	OMJDANGJ_05522	LJKHLHJC_03952	CFMGICGE_01652	NMNFDOCL_00037	LFMPNOJO_01122	KGMGPHCA_00732	KGKJFFBP_05081	MNEAFADB_01318
rbsC_4		Ribose import permease protein RbsC	13	13	1	118	1460				404	1352	1007	DGEGOJGK_03712	KANKLEDG_03446	PIDBCIIE_03894	LDNLOPHO_00517	DGBNPACE_01151	OMJDANGJ_03375	LJKHLHJC_03961	CFMGICGE_01661	NMNFDOCL_00028	LFMPNOJO_01131	KGMGPHCA_00723	KGKJFFBP_05072	MNEAFADB_01309
group_1236		hypothetical protein	13	13	1	118	1448				425	425	425	DGEGOJGK_03724	KANKLEDG_03438	PIDBCIIE_03902	LDNLOPHO_00509	DGBNPACE_01143	OMJDANGJ_03385	LJKHLHJC_05418	CFMGICGE_01669	NMNFDOCL_00020	LFMPNOJO_01139	KGMGPHCA_00715	KGKJFFBP_05064	MNEAFADB_01301
qmcA		Protein QmcA	13	13	1	118	1385				515	1292	914	DGEGOJGK_03760	KANKLEDG_03402	PIDBCIIE_03937	LDNLOPHO_00474	DGBNPACE_01107	OMJDANGJ_03425	LJKHLHJC_04219	CFMGICGE_01768	NMNFDOCL_02691	LFMPNOJO_02564	KGMGPHCA_02564	KGKJFFBP_05028	MNEAFADB_01195
ispA		Farnesyl diphosphate synthase	13	13	1	118	1242				656	899	862	DGEGOJGK_03855	KANKLEDG_06092	PIDBCIIE_04031	LDNLOPHO_00380	DGBNPACE_01014	OMJDANGJ_02426	LJKHLHJC_03584	CFMGICGE_01862	NMNFDOCL_02597	LFMPNOJO_02470	KGMGPHCA_02470	KGKJFFBP_04934	MNEAFADB_01099
sbcC		Nuclease SbcCD subunit C	13	13	1	118	1180				89	3137	2823	DGEGOJGK_03891	KANKLEDG_03248	PIDBCIIE_04068	LDNLOPHO_00344	DGBNPACE_00979	OMJDANGJ_04340	LJKHLHJC_04478	CFMGICGE_01898	NMNFDOCL_02561	LFMPNOJO_02434	KGMGPHCA_02434	KGKJFFBP_04898	MNEAFADB_01063
ampH		D-alanyl-D-alanine-carboxypeptidase/endopeptidase AmpH	13	13	1	118	1155				698	1160	1096	DGEGOJGK_03912	KANKLEDG_03227	PIDBCIIE_04089	LDNLOPHO_00323	DGBNPACE_00958	OMJDANGJ_04318	LJKHLHJC_04500	CFMGICGE_01919	NMNFDOCL_02540	LFMPNOJO_02413	KGMGPHCA_02413	KGKJFFBP_04877	MNEAFADB_01042
gloB_3		Hydroxyacylglutathione hydrolase	13	13	1	118	974				335	755	701	DGEGOJGK_04004	KANKLEDG_03109	PIDBCIIE_04191	LDNLOPHO_00227	DGBNPACE_01438	OMJDANGJ_03073	LJKHLHJC_00383	CFMGICGE_04503	NMNFDOCL_04616	LFMPNOJO_04824	KGMGPHCA_04828	KGKJFFBP_04763	MNEAFADB_00945
proS		Proline--tRNA ligase	13	13	1	118	961				755	1718	1643	DGEGOJGK_04023	KANKLEDG_03090	PIDBCIIE_04210	LDNLOPHO_00208	DGBNPACE_01419	OMJDANGJ_05679	LJKHLHJC_05470	CFMGICGE_01958	NMNFDOCL_02733	LFMPNOJO_02605	KGMGPHCA_02776	KGKJFFBP_04744	MNEAFADB_00926
pcnB		Poly(A) polymerase I	13	13	1	118	884				1361	1679	1385	DGEGOJGK_04089	KANKLEDG_03025	PIDBCIIE_05375	LDNLOPHO_00142	DGBNPACE_01486	OMJDANGJ_03585	LJKHLHJC_04607	CFMGICGE_02023	NMNFDOCL_02798	LFMPNOJO_02670	KGMGPHCA_02711	KGKJFFBP_04679	MNEAFADB_00859
group_1266		hypothetical protein	13	13	1	118	879				1028	1253	1235	DGEGOJGK_04094	KANKLEDG_03020	PIDBCIIE_05370	LDNLOPHO_00137	DGBNPACE_01481	OMJDANGJ_03589	LJKHLHJC_04602	CFMGICGE_02028	NMNFDOCL_02803	LFMPNOJO_02675	KGMGPHCA_02706	KGKJFFBP_04674	MNEAFADB_00854
gltC_3		HTH-type transcriptional regulator GltC	13	13	1	118	805				392	896	834	DGEGOJGK_04162	KANKLEDG_02954	PIDBCIIE_04359	LDNLOPHO_00071	DGBNPACE_01536	OMJDANGJ_01749	LJKHLHJC_01740	CFMGICGE_02095	NMNFDOCL_02870	LFMPNOJO_02742	KGMGPHCA_02639	KGKJFFBP_04608	MNEAFADB_00783
betB_3		NAD/NADP-dependent betaine aldehyde dehydrogenase	13	13	1	118	5596				818	1466	1367	DGEGOJGK_04304	KANKLEDG_02822	PIDBCIIE_04510	LDNLOPHO_04923	DGBNPACE_01831	OMJDANGJ_04411	LJKHLHJC_04003	CFMGICGE_02886	NMNFDOCL_03728	LFMPNOJO_03777	KGMGPHCA_03780	KGKJFFBP_04477	MNEAFADB_00636
group_1276		ISNCY family transposase ISRor2	13	13	1	118	5612				632	926	890	DGEGOJGK_04318	KANKLEDG_02806	PIDBCIIE_04526	LDNLOPHO_04907	DGBNPACE_01849	OMJDANGJ_04395	LJKHLHJC_03987	CFMGICGE_02902	NMNFDOCL_03744	LFMPNOJO_03793	KGMGPHCA_03796	KGKJFFBP_04461	MNEAFADB_00620
cusB		Cation efflux system protein CusB	13	13	1	118	5671				302	1262	1188	DGEGOJGK_04364	KANKLEDG_02757	PIDBCIIE_04569	LDNLOPHO_04870	DGBNPACE_01882	OMJDANGJ_05391	LJKHLHJC_05305	CFMGICGE_05092	NMNFDOCL_05217	LFMPNOJO_04920	KGMGPHCA_04958	KGKJFFBP_04412	MNEAFADB_00583
group_1284		Renalase	13	13	1	118	5679				1034	1259	1241	DGEGOJGK_04377	KANKLEDG_02750	PIDBCIIE_04576	LDNLOPHO_04863	DGBNPACE_01875	OMJDANGJ_05398	LJKHLHJC_05297	CFMGICGE_05085	NMNFDOCL_05210	LFMPNOJO_04913	KGMGPHCA_04965	KGKJFFBP_04405	MNEAFADB_00576
group_1286		hypothetical protein	13	13	1	118	5682				239	485	466	DGEGOJGK_04380	KANKLEDG_02747	PIDBCIIE_04579	LDNLOPHO_04860	DGBNPACE_01872	OMJDANGJ_05402	LJKHLHJC_05772	CFMGICGE_05082	NMNFDOCL_05207	LFMPNOJO_04910	KGMGPHCA_04968	KGKJFFBP_04402	MNEAFADB_00573
group_1287		hypothetical protein	13	13	1	118	5683				302	524	506	DGEGOJGK_04381	KANKLEDG_02746	PIDBCIIE_04580	LDNLOPHO_04859	DGBNPACE_01871	OMJDANGJ_05404	LJKHLHJC_05771	CFMGICGE_05081	NMNFDOCL_05206	LFMPNOJO_04909	KGMGPHCA_04969	KGKJFFBP_04401	MNEAFADB_00572
bauC		Putative 3-oxopropanoate dehydrogenase	13	13	1	118	3860				353	1505	1416	DGEGOJGK_04425	KANKLEDG_02686	PIDBCIIE_04629	LDNLOPHO_04801	DGBNPACE_02011	OMJDANGJ_03269	LJKHLHJC_01583	CFMGICGE_05187	NMNFDOCL_02033	LFMPNOJO_02996	KGMGPHCA_02997	KGKJFFBP_04341	MNEAFADB_00529
ulaA_3		Ascorbate-specific PTS system EIIC component	13	13	1	118	3691				1013	1400	1370	DGEGOJGK_04517	KANKLEDG_05831	PIDBCIIE_04711	LDNLOPHO_04716	DGBNPACE_01952	OMJDANGJ_03872	LJKHLHJC_01667	CFMGICGE_03437	NMNFDOCL_01952	LFMPNOJO_03077	KGMGPHCA_03078	KGKJFFBP_04255	MNEAFADB_00443
ulaG		putative L-ascorbate-6-phosphate lactonase UlaG	13	13	1	118	3689				764	1064	1040	DGEGOJGK_04518	KANKLEDG_05832	PIDBCIIE_04712	LDNLOPHO_04715	DGBNPACE_01951	OMJDANGJ_03873	LJKHLHJC_01668	CFMGICGE_03438	NMNFDOCL_01951	LFMPNOJO_03078	KGMGPHCA_03079	KGKJFFBP_04254	MNEAFADB_00442
hflK		Modulator of FtsH protease HflK	13	13	1	118	3673				1001	1262	1224	DGEGOJGK_04531	KANKLEDG_02569	PIDBCIIE_04725	LDNLOPHO_04702	DGBNPACE_01938	OMJDANGJ_03888	LJKHLHJC_01681	CFMGICGE_03451	NMNFDOCL_01938	LFMPNOJO_03091	KGMGPHCA_03092	KGKJFFBP_04241	MNEAFADB_00429
group_1311		hypothetical protein	13	13	1	118	3601				278	578	541	DGEGOJGK_04581	KANKLEDG_00005	PIDBCIIE_04779	LDNLOPHO_04646	DGBNPACE_02138	OMJDANGJ_05635	LJKHLHJC_03561	CFMGICGE_05157	NMNFDOCL_05229	LFMPNOJO_03145	KGMGPHCA_03146	KGKJFFBP_04186	MNEAFADB_00376
group_1315		hypothetical protein	13	13	1	118	3567				419	917	856	DGEGOJGK_04614	KANKLEDG_00038	PIDBCIIE_04814	LDNLOPHO_04613	DGBNPACE_01798	OMJDANGJ_05345	LJKHLHJC_03157	CFMGICGE_04886	NMNFDOCL_05025	LFMPNOJO_04294	KGMGPHCA_04365	KGKJFFBP_04153	MNEAFADB_00341
ghxP		Guanine/hypoxanthine permease GhxP	13	13	1	118	3544				581	1349	1289	DGEGOJGK_04636	KANKLEDG_00057	PIDBCIIE_04833	LDNLOPHO_04594	DGBNPACE_01779	OMJDANGJ_04449	LJKHLHJC_03176	CFMGICGE_03873	NMNFDOCL_04205	LFMPNOJO_04313	KGMGPHCA_04346	KGKJFFBP_04134	MNEAFADB_00322
suhB_3		Inositol-1-monophosphatase	13	13	1	118	3529				410	761	707	DGEGOJGK_04650	KANKLEDG_00069	PIDBCIIE_04845	LDNLOPHO_04582	DGBNPACE_01767	OMJDANGJ_04462	LJKHLHJC_03190	CFMGICGE_03861	NMNFDOCL_04217	LFMPNOJO_04325	KGMGPHCA_04334	KGKJFFBP_04122	MNEAFADB_00310
group_1325		hypothetical protein	13	13	1	118	3454				203	203	203	DGEGOJGK_04715	KANKLEDG_00134	PIDBCIIE_04910	LDNLOPHO_04517	DGBNPACE_02044	OMJDANGJ_04741	LJKHLHJC_04412	CFMGICGE_04881	NMNFDOCL_05020	LFMPNOJO_05031	KGMGPHCA_05066	KGKJFFBP_04065	MNEAFADB_00244
group_1329		hypothetical protein	13	13	1	118	3240				434	860	801	DGEGOJGK_04929	KANKLEDG_00344	PIDBCIIE_05120	LDNLOPHO_04308	DGBNPACE_02712	OMJDANGJ_02485	LJKHLHJC_01908	CFMGICGE_03904	NMNFDOCL_04294	LFMPNOJO_04574	KGMGPHCA_04578	KGKJFFBP_03856	MNEAFADB_00035
glnA		Glutamine synthetase	13	13	1	118	3233				461	1409	1336	DGEGOJGK_04937	KANKLEDG_00347	PIDBCIIE_05123	LDNLOPHO_04305	DGBNPACE_02709	OMJDANGJ_02481	LJKHLHJC_01905	CFMGICGE_03901	NMNFDOCL_04291	LFMPNOJO_04577	KGMGPHCA_04581	KGKJFFBP_03853	MNEAFADB_00032
pstC		Phosphate transport system permease protein PstC	13	13	1	118	3189				860	959	947	DGEGOJGK_04986	KANKLEDG_00393	PIDBCIIE_05169	LDNLOPHO_04260	DGBNPACE_04467	OMJDANGJ_04736	LJKHLHJC_01550	CFMGICGE_03529	NMNFDOCL_04095	LFMPNOJO_04467	KGMGPHCA_04471	KGKJFFBP_03807	MNEAFADB_05160
bglH_2		Cryptic outer membrane porin BglH	13	13	1	118	3184				848	1634	1566	DGEGOJGK_04990	KANKLEDG_00397	PIDBCIIE_05173	LDNLOPHO_04256	DGBNPACE_04463	OMJDANGJ_03146	LJKHLHJC_01546	CFMGICGE_03533	NMNFDOCL_04099	LFMPNOJO_04463	KGMGPHCA_04467	KGKJFFBP_03803	MNEAFADB_05156
ksdD		3-oxosteroid 1-dehydrogenase	13	13	1	118	1277				1007	1697	1632	DGEGOJGK_03844	KANKLEDG_03313	PIDBCIIE_04020	LDNLOPHO_00391	DGBNPACE_01025	OMJDANGJ_02413	LJKHLHJC_03572	CFMGICGE_01851	NMNFDOCL_02608	LFMPNOJO_02481	KGMGPHCA_02481	KGKJFFBP_04945	MNEAFADB_01110
group_136		hypothetical protein	13	13	1	118	9337				365	1112	1000	DGEGOJGK_00147	KANKLEDG_05958	PIDBCIIE_00144	LDNLOPHO_04094	DGBNPACE_02296	OMJDANGJ_01986	LJKHLHJC_00748	CFMGICGE_02373	NMNFDOCL_03156	LFMPNOJO_03266	KGMGPHCA_03208	KGKJFFBP_03651	MNEAFADB_05000
group_1364		hypothetical protein	13	13	1	118	7949			Hypothetical protein with no hits to refseq/uniprot/clusters/cdd/tigrfams/pfam overlapping another protein with hits	2870	3458	3393	DGEGOJGK_02841	KANKLEDG_05191	PIDBCIIE_02943	LDNLOPHO_01374	DGBNPACE_04028	OMJDANGJ_00716	LJKHLHJC_02977	CFMGICGE_01084	NMNFDOCL_00634	LFMPNOJO_02005	KGMGPHCA_02005	KGKJFFBP_00912	MNEAFADB_02270
quiA		Quinate/shikimate dehydrogenase (quinone)	13	13	1	118	8848				1862	2390	2334	DGEGOJGK_02231	KANKLEDG_04624	PIDBCIIE_02402	LDNLOPHO_02009	DGBNPACE_01659	OMJDANGJ_02583	LJKHLHJC_03274	CFMGICGE_00961	NMNFDOCL_01033	LFMPNOJO_00326	KGMGPHCA_00370	KGKJFFBP_01445	MNEAFADB_02862
dnaA		Chromosomal replication initiator protein DnaA	13	13	1	118	8136				1067	1403	1366	DGEGOJGK_00001	KANKLEDG_00410	PIDBCIIE_00001	LDNLOPHO_04236	DGBNPACE_02768	OMJDANGJ_03169	LJKHLHJC_01523	CFMGICGE_03555	NMNFDOCL_04121	LFMPNOJO_04441	KGMGPHCA_04445	KGKJFFBP_03790	MNEAFADB_05142
dsdX		D-serine transporter DsdX	13	13	1	118	8163				1091	1337	1318	DGEGOJGK_00026	KANKLEDG_00436	PIDBCIIE_00026	LDNLOPHO_04211	DGBNPACE_03467	OMJDANGJ_03197	LJKHLHJC_01498	CFMGICGE_03580	NMNFDOCL_04146	LFMPNOJO_04416	KGMGPHCA_04420	KGKJFFBP_03764	MNEAFADB_05117
ilvB_2		Acetolactate synthase isozyme 1 large subunit	13	13	1	118	8170				1340	1688	1661	DGEGOJGK_00033	KANKLEDG_00443	PIDBCIIE_00033	LDNLOPHO_04204	DGBNPACE_03460	OMJDANGJ_03204	LJKHLHJC_01491	CFMGICGE_03587	NMNFDOCL_04153	LFMPNOJO_04409	KGMGPHCA_04413	KGKJFFBP_03757	MNEAFADB_05110
uhpC		Membrane sensor protein UhpC	13	13	1	118	8176				623	1328	1273	DGEGOJGK_00037	KANKLEDG_00447	PIDBCIIE_00037	LDNLOPHO_04200	DGBNPACE_03456	OMJDANGJ_03209	LJKHLHJC_01486	CFMGICGE_03591	NMNFDOCL_04157	LFMPNOJO_04405	KGMGPHCA_04409	KGKJFFBP_03753	MNEAFADB_05106
uhpT		Hexose-6-phosphate:phosphate antiporter	13	13	1	118	8177				1187	1391	1375	DGEGOJGK_00038	KANKLEDG_00448	PIDBCIIE_00038	LDNLOPHO_04199	DGBNPACE_03455	OMJDANGJ_03210	LJKHLHJC_01484	CFMGICGE_03592	NMNFDOCL_04158	LFMPNOJO_04404	KGMGPHCA_04408	KGKJFFBP_03752	MNEAFADB_05105
pcaK_3		4-hydroxybenzoate transporter PcaK	13	13	1	118	8200				1019	1370	1343	DGEGOJGK_00057	KANKLEDG_00466	PIDBCIIE_00059	LDNLOPHO_04182	DGBNPACE_04498	OMJDANGJ_04912	LJKHLHJC_05660	CFMGICGE_05255	NMNFDOCL_05300	LFMPNOJO_04387	KGMGPHCA_04391	KGKJFFBP_03735	MNEAFADB_05087
galA		Gallate dioxygenase	13	13	1	118	8201				1106	1262	1190	DGEGOJGK_00058	KANKLEDG_00467	PIDBCIIE_00062	LDNLOPHO_04181	DGBNPACE_04497	OMJDANGJ_04911	LJKHLHJC_05204	CFMGICGE_04965	NMNFDOCL_05091	LFMPNOJO_05114	KGMGPHCA_05165	KGKJFFBP_03734	MNEAFADB_05086
murP		PTS system N-acetylmuramic acid-specific EIIBC component	13	13	1	118	8210				1100	1433	1407	DGEGOJGK_00066	KANKLEDG_00475	PIDBCIIE_00070	LDNLOPHO_04173	DGBNPACE_04489	OMJDANGJ_04903	LJKHLHJC_05196	CFMGICGE_04973	NMNFDOCL_05099	LFMPNOJO_05122	KGMGPHCA_05157	KGKJFFBP_03726	MNEAFADB_05078
murQ_2		N-acetylmuramic acid 6-phosphate etherase	13	13	1	118	8212				89	902	839	DGEGOJGK_00067	KANKLEDG_00476	PIDBCIIE_00071	LDNLOPHO_04172	DGBNPACE_04488	OMJDANGJ_04901	LJKHLHJC_05195	CFMGICGE_04974	NMNFDOCL_05100	LFMPNOJO_05123	KGMGPHCA_05156	KGKJFFBP_03725	MNEAFADB_05077
betI_5		HTH-type transcriptional regulator BetI	13	13	1	118	8220				536	647	631	DGEGOJGK_00073	KANKLEDG_00482	PIDBCIIE_00077	LDNLOPHO_04166	DGBNPACE_04027	OMJDANGJ_03273	LJKHLHJC_05485	CFMGICGE_04980	NMNFDOCL_05106	LFMPNOJO_05129	KGMGPHCA_05150	KGKJFFBP_03718	MNEAFADB_05071
group_1481		hypothetical protein	13	13	1	118	8227				293	626	446	DGEGOJGK_00076	KANKLEDG_00486	PIDBCIIE_00081	LDNLOPHO_04163	DGBNPACE_04024	OMJDANGJ_03278	LJKHLHJC_05489	CFMGICGE_04984	NMNFDOCL_05110	LFMPNOJO_05133	KGMGPHCA_05146	KGKJFFBP_03715	MNEAFADB_05068
group_1485		hypothetical protein	13	13	1	118	8229				188	536	509	DGEGOJGK_00078	KANKLEDG_00488	PIDBCIIE_00083	LDNLOPHO_04161	DGBNPACE_04022	OMJDANGJ_03280	LJKHLHJC_05491	CFMGICGE_04986	NMNFDOCL_05112	LFMPNOJO_05135	KGMGPHCA_05144	KGKJFFBP_03713	MNEAFADB_05066
bglT		6-phospho-beta-glucosidase BglT	13	13	1	118	8253				386	1379	1302	DGEGOJGK_00095	KANKLEDG_00504	PIDBCIIE_00096	LDNLOPHO_04143	DGBNPACE_02344	OMJDANGJ_01937	LJKHLHJC_00698	CFMGICGE_02325	NMNFDOCL_03108	LFMPNOJO_03314	KGMGPHCA_03160	KGKJFFBP_03697	MNEAFADB_05050
group_1493		hypothetical protein	13	13	1	118	8263				1013	1304	1281	DGEGOJGK_00105	KANKLEDG_00514	PIDBCIIE_00106	LDNLOPHO_04133	DGBNPACE_02334	OMJDANGJ_01948	LJKHLHJC_00708	CFMGICGE_02335	NMNFDOCL_03118	LFMPNOJO_03304	KGMGPHCA_03170	KGKJFFBP_03687	MNEAFADB_05040
trmH		tRNA (guanosine(18)-2'-O)-methyltransferase	13	13	1	118	8271				422	689	668	DGEGOJGK_00112	KANKLEDG_00521	PIDBCIIE_00113	LDNLOPHO_04126	DGBNPACE_02327	OMJDANGJ_01955	LJKHLHJC_00716	CFMGICGE_02342	NMNFDOCL_03125	LFMPNOJO_03297	KGMGPHCA_03177	KGKJFFBP_03680	MNEAFADB_05033
spoT		Bifunctional (p)ppGpp synthase/hydrolase SpoT	13	13	1	118	8272				1712	2120	2088	DGEGOJGK_00113	KANKLEDG_00522	PIDBCIIE_00114	LDNLOPHO_04125	DGBNPACE_02326	OMJDANGJ_01956	LJKHLHJC_00718	CFMGICGE_02343	NMNFDOCL_03126	LFMPNOJO_03296	KGMGPHCA_03178	KGKJFFBP_03679	MNEAFADB_05032
group_1499		hypothetical protein	13	13	1	118	8281				1244	1700	1634	DGEGOJGK_00122	KANKLEDG_00531	PIDBCIIE_05448	LDNLOPHO_04116	DGBNPACE_02317	OMJDANGJ_01965	LJKHLHJC_00727	CFMGICGE_02352	NMNFDOCL_03135	LFMPNOJO_03287	KGMGPHCA_03187	KGKJFFBP_03672	MNEAFADB_05023
group_1500		hypothetical protein	13	13	1	118	8283				431	965	879	DGEGOJGK_00123	KANKLEDG_00532	PIDBCIIE_00124	LDNLOPHO_04115	DGBNPACE_02316	OMJDANGJ_01966	LJKHLHJC_00728	CFMGICGE_02353	NMNFDOCL_03136	LFMPNOJO_03286	KGMGPHCA_03188	KGKJFFBP_03671	MNEAFADB_05022
rph		Ribonuclease PH	13	13	1	118	9307				455	716	695	DGEGOJGK_00126	KANKLEDG_00535	PIDBCIIE_00127	LDNLOPHO_04112	DGBNPACE_02313	OMJDANGJ_01969	LJKHLHJC_00731	CFMGICGE_02356	NMNFDOCL_03139	LFMPNOJO_03283	KGMGPHCA_03191	KGKJFFBP_03668	MNEAFADB_05017
coaD		Phosphopantetheine adenylyltransferase	13	13	1	118	9325				398	479	472	DGEGOJGK_00135	KANKLEDG_05950	PIDBCIIE_00136	LDNLOPHO_04102	DGBNPACE_02304	OMJDANGJ_01978	LJKHLHJC_00740	CFMGICGE_02365	NMNFDOCL_03148	LFMPNOJO_03274	KGMGPHCA_03200	KGKJFFBP_03659	MNEAFADB_05008
arnC_1		Undecaprenyl-phosphate 4-deoxy-4-formamido-L-arabinose transferase	13	13	1	118	9328				866	989	979	DGEGOJGK_00138	KANKLEDG_05953	PIDBCIIE_00139	LDNLOPHO_04099	DGBNPACE_02301	OMJDANGJ_01981	LJKHLHJC_00743	CFMGICGE_02368	NMNFDOCL_03151	LFMPNOJO_03271	KGMGPHCA_03203	KGKJFFBP_03656	MNEAFADB_05005
group_1508		hypothetical protein	13	13	1	118	9340				134	908	848	DGEGOJGK_00151	KANKLEDG_00560	PIDBCIIE_00146	LDNLOPHO_04092	DGBNPACE_02294	OMJDANGJ_01988	LJKHLHJC_00750	CFMGICGE_02375	NMNFDOCL_03158	LFMPNOJO_03264	KGMGPHCA_03210	KGKJFFBP_03649	MNEAFADB_04996
rfaC		Lipopolysaccharide heptosyltransferase 1	13	13	1	118	9341				428	971	920	DGEGOJGK_00154	KANKLEDG_00561	PIDBCIIE_00147	LDNLOPHO_04091	DGBNPACE_02293	OMJDANGJ_01989	LJKHLHJC_00751	CFMGICGE_02376	NMNFDOCL_03159	LFMPNOJO_03263	KGMGPHCA_03211	KGKJFFBP_03648	MNEAFADB_04995
hldD		ADP-L-glycero-D-manno-heptose-6-epimerase	13	13	1	118	9344				692	932	913	DGEGOJGK_00157	KANKLEDG_00563	PIDBCIIE_00149	LDNLOPHO_04089	DGBNPACE_02291	OMJDANGJ_01991	LJKHLHJC_00753	CFMGICGE_02378	NMNFDOCL_03161	LFMPNOJO_03261	KGMGPHCA_03213	KGKJFFBP_03646	MNEAFADB_04993
kbl		2-amino-3-ketobutyrate coenzyme A ligase	13	13	1	118	9348				179	1193	1115	DGEGOJGK_00159	KANKLEDG_00564	PIDBCIIE_00150	LDNLOPHO_04088	DGBNPACE_02290	OMJDANGJ_01992	LJKHLHJC_00754	CFMGICGE_02379	NMNFDOCL_03162	LFMPNOJO_03260	KGMGPHCA_03214	KGKJFFBP_03645	MNEAFADB_04992
envC		Murein hydrolase activator EnvC	13	13	1	118	9355				314	1256	1182	DGEGOJGK_00167	KANKLEDG_00568	PIDBCIIE_00154	LDNLOPHO_04084	DGBNPACE_02286	OMJDANGJ_01997	LJKHLHJC_00758	CFMGICGE_02383	NMNFDOCL_03166	LFMPNOJO_03256	KGMGPHCA_03218	KGKJFFBP_03641	MNEAFADB_04988
cysE		Serine acetyltransferase	13	13	1	118	9364				509	821	797	DGEGOJGK_00176	KANKLEDG_00574	PIDBCIIE_00160	LDNLOPHO_04078	DGBNPACE_02280	OMJDANGJ_02003	LJKHLHJC_00765	CFMGICGE_02389	NMNFDOCL_03172	LFMPNOJO_03250	KGMGPHCA_03224	KGKJFFBP_03635	MNEAFADB_04982
lldR_2		Putative L-lactate dehydrogenase operon regulatory protein	13	13	1	118	9369				155	773	725	DGEGOJGK_00182	KANKLEDG_00577	PIDBCIIE_00163	LDNLOPHO_04075	DGBNPACE_00924	OMJDANGJ_02006	LJKHLHJC_00768	CFMGICGE_02392	NMNFDOCL_03175	LFMPNOJO_03247	KGMGPHCA_03227	KGKJFFBP_03632	MNEAFADB_04979
selA		L-seryl-tRNA(Sec) selenium transferase	13	13	1	118	9384				986	1388	1357	DGEGOJGK_00198	KANKLEDG_00587	PIDBCIIE_00173	LDNLOPHO_04067	DGBNPACE_00914	OMJDANGJ_02017	LJKHLHJC_00778	CFMGICGE_02402	NMNFDOCL_03185	LFMPNOJO_03237	KGMGPHCA_03237	KGKJFFBP_03622	MNEAFADB_04969
xylA_1		Xylose isomerase	13	13	1	118	9394				959	1322	1294	DGEGOJGK_00208	KANKLEDG_00597	PIDBCIIE_00183	LDNLOPHO_04057	DGBNPACE_00904	OMJDANGJ_02028	LJKHLHJC_00789	CFMGICGE_02412	NMNFDOCL_03195	LFMPNOJO_03227	KGMGPHCA_03247	KGKJFFBP_03612	MNEAFADB_04959
yhjE		Inner membrane metabolite transport protein YhjE	13	13	1	118	9460				743	1322	1277	DGEGOJGK_00266	KANKLEDG_00658	PIDBCIIE_00237	LDNLOPHO_04001	DGBNPACE_00199	OMJDANGJ_00925	LJKHLHJC_05073	CFMGICGE_02466	NMNFDOCL_03249	LFMPNOJO_03173	KGMGPHCA_03301	KGKJFFBP_03554	MNEAFADB_04903
group_1538	dmlR_2	HTH-type transcriptional regulator DmlR	13	13	1	118	9462				584	899	874	DGEGOJGK_00268	KANKLEDG_00660	PIDBCIIE_00239	LDNLOPHO_03999	DGBNPACE_00197	OMJDANGJ_00928	LJKHLHJC_05071	CFMGICGE_02468	NMNFDOCL_03251	LFMPNOJO_03171	KGMGPHCA_03303	KGKJFFBP_03552	MNEAFADB_04901
group_1540		putative protein	13	13	1	118	9477				620	1178	1121	DGEGOJGK_00283	KANKLEDG_00675	PIDBCIIE_00254	LDNLOPHO_03984	DGBNPACE_00182	OMJDANGJ_00945	LJKHLHJC_05278	CFMGICGE_02483	NMNFDOCL_03266	LFMPNOJO_03156	KGMGPHCA_03318	KGKJFFBP_03537	MNEAFADB_04886
ggt		Glutathione hydrolase proenzyme	13	13	1	118	9538				1412	1745	1719	DGEGOJGK_00332	KANKLEDG_00729	PIDBCIIE_00327	LDNLOPHO_03934	DGBNPACE_00133	OMJDANGJ_00997	LJKHLHJC_02148	CFMGICGE_03016	NMNFDOCL_03858	LFMPNOJO_03907	KGMGPHCA_03910	KGKJFFBP_03488	MNEAFADB_04836
glpR_4		Glycerol-3-phosphate regulon repressor	13	13	1	118	9572				572	758	732	DGEGOJGK_00351	KANKLEDG_00755	PIDBCIIE_00346	LDNLOPHO_03915	DGBNPACE_00114	OMJDANGJ_01020	LJKHLHJC_02168	CFMGICGE_02997	NMNFDOCL_03839	LFMPNOJO_03888	KGMGPHCA_03891	KGKJFFBP_03471	MNEAFADB_04817
group_1553	malT_2	HTH-type transcriptional regulator MalT	13	13	1	118	9573				1895	2705	2642	DGEGOJGK_00352	KANKLEDG_00756	PIDBCIIE_00347	LDNLOPHO_03914	DGBNPACE_00113	OMJDANGJ_01022	LJKHLHJC_02169	CFMGICGE_02996	NMNFDOCL_03838	LFMPNOJO_03887	KGMGPHCA_03890	KGKJFFBP_03470	MNEAFADB_04816
malP_2		Maltodextrin phosphorylase	13	13	1	118	9574				1451	2390	2317	DGEGOJGK_00353	KANKLEDG_00757	PIDBCIIE_00348	LDNLOPHO_03913	DGBNPACE_00112	OMJDANGJ_01023	LJKHLHJC_02170	CFMGICGE_02995	NMNFDOCL_03837	LFMPNOJO_03886	KGMGPHCA_03889	KGKJFFBP_03469	MNEAFADB_04815
prs_2		Putative ribose-phosphate pyrophosphokinase	13	13	1	118	9578				482	698	661	DGEGOJGK_00357	KANKLEDG_00761	PIDBCIIE_00352	LDNLOPHO_03909	DGBNPACE_00108	OMJDANGJ_01028	LJKHLHJC_02175	CFMGICGE_02991	NMNFDOCL_03833	LFMPNOJO_03882	KGMGPHCA_03885	KGKJFFBP_03465	MNEAFADB_04811
yhgF		Protein YhgF	13	13	1	118	9584				1373	2330	2256	DGEGOJGK_00363	KANKLEDG_00767	PIDBCIIE_00358	LDNLOPHO_03903	DGBNPACE_00102	OMJDANGJ_01035	LJKHLHJC_03404	CFMGICGE_02985	NMNFDOCL_03827	LFMPNOJO_03876	KGMGPHCA_03879	KGKJFFBP_03459	MNEAFADB_04805
igaA		Intracellular growth attenuator protein igaA	13	13	1	118	9592				1076	2129	2048	DGEGOJGK_00371	KANKLEDG_00775	PIDBCIIE_00366	LDNLOPHO_03895	DGBNPACE_00094	OMJDANGJ_01043	LJKHLHJC_03396	CFMGICGE_02977	NMNFDOCL_03819	LFMPNOJO_03868	KGMGPHCA_03871	KGKJFFBP_03451	MNEAFADB_04797
rplV		50S ribosomal protein L22	13	13	1	118	9648				227	332	323	DGEGOJGK_00426	KANKLEDG_00830	PIDBCIIE_00421	LDNLOPHO_03840	DGBNPACE_00039	OMJDANGJ_05223	LJKHLHJC_04867	CFMGICGE_05026	NMNFDOCL_05193	LFMPNOJO_05191	KGMGPHCA_05216	KGKJFFBP_03396	MNEAFADB_04742
dmlR_16		HTH-type transcriptional regulator DmlR	13	13	1	118	9727				509	929	896	DGEGOJGK_00488	KANKLEDG_00897	PIDBCIIE_00484	LDNLOPHO_03778	DGBNPACE_02530	OMJDANGJ_04485	LJKHLHJC_04034	CFMGICGE_04770	NMNFDOCL_04930	LFMPNOJO_04952	KGMGPHCA_05006	KGKJFFBP_03334	MNEAFADB_04657
bhsA_4		Multiple stress resistance protein BhsA	13	13	1	118	9733				263	269	263	DGEGOJGK_00494	KANKLEDG_06086	PIDBCIIE_00490	LDNLOPHO_03772	DGBNPACE_02524	OMJDANGJ_04479	LJKHLHJC_04040	CFMGICGE_04764	NMNFDOCL_04924	LFMPNOJO_04958	KGMGPHCA_05000	KGKJFFBP_03328	MNEAFADB_04651
zapE_2		Cell division protein ZapE	13	13	1	118	2897				215	1127	1056	DGEGOJGK_00502	KANKLEDG_00915	PIDBCIIE_00505	LDNLOPHO_03757	DGBNPACE_02518	OMJDANGJ_03512	LJKHLHJC_01357	CFMGICGE_03218	NMNFDOCL_04061	LFMPNOJO_03970	KGMGPHCA_03973	KGKJFFBP_03322	MNEAFADB_04645
group_1582		hypothetical protein	13	13	1	118	2887				230	932	868	DGEGOJGK_00518	KANKLEDG_00923	PIDBCIIE_00513	LDNLOPHO_03749	DGBNPACE_02510	OMJDANGJ_03502	LJKHLHJC_01366	CFMGICGE_03210	NMNFDOCL_04053	LFMPNOJO_03978	KGMGPHCA_03981	KGKJFFBP_03314	MNEAFADB_04637
kdsC		3-deoxy-D-manno-octulosonate 8-phosphate phosphatase KdsC	13	13	1	118	2870				326	566	547	DGEGOJGK_00534	KANKLEDG_00939	PIDBCIIE_00528	LDNLOPHO_03734	DGBNPACE_02495	OMJDANGJ_03486	LJKHLHJC_01381	CFMGICGE_03195	NMNFDOCL_04038	LFMPNOJO_03993	KGMGPHCA_03996	KGKJFFBP_03299	MNEAFADB_04622
mlaD		Intermembrane phospholipid transport system binding protein MlaD	13	13	1	118	2864				257	551	528	DGEGOJGK_00539	KANKLEDG_00944	PIDBCIIE_00533	LDNLOPHO_03729	DGBNPACE_02490	OMJDANGJ_03480	LJKHLHJC_01386	CFMGICGE_03190	NMNFDOCL_04033	LFMPNOJO_03998	KGMGPHCA_04001	KGKJFFBP_03294	MNEAFADB_04617
yhbO		Protein/nucleic acid deglycase 2	13	13	1	118	2824				410	641	534	DGEGOJGK_00595	KANKLEDG_00986	PIDBCIIE_00575	LDNLOPHO_03687	DGBNPACE_02592	OMJDANGJ_02782	LJKHLHJC_01427	CFMGICGE_03148	NMNFDOCL_03991	LFMPNOJO_04040	KGMGPHCA_04043	KGKJFFBP_03252	MNEAFADB_04575
group_1592		hypothetical protein	13	13	1	118	2809				203	464	433	DGEGOJGK_00609	KANKLEDG_01015	PIDBCIIE_00589	LDNLOPHO_03660	DGBNPACE_03327	OMJDANGJ_02764	LJKHLHJC_01444	CFMGICGE_03134	NMNFDOCL_03976	LFMPNOJO_04054	KGMGPHCA_04058	KGKJFFBP_03225	MNEAFADB_04548
exuT_3		Hexuronate transporter	13	13	1	118	2794				1193	1301	1292	DGEGOJGK_00624	KANKLEDG_01030	PIDBCIIE_00604	LDNLOPHO_03645	DGBNPACE_03355	OMJDANGJ_02748	LJKHLHJC_01459	CFMGICGE_03119	NMNFDOCL_03961	LFMPNOJO_04069	KGMGPHCA_04073	KGKJFFBP_03210	MNEAFADB_04533
dhaK_2		Dihydroxyacetone kinase	13	13	1	118	2759				1229	1649	1616	DGEGOJGK_00649	KANKLEDG_01061	PIDBCIIE_00627	LDNLOPHO_03622	DGBNPACE_04080	OMJDANGJ_02721	LJKHLHJC_04250	CFMGICGE_03096	NMNFDOCL_03938	LFMPNOJO_04092	KGMGPHCA_04096	KGKJFFBP_03179	MNEAFADB_04510
ddrA_2		Diol dehydratase-reactivating factor alpha subunit	13	13	1	118	2743				497	1823	1721	DGEGOJGK_00662	KANKLEDG_01074	PIDBCIIE_00640	LDNLOPHO_03609	DGBNPACE_04067	OMJDANGJ_02705	LJKHLHJC_04263	CFMGICGE_03083	NMNFDOCL_03925	LFMPNOJO_04105	KGMGPHCA_04109	KGKJFFBP_03166	MNEAFADB_04497
plsY		putative glycerol-3-phosphate acyltransferase	13	13	1	118	2654				389	617	599	DGEGOJGK_00685	KANKLEDG_01105	PIDBCIIE_00709	LDNLOPHO_03548	DGBNPACE_04044	OMJDANGJ_01886	LJKHLHJC_00932	CFMGICGE_03659	NMNFDOCL_01834	LFMPNOJO_04212	KGMGPHCA_04216	KGKJFFBP_03143	MNEAFADB_04474
folB		Dihydroneopterin aldolase	13	13	1	118	2652				206	383	369	DGEGOJGK_00686	KANKLEDG_01106	PIDBCIIE_00710	LDNLOPHO_03547	DGBNPACE_04043	OMJDANGJ_01884	LJKHLHJC_00930	CFMGICGE_03658	NMNFDOCL_01835	LFMPNOJO_04211	KGMGPHCA_04215	KGKJFFBP_03142	MNEAFADB_04473
tolC		Outer membrane protein TolC	13	13	1	118	2634				518	1472	1398	DGEGOJGK_00700	KANKLEDG_01120	PIDBCIIE_00724	LDNLOPHO_03533	DGBNPACE_04029	OMJDANGJ_01865	LJKHLHJC_00915	CFMGICGE_03644	NMNFDOCL_01849	LFMPNOJO_04197	KGMGPHCA_04201	KGKJFFBP_03128	MNEAFADB_04459
group_1608		hypothetical protein	13	13	1	118	2629				413	575	562	DGEGOJGK_00704	KANKLEDG_01124	PIDBCIIE_00728	LDNLOPHO_03529	DGBNPACE_00394	OMJDANGJ_01860	LJKHLHJC_00911	CFMGICGE_03640	NMNFDOCL_01853	LFMPNOJO_04193	KGMGPHCA_04197	KGKJFFBP_03124	MNEAFADB_04455
rhaS_2		HTH-type transcriptional activator RhaS	13	13	1	118	2613				764	899	878	DGEGOJGK_00719	KANKLEDG_01139	PIDBCIIE_00743	LDNLOPHO_03514	DGBNPACE_00379	OMJDANGJ_01845	LJKHLHJC_00893	CFMGICGE_03625	NMNFDOCL_01868	LFMPNOJO_04178	KGMGPHCA_04182	KGKJFFBP_03109	MNEAFADB_04440
gcvP		Glycine dehydrogenase (decarboxylating)	13	13	1	118	2459				593	2873	2522	DGEGOJGK_00789	KANKLEDG_01234	PIDBCIIE_00827	LDNLOPHO_03422	DGBNPACE_02943	OMJDANGJ_02991	LJKHLHJC_05123	CFMGICGE_00211	NMNFDOCL_01376	LFMPNOJO_01559	KGMGPHCA_01559	KGKJFFBP_03026	MNEAFADB_04295
arsC		Arsenate reductase	13	13	1	118	2420				230	422	407	DGEGOJGK_00824	KANKLEDG_01270	PIDBCIIE_00861	LDNLOPHO_03387	DGBNPACE_03320	OMJDANGJ_03029	LJKHLHJC_00658	CFMGICGE_00245	NMNFDOCL_01410	LFMPNOJO_01525	KGMGPHCA_01525	KGKJFFBP_02990	MNEAFADB_04262
fim		Fimbrial subunit type 1	13	13	1	118	2398				263	548	509	DGEGOJGK_00840	KANKLEDG_01293	PIDBCIIE_00877	LDNLOPHO_03370	DGBNPACE_03304	OMJDANGJ_03049	LJKHLHJC_00640	CFMGICGE_00261	NMNFDOCL_01426	LFMPNOJO_01509	KGMGPHCA_01509	KGKJFFBP_02974	MNEAFADB_04246
xerD_2		ISKra4 family transposase ISCep1	13	13	1	118	2397				464	608	596	DGEGOJGK_00841	KANKLEDG_01294	PIDBCIIE_00878	LDNLOPHO_03369	DGBNPACE_03303	OMJDANGJ_03050	LJKHLHJC_00639	CFMGICGE_00262	NMNFDOCL_01427	LFMPNOJO_01508	KGMGPHCA_01508	KGKJFFBP_02973	MNEAFADB_04245
group_1641		hypothetical protein	13	13	1	118	2385				503	635	624	DGEGOJGK_00853	KANKLEDG_01310	PIDBCIIE_00888	LDNLOPHO_03359	DGBNPACE_03293	OMJDANGJ_03061	LJKHLHJC_00627	CFMGICGE_00272	NMNFDOCL_01437	LFMPNOJO_01498	KGMGPHCA_01498	KGKJFFBP_02963	MNEAFADB_04235
ycgR		Flagellar brake protein YcgR	13	13	1	118	2381				266	704	670	DGEGOJGK_00856	KANKLEDG_01314	PIDBCIIE_00891	LDNLOPHO_03356	DGBNPACE_03290	OMJDANGJ_03064	LJKHLHJC_00624	CFMGICGE_00275	NMNFDOCL_01440	LFMPNOJO_01495	KGMGPHCA_01495	KGKJFFBP_02960	MNEAFADB_04232
gltC_1		HTH-type transcriptional regulator GltC	13	13	1	118	2376				437	869	835	DGEGOJGK_00860	KANKLEDG_01318	PIDBCIIE_00895	LDNLOPHO_03352	DGBNPACE_03286	OMJDANGJ_04120	LJKHLHJC_00617	CFMGICGE_00279	NMNFDOCL_01444	LFMPNOJO_01491	KGMGPHCA_01491	KGKJFFBP_02956	MNEAFADB_04228
cytR_2		HTH-type transcriptional repressor CytR	13	13	1	118	2370				707	995	972	DGEGOJGK_00866	KANKLEDG_01324	PIDBCIIE_00901	LDNLOPHO_03346	DGBNPACE_03280	OMJDANGJ_04113	LJKHLHJC_00611	CFMGICGE_00285	NMNFDOCL_01450	LFMPNOJO_01485	KGMGPHCA_01485	KGKJFFBP_02950	MNEAFADB_04222
ascG_3		HTH-type transcriptional regulator AscG	13	13	1	118	2356				683	1010	984	DGEGOJGK_00878	KANKLEDG_01337	PIDBCIIE_00913	LDNLOPHO_03334	DGBNPACE_03268	OMJDANGJ_04097	LJKHLHJC_00596	CFMGICGE_00297	NMNFDOCL_01462	LFMPNOJO_01473	KGMGPHCA_01473	KGKJFFBP_02938	MNEAFADB_04210
aas		Bifunctional protein Aas	13	13	1	118	2348				1763	2159	2128	DGEGOJGK_00884	KANKLEDG_01343	PIDBCIIE_00919	LDNLOPHO_03328	DGBNPACE_03262	OMJDANGJ_04089	LJKHLHJC_00589	CFMGICGE_00303	NMNFDOCL_01468	LFMPNOJO_01467	KGMGPHCA_01467	KGKJFFBP_02932	MNEAFADB_04204
lplT		Lysophospholipid transporter LplT	13	13	1	118	2347				776	1193	1160	DGEGOJGK_00885	KANKLEDG_01344	PIDBCIIE_00920	LDNLOPHO_03327	DGBNPACE_03261	OMJDANGJ_04087	LJKHLHJC_00588	CFMGICGE_00304	NMNFDOCL_01469	LFMPNOJO_01466	KGMGPHCA_01466	KGKJFFBP_02931	MNEAFADB_04203
ptsP		Phosphoenolpyruvate-dependent phosphotransferase system	13	13	1	118	2339				2024	2246	2228	DGEGOJGK_00891	KANKLEDG_01350	PIDBCIIE_00926	LDNLOPHO_03321	DGBNPACE_03255	OMJDANGJ_04081	LJKHLHJC_00581	CFMGICGE_00310	NMNFDOCL_01475	LFMPNOJO_01460	KGMGPHCA_01460	KGKJFFBP_02925	MNEAFADB_04197
ccmK		hypothetical protein	13	13	1	118	2315				347	554	538	DGEGOJGK_00910	KANKLEDG_01369	PIDBCIIE_00945	LDNLOPHO_03302	DGBNPACE_03236	OMJDANGJ_05275	LJKHLHJC_00560	CFMGICGE_00329	NMNFDOCL_01494	LFMPNOJO_01441	KGMGPHCA_01441	KGKJFFBP_02906	MNEAFADB_04178
astD_1		N-succinylglutamate 5-semialdehyde dehydrogenase	13	13	1	118	2310				854	1388	1346	DGEGOJGK_00913	KANKLEDG_01372	PIDBCIIE_00948	LDNLOPHO_03299	DGBNPACE_03233	OMJDANGJ_05279	LJKHLHJC_00557	CFMGICGE_00332	NMNFDOCL_01497	LFMPNOJO_01438	KGMGPHCA_01438	KGKJFFBP_02903	MNEAFADB_04175
ddrA_1		Diol dehydratase-reactivating factor alpha subunit	13	13	1	118	2302				1355	1832	1795	DGEGOJGK_00921	KANKLEDG_01380	PIDBCIIE_00956	LDNLOPHO_03291	DGBNPACE_03225	OMJDANGJ_05288	LJKHLHJC_00549	CFMGICGE_00340	NMNFDOCL_01505	LFMPNOJO_01430	KGMGPHCA_01430	KGKJFFBP_02895	MNEAFADB_04167
cobQ		Cobyric acid synthase	13	13	1	118	2275				1076	1523	1488	DGEGOJGK_00945	KANKLEDG_01404	PIDBCIIE_00980	LDNLOPHO_03267	DGBNPACE_03201	OMJDANGJ_05475	LJKHLHJC_02669	CFMGICGE_00364	NMNFDOCL_01529	LFMPNOJO_01406	KGMGPHCA_01406	KGKJFFBP_02871	MNEAFADB_04144
csdE		Sulfur acceptor protein CsdE	13	13	1	118	2258				395	431	428	DGEGOJGK_00953	KANKLEDG_01432	PIDBCIIE_00988	LDNLOPHO_03242	DGBNPACE_03193	OMJDANGJ_05620	LJKHLHJC_02663	CFMGICGE_00372	NMNFDOCL_01537	LFMPNOJO_01398	KGMGPHCA_01398	KGKJFFBP_02846	MNEAFADB_04136
dmoA		Dimethyl-sulfide monooxygenase	13	13	1	118	2231				602	1406	1344	DGEGOJGK_00985	KANKLEDG_01449	PIDBCIIE_01005	LDNLOPHO_03225	DGBNPACE_03176	OMJDANGJ_00264	LJKHLHJC_02644	CFMGICGE_00389	NMNFDOCL_01554	LFMPNOJO_01381	KGMGPHCA_01381	KGKJFFBP_02829	MNEAFADB_04119
group_1683		hypothetical protein	13	13	1	118	2226				368	878	838	DGEGOJGK_00991	KANKLEDG_01452	PIDBCIIE_01008	LDNLOPHO_03221	DGBNPACE_03173	OMJDANGJ_00267	LJKHLHJC_02641	CFMGICGE_00392	NMNFDOCL_01557	LFMPNOJO_01378	KGMGPHCA_01378	KGKJFFBP_02826	MNEAFADB_04116
gudX		Glucarate dehydratase-related protein	13	13	1	118	2211				665	1340	1288	DGEGOJGK_01007	KANKLEDG_01467	PIDBCIIE_01021	LDNLOPHO_03208	DGBNPACE_03160	OMJDANGJ_00283	LJKHLHJC_02627	CFMGICGE_00405	NMNFDOCL_01570	LFMPNOJO_01365	KGMGPHCA_01365	KGKJFFBP_02813	MNEAFADB_04103
eno		Enolase	13	13	1	118	2202				746	1298	1255	DGEGOJGK_01015	KANKLEDG_01475	PIDBCIIE_01029	LDNLOPHO_03200	DGBNPACE_03152	OMJDANGJ_00293	LJKHLHJC_02618	CFMGICGE_00413	NMNFDOCL_01578	LFMPNOJO_01357	KGMGPHCA_01357	KGKJFFBP_02805	MNEAFADB_04095
cysH_2		Phosphoadenosine phosphosulfate reductase	13	13	1	118	2195				596	761	725	DGEGOJGK_01021	KANKLEDG_01481	PIDBCIIE_01035	LDNLOPHO_03194	DGBNPACE_03146	OMJDANGJ_00299	LJKHLHJC_02611	CFMGICGE_00419	NMNFDOCL_01584	LFMPNOJO_01351	KGMGPHCA_01351	KGKJFFBP_02799	MNEAFADB_04089
truD		tRNA pseudouridine synthase D	13	13	1	118	2171				308	1049	935	DGEGOJGK_01034	KANKLEDG_01501	PIDBCIIE_01055	LDNLOPHO_03184	DGBNPACE_03136	OMJDANGJ_00324	LJKHLHJC_03758	CFMGICGE_00439	NMNFDOCL_01604	LFMPNOJO_01331	KGMGPHCA_01331	KGKJFFBP_02779	MNEAFADB_04079
group_1694		hypothetical protein	13	13	1	118	2163				239	377	366	DGEGOJGK_01039	KANKLEDG_01506	PIDBCIIE_01060	LDNLOPHO_03179	DGBNPACE_03131	OMJDANGJ_00329	LJKHLHJC_03763	CFMGICGE_00444	NMNFDOCL_01609	LFMPNOJO_01326	KGMGPHCA_01326	KGKJFFBP_02774	MNEAFADB_04074
ecdB		putative UbiX-like flavin prenyltransferase	13	13	1	118	2158				242	593	566	DGEGOJGK_01045	KANKLEDG_01510	PIDBCIIE_01064	LDNLOPHO_03175	DGBNPACE_03127	OMJDANGJ_00333	LJKHLHJC_03767	CFMGICGE_00448	NMNFDOCL_01613	LFMPNOJO_01322	KGMGPHCA_01322	KGKJFFBP_02770	MNEAFADB_04070
btuB_1		Vitamin B12 transporter BtuB	13	13	1	118	2144				515	2363	2220	DGEGOJGK_01065	KANKLEDG_01520	PIDBCIIE_01075	LDNLOPHO_03164	DGBNPACE_03116	OMJDANGJ_00345	LJKHLHJC_03778	CFMGICGE_00459	NMNFDOCL_01624	LFMPNOJO_01311	KGMGPHCA_01311	KGKJFFBP_02760	MNEAFADB_04059
group_1700		hypothetical protein	13	13	1	118	2139				341	395	386	DGEGOJGK_01071	KANKLEDG_01525	PIDBCIIE_01080	LDNLOPHO_03159	DGBNPACE_03111	OMJDANGJ_00350	LJKHLHJC_03783	CFMGICGE_00464	NMNFDOCL_01629	LFMPNOJO_01306	KGMGPHCA_01306	KGKJFFBP_02755	MNEAFADB_04054
mntB_2		Manganese transport system membrane protein MntB	13	13	1	118	2137				503	848	821	DGEGOJGK_01073	KANKLEDG_01527	PIDBCIIE_01082	LDNLOPHO_03157	DGBNPACE_03109	OMJDANGJ_00352	LJKHLHJC_03785	CFMGICGE_00466	NMNFDOCL_01631	LFMPNOJO_01304	KGMGPHCA_01304	KGKJFFBP_02753	MNEAFADB_04052
group_1705		hypothetical protein	13	13	1	118	2111				287	410	400	DGEGOJGK_01098	KANKLEDG_01552	PIDBCIIE_01107	LDNLOPHO_03132	DGBNPACE_03083	OMJDANGJ_00379	LJKHLHJC_04829	CFMGICGE_00491	NMNFDOCL_01656	LFMPNOJO_01279	KGMGPHCA_01279	KGKJFFBP_02728	MNEAFADB_04026
hoxN		High-affinity nickel transport protein	13	13	1	118	2100				683	1013	987	DGEGOJGK_01106	KANKLEDG_01560	PIDBCIIE_01116	LDNLOPHO_03124	DGBNPACE_03075	OMJDANGJ_00389	LJKHLHJC_04820	CFMGICGE_00500	NMNFDOCL_01665	LFMPNOJO_01270	KGMGPHCA_01270	KGKJFFBP_02720	MNEAFADB_04018
norW_2		Nitric oxide reductase FlRd-NAD(+) reductase	13	13	1	118	2099				593	1133	1091	DGEGOJGK_01107	KANKLEDG_01561	PIDBCIIE_01117	LDNLOPHO_03123	DGBNPACE_03074	OMJDANGJ_00390	LJKHLHJC_04819	CFMGICGE_00501	NMNFDOCL_01666	LFMPNOJO_01269	KGMGPHCA_01269	KGKJFFBP_02719	MNEAFADB_04017
norV		Anaerobic nitric oxide reductase flavorubredoxin	13	13	1	118	2098				1283	1448	1435	DGEGOJGK_01108	KANKLEDG_01562	PIDBCIIE_01118	LDNLOPHO_03122	DGBNPACE_03073	OMJDANGJ_00392	LJKHLHJC_04817	CFMGICGE_00502	NMNFDOCL_01667	LFMPNOJO_01268	KGMGPHCA_01268	KGKJFFBP_02718	MNEAFADB_04016
nimR_1		HTH-type transcriptional regulator NimR	13	13	1	118	2072				548	767	737	DGEGOJGK_01137	KANKLEDG_01591	PIDBCIIE_01147	LDNLOPHO_03093	DGBNPACE_03044	OMJDANGJ_00419	LJKHLHJC_02770	CFMGICGE_00531	NMNFDOCL_01696	LFMPNOJO_01239	KGMGPHCA_01239	KGKJFFBP_02689	MNEAFADB_03988
emrA_1		Multidrug export protein EmrA	13	13	1	118	2069				728	1172	1137	DGEGOJGK_01140	KANKLEDG_01594	PIDBCIIE_01150	LDNLOPHO_03090	DGBNPACE_03041	OMJDANGJ_00423	LJKHLHJC_02767	CFMGICGE_00534	NMNFDOCL_01699	LFMPNOJO_01236	KGMGPHCA_01236	KGKJFFBP_02686	MNEAFADB_03985
mprA		Transcriptional repressor MprA	13	13	1	118	2068			Hypothetical protein with no hits to refseq/uniprot/clusters/cdd/tigrfams/pfam overlapping another protein with hits	182	530	503	DGEGOJGK_01141	KANKLEDG_01595	PIDBCIIE_01151	LDNLOPHO_03089	DGBNPACE_03040	OMJDANGJ_00424	LJKHLHJC_02765	CFMGICGE_00535	NMNFDOCL_01700	LFMPNOJO_01235	KGMGPHCA_01235	KGKJFFBP_02685	MNEAFADB_03984
proX		Glycine betaine/proline betaine-binding periplasmic protein	13	13	1	118	2065				500	998	959	DGEGOJGK_01144	KANKLEDG_01598	PIDBCIIE_01154	LDNLOPHO_03086	DGBNPACE_03037	OMJDANGJ_00427	LJKHLHJC_02762	CFMGICGE_00538	NMNFDOCL_01703	LFMPNOJO_01232	KGMGPHCA_01232	KGKJFFBP_02682	MNEAFADB_03981
proV		Glycine betaine/proline betaine transport system ATP-binding protein ProV	13	13	1	118	2063				1169	1373	1212	DGEGOJGK_01146	KANKLEDG_01600	PIDBCIIE_01156	LDNLOPHO_03084	DGBNPACE_03035	OMJDANGJ_00429	LJKHLHJC_02759	CFMGICGE_00540	NMNFDOCL_01705	LFMPNOJO_01230	KGMGPHCA_01230	KGKJFFBP_02680	MNEAFADB_03979
nrdF		Ribonucleoside-diphosphate reductase 2 subunit beta	13	13	1	118	2062				962	3113	1127	DGEGOJGK_01147	KANKLEDG_01601	PIDBCIIE_01157	LDNLOPHO_03083	DGBNPACE_03034	OMJDANGJ_00430	LJKHLHJC_02758	CFMGICGE_00541	NMNFDOCL_01706	LFMPNOJO_01229	KGMGPHCA_01229	KGKJFFBP_02679	MNEAFADB_03978
group_1724	gabR_2	HTH-type transcriptional regulatory protein GabR	13	13	1	118	2057				872	1352	1309	DGEGOJGK_01152	KANKLEDG_01606	PIDBCIIE_01162	LDNLOPHO_03078	DGBNPACE_03029	OMJDANGJ_00435	LJKHLHJC_02753	CFMGICGE_00546	NMNFDOCL_01711	LFMPNOJO_01224	KGMGPHCA_01224	KGKJFFBP_02674	MNEAFADB_03973
stpA		DNA-binding protein StpA	13	13	1	118	2053				317	401	390	DGEGOJGK_01156	KANKLEDG_01610	PIDBCIIE_01166	LDNLOPHO_03074	DGBNPACE_03025	OMJDANGJ_00439	LJKHLHJC_02749	CFMGICGE_00550	NMNFDOCL_01715	LFMPNOJO_01220	KGMGPHCA_01220	KGKJFFBP_02670	MNEAFADB_03969
azoR_1		FMN-dependent NADH-azoreductase	13	13	1	118	2048				275	605	579	DGEGOJGK_01161	KANKLEDG_01615	PIDBCIIE_01171	LDNLOPHO_03069	DGBNPACE_03020	OMJDANGJ_00444	LJKHLHJC_02744	CFMGICGE_00555	NMNFDOCL_01720	LFMPNOJO_01215	KGMGPHCA_01215	KGKJFFBP_02665	MNEAFADB_03964
yfhL		Ferredoxin YfhL	13	13	1	118	5791				260	260	260	DGEGOJGK_01251	KANKLEDG_01768	PIDBCIIE_01255	LDNLOPHO_02960	DGBNPACE_03975	OMJDANGJ_04165	LJKHLHJC_01153	CFMGICGE_03777	NMNFDOCL_02484	LFMPNOJO_02357	KGMGPHCA_02357	KGKJFFBP_02578	MNEAFADB_03859
pgpC		Phosphatidylglycerophosphatase C	13	13	1	118	5794				287	635	608	DGEGOJGK_01253	KANKLEDG_01770	PIDBCIIE_01257	LDNLOPHO_02958	DGBNPACE_03973	OMJDANGJ_00661	LJKHLHJC_01155	CFMGICGE_03775	NMNFDOCL_02482	LFMPNOJO_02355	KGMGPHCA_02355	KGKJFFBP_02576	MNEAFADB_03857
qseF		Transcriptional regulatory protein QseF	13	13	1	118	5800				908	1337	1304	DGEGOJGK_01259	KANKLEDG_01776	PIDBCIIE_01263	LDNLOPHO_02952	DGBNPACE_03967	OMJDANGJ_00652	LJKHLHJC_01162	CFMGICGE_03769	NMNFDOCL_02476	LFMPNOJO_02349	KGMGPHCA_02349	KGKJFFBP_02570	MNEAFADB_03851
hcaT		putative 3-phenylpropionic acid transporter	13	13	1	118	5810				1007	1136	1116	DGEGOJGK_01268	KANKLEDG_01785	PIDBCIIE_01272	LDNLOPHO_02943	DGBNPACE_03958	OMJDANGJ_00643	LJKHLHJC_01171	CFMGICGE_03760	NMNFDOCL_02467	LFMPNOJO_02340	KGMGPHCA_02340	KGKJFFBP_02561	MNEAFADB_03841
iscS		Cysteine desulfurase IscS	13	13	1	118	5819				854	1214	1186	DGEGOJGK_01276	KANKLEDG_01793	PIDBCIIE_01280	LDNLOPHO_02935	DGBNPACE_03950	OMJDANGJ_00635	LJKHLHJC_01180	CFMGICGE_03752	NMNFDOCL_02459	LFMPNOJO_02332	KGMGPHCA_02332	KGKJFFBP_02553	MNEAFADB_03833
bamB		Outer membrane protein assembly factor BamB	13	13	1	118	5838				896	1178	1156	DGEGOJGK_01295	KANKLEDG_01812	PIDBCIIE_01299	LDNLOPHO_02915	DGBNPACE_03931	OMJDANGJ_00614	LJKHLHJC_01199	CFMGICGE_03733	NMNFDOCL_02440	LFMPNOJO_02313	KGMGPHCA_02313	KGKJFFBP_02534	MNEAFADB_03814
guaA		GMP synthase [glutamine-hydrolyzing]	13	13	1	118	5858				329	1577	1481	DGEGOJGK_01301	KANKLEDG_01829	PIDBCIIE_01305	LDNLOPHO_02905	DGBNPACE_03925	OMJDANGJ_00607	LJKHLHJC_01206	CFMGICGE_03727	NMNFDOCL_02434	LFMPNOJO_02307	KGMGPHCA_02307	KGKJFFBP_02526	MNEAFADB_03807
uraA		Uracil permease	13	13	1	118	5875				914	1286	1257	DGEGOJGK_01315	KANKLEDG_01853	PIDBCIIE_01321	LDNLOPHO_02891	DGBNPACE_02441	OMJDANGJ_00589	LJKHLHJC_01220	CFMGICGE_04933	NMNFDOCL_02420	LFMPNOJO_02293	KGMGPHCA_02293	KGKJFFBP_02512	MNEAFADB_03793
proA_1		Gamma-glutamyl phosphate reductase	13	13	1	118	5910				1211	1403	1388	DGEGOJGK_01346	KANKLEDG_01884	PIDBCIIE_01352	LDNLOPHO_02860	DGBNPACE_02410	OMJDANGJ_00552	LJKHLHJC_04650	CFMGICGE_04093	NMNFDOCL_02389	LFMPNOJO_02262	KGMGPHCA_02262	KGKJFFBP_02481	MNEAFADB_03760
group_1770		hypothetical protein	13	13	1	118	5913				659	1232	1187	DGEGOJGK_01349	KANKLEDG_01887	PIDBCIIE_01355	LDNLOPHO_02857	DGBNPACE_02407	OMJDANGJ_00548	LJKHLHJC_04647	CFMGICGE_04096	NMNFDOCL_02386	LFMPNOJO_02259	KGMGPHCA_02259	KGKJFFBP_02478	MNEAFADB_03757
group_1772		hypothetical protein	13	13	1	118	5914				731	1403	1351	DGEGOJGK_01350	KANKLEDG_01888	PIDBCIIE_01356	LDNLOPHO_02856	DGBNPACE_02406	OMJDANGJ_00546	LJKHLHJC_04645	CFMGICGE_04097	NMNFDOCL_02385	LFMPNOJO_02258	KGMGPHCA_02258	KGKJFFBP_02477	MNEAFADB_03756
eutB_1		Ethanolamine ammonia-lyase heavy chain	13	13	1	118	5915				764	1361	1315	DGEGOJGK_01351	KANKLEDG_01889	PIDBCIIE_01357	LDNLOPHO_02855	DGBNPACE_02405	OMJDANGJ_00545	LJKHLHJC_04644	CFMGICGE_04098	NMNFDOCL_02384	LFMPNOJO_02257	KGMGPHCA_02257	KGKJFFBP_02476	MNEAFADB_03755
group_1777		hypothetical protein	13	13	1	118	5920				404	1052	1002	DGEGOJGK_01355	KANKLEDG_01893	PIDBCIIE_01361	LDNLOPHO_02851	DGBNPACE_02401	OMJDANGJ_00539	LJKHLHJC_05206	CFMGICGE_04102	NMNFDOCL_02380	LFMPNOJO_02253	KGMGPHCA_02253	KGKJFFBP_02472	MNEAFADB_03751
hemF		Oxygen-dependent coproporphyrinogen-III oxidase	13	13	1	118	5922				794	899	882	DGEGOJGK_01356	KANKLEDG_01894	PIDBCIIE_01362	LDNLOPHO_02850	DGBNPACE_02400	OMJDANGJ_00537	LJKHLHJC_05208	CFMGICGE_04103	NMNFDOCL_02379	LFMPNOJO_02252	KGMGPHCA_02252	KGKJFFBP_02471	MNEAFADB_03750
cysP		Thiosulfate-binding protein	13	13	1	118	5929				740	1016	994	DGEGOJGK_01362	KANKLEDG_01900	PIDBCIIE_01368	LDNLOPHO_02844	DGBNPACE_02394	OMJDANGJ_00530	LJKHLHJC_05214	CFMGICGE_04109	NMNFDOCL_02373	LFMPNOJO_02246	KGMGPHCA_02246	KGKJFFBP_02465	MNEAFADB_03744
yybH		putative protein YybH	13	13	1	118	5934				308	395	381	DGEGOJGK_01367	KANKLEDG_01905	PIDBCIIE_01373	LDNLOPHO_02839	DGBNPACE_02389	OMJDANGJ_00525	LJKHLHJC_05219	CFMGICGE_04114	NMNFDOCL_02368	LFMPNOJO_02241	KGMGPHCA_02241	KGKJFFBP_02460	MNEAFADB_03739
pdxK		Pyridoxine/pyridoxal/pyridoxamine kinase	13	13	1	118	5936				695	866	852	DGEGOJGK_01369	KANKLEDG_01907	PIDBCIIE_01375	LDNLOPHO_02837	DGBNPACE_02387	OMJDANGJ_00523	LJKHLHJC_05221	CFMGICGE_04116	NMNFDOCL_02366	LFMPNOJO_02239	KGMGPHCA_02239	KGKJFFBP_02458	MNEAFADB_03737
cynR_2		HTH-type transcriptional regulator CynR	13	13	1	118	5948				539	926	896	DGEGOJGK_01380	KANKLEDG_01918	PIDBCIIE_01386	LDNLOPHO_02826	DGBNPACE_02376	OMJDANGJ_00511	LJKHLHJC_05679	CFMGICGE_04127	NMNFDOCL_02355	LFMPNOJO_02228	KGMGPHCA_02228	KGKJFFBP_02447	MNEAFADB_03726
accD		Acetyl-coenzyme A carboxylase carboxyl transferase subunit beta	13	13	1	118	6039				485	1133	956	DGEGOJGK_01435	KANKLEDG_01967	PIDBCIIE_01523	LDNLOPHO_02777	DGBNPACE_04213	OMJDANGJ_00201	LJKHLHJC_02842	CFMGICGE_02640	NMNFDOCL_03596	LFMPNOJO_03647	KGMGPHCA_03648	KGKJFFBP_02349	MNEAFADB_03675
folC		Dihydrofolate synthase/folylpolyglutamate synthase	13	13	1	118	6041				656	1268	1220	DGEGOJGK_01436	KANKLEDG_01968	PIDBCIIE_01524	LDNLOPHO_02776	DGBNPACE_04212	OMJDANGJ_00199	LJKHLHJC_02841	CFMGICGE_02641	NMNFDOCL_03595	LFMPNOJO_03646	KGMGPHCA_03647	KGKJFFBP_02348	MNEAFADB_03674
pta		Phosphate acetyltransferase	13	13	1	118	6067				1544	2147	2100	DGEGOJGK_01453	KANKLEDG_01985	PIDBCIIE_01546	LDNLOPHO_02759	DGBNPACE_04195	OMJDANGJ_00177	LJKHLHJC_02815	CFMGICGE_02663	NMNFDOCL_03573	LFMPNOJO_03624	KGMGPHCA_03625	KGKJFFBP_02331	MNEAFADB_03657
group_1798		hypothetical protein	13	13	1	118	6071				365	494	484	DGEGOJGK_01456	KANKLEDG_01988	PIDBCIIE_01549	LDNLOPHO_02755	DGBNPACE_04192	OMJDANGJ_00173	LJKHLHJC_02812	CFMGICGE_02666	NMNFDOCL_03570	LFMPNOJO_03621	KGMGPHCA_03622	KGKJFFBP_02328	MNEAFADB_03654
rhmD		L-rhamnonate dehydratase	13	13	1	118	6105				914	1205	1182	DGEGOJGK_01488	KANKLEDG_02020	PIDBCIIE_01581	LDNLOPHO_02723	DGBNPACE_04160	OMJDANGJ_00138	LJKHLHJC_02780	CFMGICGE_02698	NMNFDOCL_03538	LFMPNOJO_03589	KGMGPHCA_03590	KGKJFFBP_02296	MNEAFADB_03622
glpT_2		Glycerol-3-phosphate transporter	13	13	1	118	6112				878	1346	1310	DGEGOJGK_01494	KANKLEDG_02026	PIDBCIIE_01587	LDNLOPHO_02717	DGBNPACE_04154	OMJDANGJ_00132	LJKHLHJC_02772	CFMGICGE_02704	NMNFDOCL_03532	LFMPNOJO_03583	KGMGPHCA_03584	KGKJFFBP_02290	MNEAFADB_03616
ada_2		Bifunctional transcriptional activator/DNA repair enzyme Ada	13	13	1	118	6125				806	1064	1044	DGEGOJGK_01506	KANKLEDG_02038	PIDBCIIE_01599	LDNLOPHO_02705	DGBNPACE_03922	OMJDANGJ_00117	LJKHLHJC_02241	CFMGICGE_02716	NMNFDOCL_03520	LFMPNOJO_03571	KGMGPHCA_03572	KGKJFFBP_02276	MNEAFADB_03604
yejF		putative ABC transporter ATP-binding protein YejF	13	13	1	118	6328				1187	1589	1558	DGEGOJGK_01527	KANKLEDG_02059	PIDBCIIE_01621	LDNLOPHO_02684	DGBNPACE_04406	OMJDANGJ_00094	LJKHLHJC_02218	CFMGICGE_02738	NMNFDOCL_03498	LFMPNOJO_03549	KGMGPHCA_03550	KGKJFFBP_02184	MNEAFADB_03583
mepS_2		Murein DD-endopeptidase MepS/Murein LD-carboxypeptidase	13	13	1	118	6322				389	569	545	DGEGOJGK_01532	KANKLEDG_02064	PIDBCIIE_01626	LDNLOPHO_02679	DGBNPACE_04401	OMJDANGJ_00089	LJKHLHJC_02213	CFMGICGE_02743	NMNFDOCL_03493	LFMPNOJO_03544	KGMGPHCA_03545	KGKJFFBP_02179	MNEAFADB_03578
group_1821		hypothetical protein	13	13	1	118	6309				956	1049	1041	DGEGOJGK_01544	KANKLEDG_02076	PIDBCIIE_01638	LDNLOPHO_02667	DGBNPACE_04389	OMJDANGJ_00076	LJKHLHJC_02201	CFMGICGE_02755	NMNFDOCL_03481	LFMPNOJO_03532	KGMGPHCA_03533	KGKJFFBP_02167	MNEAFADB_03566
folE		GTP cyclohydrolase 1	13	13	1	118	6303				527	668	657	DGEGOJGK_01549	KANKLEDG_02082	PIDBCIIE_01643	LDNLOPHO_02661	DGBNPACE_03528	OMJDANGJ_00069	LJKHLHJC_02196	CFMGICGE_02760	NMNFDOCL_03476	LFMPNOJO_03527	KGMGPHCA_03528	KGKJFFBP_02162	MNEAFADB_03560
pbpG		D-alanyl-D-alanine endopeptidase	13	13	1	118	6285				536	950	918	DGEGOJGK_01567	KANKLEDG_02100	PIDBCIIE_01661	LDNLOPHO_02643	DGBNPACE_03510	OMJDANGJ_00050	LJKHLHJC_02177	CFMGICGE_02778	NMNFDOCL_03458	LFMPNOJO_03509	KGMGPHCA_03510	KGKJFFBP_02144	MNEAFADB_03542
yehZ		Glycine betaine-binding protein YehZ	13	13	1	118	6278				518	917	886	DGEGOJGK_01571	KANKLEDG_02104	PIDBCIIE_01665	LDNLOPHO_02637	DGBNPACE_03506	OMJDANGJ_00044	LJKHLHJC_05033	CFMGICGE_02489	NMNFDOCL_04375	LFMPNOJO_01580	KGMGPHCA_01898	KGKJFFBP_02140	MNEAFADB_03538
btsR		Transcriptional regulatory protein BtsR	13	13	1	118	6271				401	719	694	DGEGOJGK_01577	KANKLEDG_02110	PIDBCIIE_01671	LDNLOPHO_02631	DGBNPACE_03500	OMJDANGJ_00037	LJKHLHJC_05026	CFMGICGE_02495	NMNFDOCL_04381	LFMPNOJO_01586	KGMGPHCA_01892	KGKJFFBP_02134	MNEAFADB_03532
thiD		Hydroxymethylpyrimidine/phosphomethylpyrimidine kinase	13	13	1	118	6257				563	800	778	DGEGOJGK_01589	KANKLEDG_02122	PIDBCIIE_01683	LDNLOPHO_02619	DGBNPACE_03488	OMJDANGJ_00023	LJKHLHJC_04953	CFMGICGE_02507	NMNFDOCL_04393	LFMPNOJO_01598	KGMGPHCA_01880	KGKJFFBP_02122	MNEAFADB_03519
gci		D-galactarolactone cycloisomerase	13	13	1	118	6245				950	1154	1128	DGEGOJGK_01600	KANKLEDG_02133	PIDBCIIE_01694	LDNLOPHO_02608	DGBNPACE_03477	OMJDANGJ_00011	LJKHLHJC_04965	CFMGICGE_02518	NMNFDOCL_04404	LFMPNOJO_01609	KGMGPHCA_01869	KGKJFFBP_02111	MNEAFADB_03508
ddpA_2		putative D,D-dipeptide-binding periplasmic protein DdpA	13	13	1	118	6243				1577	1670	1625	DGEGOJGK_01601	KANKLEDG_02134	PIDBCIIE_01695	LDNLOPHO_02607	DGBNPACE_03476	OMJDANGJ_00010	LJKHLHJC_04966	CFMGICGE_02519	NMNFDOCL_04405	LFMPNOJO_01610	KGMGPHCA_01868	KGKJFFBP_02110	MNEAFADB_03507
rlhA_2		23S rRNA 5-hydroxycytidine synthase	13	13	1	118	6237				572	1361	1300	DGEGOJGK_01607	KANKLEDG_02140	PIDBCIIE_01701	LDNLOPHO_02601	DGBNPACE_03470	OMJDANGJ_00004	LJKHLHJC_04972	CFMGICGE_02525	NMNFDOCL_04411	LFMPNOJO_01616	KGMGPHCA_01862	KGKJFFBP_02104	MNEAFADB_03501
dmlR_7		HTH-type transcriptional regulator DmlR	13	13	1	118	5110				593	956	928	DGEGOJGK_01689	KANKLEDG_02223	PIDBCIIE_01778	LDNLOPHO_02529	DGBNPACE_00627	OMJDANGJ_01188	LJKHLHJC_02523	CFMGICGE_02594	NMNFDOCL_02086	LFMPNOJO_01685	KGMGPHCA_01793	KGKJFFBP_02036	MNEAFADB_03430
yeeO		putative FMN/FAD exporter YeeO	13	13	1	118	5122				1094	1436	1409	DGEGOJGK_01710	KANKLEDG_02273	PIDBCIIE_01791	LDNLOPHO_02516	DGBNPACE_03558	OMJDANGJ_01175	LJKHLHJC_02538	CFMGICGE_02607	NMNFDOCL_02099	LFMPNOJO_01698	KGMGPHCA_01780	KGKJFFBP_01982	MNEAFADB_03417
group_1857	pgrR_3	HTH-type transcriptional regulator PgrR	13	13	1	118	5154				695	920	712	DGEGOJGK_01723	KANKLEDG_02287	PIDBCIIE_01805	LDNLOPHO_02503	DGBNPACE_03820	OMJDANGJ_01119	LJKHLHJC_02553	CFMGICGE_02621	NMNFDOCL_02113	LFMPNOJO_01712	KGMGPHCA_01766	KGKJFFBP_01968	MNEAFADB_03367
yedA		putative inner membrane transporter YedA	13	13	1	118	4918				800	911	902	DGEGOJGK_01732	KANKLEDG_02343	PIDBCIIE_01861	LDNLOPHO_02494	DGBNPACE_03811	OMJDANGJ_03820	LJKHLHJC_00988	CFMGICGE_04264	NMNFDOCL_02218	LFMPNOJO_01817	KGMGPHCA_01661	KGKJFFBP_01959	MNEAFADB_03357
dcyD		D-cysteine desulfhydrase	13	13	1	118	4908				626	986	958	DGEGOJGK_01741	KANKLEDG_02352	PIDBCIIE_01870	LDNLOPHO_02485	DGBNPACE_03802	OMJDANGJ_03811	LJKHLHJC_00998	CFMGICGE_04255	NMNFDOCL_02227	LFMPNOJO_01826	KGMGPHCA_01652	KGKJFFBP_01950	MNEAFADB_03348
araG_2		Arabinose import ATP-binding protein AraG	13	13	1	118	4888				893	1514	1418	DGEGOJGK_01763	KANKLEDG_02374	PIDBCIIE_01892	LDNLOPHO_02463	DGBNPACE_03780	OMJDANGJ_03787	LJKHLHJC_01022	CFMGICGE_04233	NMNFDOCL_02249	LFMPNOJO_01848	KGMGPHCA_01630	KGKJFFBP_01928	MNEAFADB_03326
group_1865		hypothetical protein	13	13	1	118	4873				473	818	791	DGEGOJGK_01776	KANKLEDG_02387	PIDBCIIE_01905	LDNLOPHO_02450	DGBNPACE_03767	OMJDANGJ_03773	LJKHLHJC_01038	CFMGICGE_04220	NMNFDOCL_02262	LFMPNOJO_01861	KGMGPHCA_01617	KGKJFFBP_01915	MNEAFADB_03313
aspS		Aspartate--tRNA ligase	13	13	1	118	4871				602	1787	1695	DGEGOJGK_01778	KANKLEDG_02389	PIDBCIIE_01907	LDNLOPHO_02448	DGBNPACE_03765	OMJDANGJ_03771	LJKHLHJC_01040	CFMGICGE_04218	NMNFDOCL_02264	LFMPNOJO_01863	KGMGPHCA_01615	KGKJFFBP_01913	MNEAFADB_03311
znuB		High-affinity zinc uptake system membrane protein ZnuB	13	13	1	118	4864				761	785	781	DGEGOJGK_01784	KANKLEDG_02395	PIDBCIIE_01913	LDNLOPHO_02442	DGBNPACE_03759	OMJDANGJ_04707	LJKHLHJC_01048	CFMGICGE_04212	NMNFDOCL_02270	LFMPNOJO_01869	KGMGPHCA_01609	KGKJFFBP_01907	MNEAFADB_03305
lpxM		Lipid A biosynthesis myristoyltransferase	13	13	1	118	4860				767	1070	980	DGEGOJGK_01788	KANKLEDG_02399	PIDBCIIE_01917	LDNLOPHO_02438	DGBNPACE_03755	OMJDANGJ_04703	LJKHLHJC_01053	CFMGICGE_04208	NMNFDOCL_02274	LFMPNOJO_01873	KGMGPHCA_01605	KGKJFFBP_01903	MNEAFADB_03301
edd		Phosphogluconate dehydratase	13	13	1	118	4856				1082	1811	1754	DGEGOJGK_01792	KANKLEDG_02403	PIDBCIIE_01921	LDNLOPHO_02434	DGBNPACE_03751	OMJDANGJ_04699	LJKHLHJC_01057	CFMGICGE_04204	NMNFDOCL_02278	LFMPNOJO_01877	KGMGPHCA_01601	KGKJFFBP_01899	MNEAFADB_03297
exoX_1		Exodeoxyribonuclease 10	13	13	1	118	4850				362	659	636	DGEGOJGK_01798	KANKLEDG_02409	PIDBCIIE_01927	LDNLOPHO_02428	DGBNPACE_03745	OMJDANGJ_04692	LJKHLHJC_01063	CFMGICGE_04198	NMNFDOCL_02284	LFMPNOJO_01883	KGMGPHCA_01595	KGKJFFBP_01893	MNEAFADB_03289
msrC		Free methionine-R-sulfoxide reductase	13	13	1	118	4832				497	569	546	DGEGOJGK_01811	KANKLEDG_02422	PIDBCIIE_01939	LDNLOPHO_02415	DGBNPACE_03732	OMJDANGJ_04676	LJKHLHJC_01076	CFMGICGE_04186	NMNFDOCL_02296	LFMPNOJO_01895	KGMGPHCA_01583	KGKJFFBP_01880	MNEAFADB_03276
pdeD		putative cyclic di-GMP phosphodiesterase PdeD	13	13	1	118	4815				1088	1583	1541	DGEGOJGK_01828	KANKLEDG_02439	PIDBCIIE_01956	LDNLOPHO_02398	DGBNPACE_03715	OMJDANGJ_04233	LJKHLHJC_01093	CFMGICGE_04364	NMNFDOCL_04598	LFMPNOJO_04685	KGMGPHCA_04689	KGKJFFBP_01863	MNEAFADB_03259
fadD		Long-chain-fatty-acid--CoA ligase	13	13	1	118	4804				1136	1718	1670	DGEGOJGK_01837	KANKLEDG_02448	PIDBCIIE_01965	LDNLOPHO_02389	DGBNPACE_03706	OMJDANGJ_04221	LJKHLHJC_01102	CFMGICGE_04373	NMNFDOCL_04589	LFMPNOJO_04694	KGMGPHCA_04698	KGKJFFBP_01854	MNEAFADB_03250
rnd		Ribonuclease D	13	13	1	118	4803				788	1115	1064	DGEGOJGK_01838	KANKLEDG_02449	PIDBCIIE_01966	LDNLOPHO_02388	DGBNPACE_03705	OMJDANGJ_04218	LJKHLHJC_01104	CFMGICGE_04374	NMNFDOCL_04588	LFMPNOJO_04695	KGMGPHCA_04699	KGKJFFBP_01853	MNEAFADB_03249
group_1883		hypothetical protein	13	13	1	118	4777				224	746	705	DGEGOJGK_01861	KANKLEDG_02474	PIDBCIIE_01988	LDNLOPHO_02366	DGBNPACE_03683	OMJDANGJ_04191	LJKHLHJC_01128	CFMGICGE_04396	NMNFDOCL_04566	LFMPNOJO_04717	KGMGPHCA_04721	KGKJFFBP_01829	MNEAFADB_03226
group_1885		hypothetical protein	13	13	1	118	4776				383	1013	960	DGEGOJGK_01863	KANKLEDG_02475	PIDBCIIE_01989	LDNLOPHO_02365	DGBNPACE_03682	OMJDANGJ_04812	LJKHLHJC_04541	CFMGICGE_04397	NMNFDOCL_04565	LFMPNOJO_04718	KGMGPHCA_04722	KGKJFFBP_01828	MNEAFADB_03224
group_1898		hypothetical protein	13	13	1	118	9228				401	536	525	DGEGOJGK_01923	KANKLEDG_04318	PIDBCIIE_02097	LDNLOPHO_02316	DGBNPACE_04377	OMJDANGJ_01422	LJKHLHJC_04453	CFMGICGE_02143	NMNFDOCL_01333	LFMPNOJO_00026	KGMGPHCA_00670	KGKJFFBP_01781	MNEAFADB_03175
thpA_2		D-threitol-binding protein	13	13	1	118	9232				326	914	837	DGEGOJGK_01926	KANKLEDG_04321	PIDBCIIE_02100	LDNLOPHO_02313	DGBNPACE_04374	OMJDANGJ_01418	LJKHLHJC_04456	CFMGICGE_02146	NMNFDOCL_01330	LFMPNOJO_00029	KGMGPHCA_00667	KGKJFFBP_01778	MNEAFADB_03172
group_1901		hypothetical protein	13	13	1	118	9233				329	422	336	DGEGOJGK_01927	KANKLEDG_04322	PIDBCIIE_02101	LDNLOPHO_02312	DGBNPACE_04373	OMJDANGJ_01417	LJKHLHJC_04457	CFMGICGE_02147	NMNFDOCL_01329	LFMPNOJO_00030	KGMGPHCA_00666	KGKJFFBP_01777	MNEAFADB_03171
prmC		Release factor glutamine methyltransferase	13	13	1	118	9244				632	848	831	DGEGOJGK_01938	KANKLEDG_04333	PIDBCIIE_02112	LDNLOPHO_02301	DGBNPACE_04362	OMJDANGJ_01406	LJKHLHJC_04468	CFMGICGE_02158	NMNFDOCL_01318	LFMPNOJO_00041	KGMGPHCA_00655	KGKJFFBP_01766	MNEAFADB_03160
btuD_3		Vitamin B12 import ATP-binding protein BtuD	13	13	1	118	9291				653	1004	977	DGEGOJGK_01978	KANKLEDG_04373	PIDBCIIE_02152	LDNLOPHO_02260	DGBNPACE_04322	OMJDANGJ_01359	LJKHLHJC_03022	CFMGICGE_02198	NMNFDOCL_01278	LFMPNOJO_00081	KGMGPHCA_00615	KGKJFFBP_01724	MNEAFADB_03118
pfkB		ATP-dependent 6-phosphofructokinase isozyme 2	13	13	1	118	9301				932	1025	945	DGEGOJGK_01988	KANKLEDG_04383	PIDBCIIE_02162	LDNLOPHO_02250	DGBNPACE_04312	OMJDANGJ_01349	LJKHLHJC_03033	CFMGICGE_02208	NMNFDOCL_01268	LFMPNOJO_00091	KGMGPHCA_00605	KGKJFFBP_01714	MNEAFADB_03108
group_1910		hypothetical protein	13	13	1	118	9188				185	233	229	DGEGOJGK_01990	KANKLEDG_04385	PIDBCIIE_05484	LDNLOPHO_02248	DGBNPACE_04310	OMJDANGJ_01347	LJKHLHJC_03035	CFMGICGE_02210	NMNFDOCL_01266	LFMPNOJO_00093	KGMGPHCA_00603	KGKJFFBP_01711	MNEAFADB_03106
thrS		Threonine--tRNA ligase	13	13	1	118	9187				980	1928	1855	DGEGOJGK_01991	KANKLEDG_04386	PIDBCIIE_02164	LDNLOPHO_02247	DGBNPACE_04309	OMJDANGJ_01346	LJKHLHJC_03037	CFMGICGE_02211	NMNFDOCL_01265	LFMPNOJO_00094	KGMGPHCA_00602	KGKJFFBP_01710	MNEAFADB_03105
selO		Protein adenylyltransferase SelO	13	13	1	118	9170				731	1442	1387	DGEGOJGK_02007	KANKLEDG_04402	PIDBCIIE_02180	LDNLOPHO_02231	DGBNPACE_04293	OMJDANGJ_01330	LJKHLHJC_03053	CFMGICGE_02227	NMNFDOCL_01249	LFMPNOJO_00110	KGMGPHCA_00586	KGKJFFBP_01694	MNEAFADB_03089
ppsR		Phosphoenolpyruvate synthase regulatory protein	13	13	1	118	9166				629	833	817	DGEGOJGK_02010	KANKLEDG_04405	PIDBCIIE_02183	LDNLOPHO_02228	DGBNPACE_04290	OMJDANGJ_01326	LJKHLHJC_03057	CFMGICGE_02230	NMNFDOCL_01246	LFMPNOJO_00113	KGMGPHCA_00583	KGKJFFBP_01691	MNEAFADB_03086
ppsA		Phosphoenolpyruvate synthase	13	13	1	118	9165				1451	2378	2306	DGEGOJGK_02011	KANKLEDG_04406	PIDBCIIE_02184	LDNLOPHO_02227	DGBNPACE_04289	OMJDANGJ_01324	LJKHLHJC_03058	CFMGICGE_02231	NMNFDOCL_01245	LFMPNOJO_00114	KGMGPHCA_00582	KGKJFFBP_01690	MNEAFADB_03085
ydiK		Putative transport protein YdiK	13	13	1	118	9163				473	1112	1032	DGEGOJGK_02012	KANKLEDG_04407	PIDBCIIE_02185	LDNLOPHO_02226	DGBNPACE_04288	OMJDANGJ_01323	LJKHLHJC_03060	CFMGICGE_02232	NMNFDOCL_01244	LFMPNOJO_00115	KGMGPHCA_00581	KGKJFFBP_01689	MNEAFADB_03084
xecA1		2-hydroxypropyl-CoM lyase	13	13	1	118	9156				491	1031	989	DGEGOJGK_02020	KANKLEDG_04414	PIDBCIIE_02192	LDNLOPHO_02220	DGBNPACE_04281	OMJDANGJ_01316	LJKHLHJC_05364	CFMGICGE_02239	NMNFDOCL_01237	LFMPNOJO_00122	KGMGPHCA_00574	KGKJFFBP_01682	MNEAFADB_03076
mdtH_2		Multidrug resistance protein MdtH	13	13	1	118	9155				641	1232	1186	DGEGOJGK_02022	KANKLEDG_04415	PIDBCIIE_02193	LDNLOPHO_02219	DGBNPACE_04280	OMJDANGJ_01315	LJKHLHJC_05363	CFMGICGE_02240	NMNFDOCL_01236	LFMPNOJO_00123	KGMGPHCA_00573	KGKJFFBP_01681	MNEAFADB_03075
slmA_2		hypothetical protein	13	13	1	118	9144				344	614	527	DGEGOJGK_02031	KANKLEDG_04421	PIDBCIIE_02199	LDNLOPHO_02213	DGBNPACE_04274	OMJDANGJ_01308	LJKHLHJC_05357	CFMGICGE_02246	NMNFDOCL_01230	LFMPNOJO_00129	KGMGPHCA_00567	KGKJFFBP_01675	MNEAFADB_03068
lldD_1		L-lactate dehydrogenase	13	13	1	118	9138				863	1184	1142	DGEGOJGK_02041	KANKLEDG_04424	PIDBCIIE_02202	LDNLOPHO_02210	DGBNPACE_04271	OMJDANGJ_01303	LJKHLHJC_05695	CFMGICGE_02249	NMNFDOCL_01227	LFMPNOJO_00132	KGMGPHCA_00564	KGKJFFBP_01672	MNEAFADB_03065
group_1935		putative protein	13	13	1	118	9106				614	1058	1023	DGEGOJGK_02063	KANKLEDG_04443	PIDBCIIE_02221	LDNLOPHO_02191	DGBNPACE_04250	OMJDANGJ_01279	LJKHLHJC_04753	CFMGICGE_02268	NMNFDOCL_01208	LFMPNOJO_00151	KGMGPHCA_00545	KGKJFFBP_01653	MNEAFADB_03042
mhpT		3-(3-hydroxy-phenyl)propionate transporter	13	13	1	118	9093				695	1265	1162	DGEGOJGK_02071	KANKLEDG_04451	PIDBCIIE_02229	LDNLOPHO_02183	DGBNPACE_04242	OMJDANGJ_01270	LJKHLHJC_04763	CFMGICGE_02276	NMNFDOCL_01200	LFMPNOJO_00159	KGMGPHCA_00537	KGKJFFBP_01645	MNEAFADB_03033
ydbM		Putative acyl-CoA dehydrogenase YdbM	13	13	1	118	9087				296	1151	1053	DGEGOJGK_02077	KANKLEDG_04457	PIDBCIIE_02236	LDNLOPHO_02177	DGBNPACE_02978	OMJDANGJ_01263	LJKHLHJC_05510	CFMGICGE_02282	NMNFDOCL_01194	LFMPNOJO_00165	KGMGPHCA_00531	KGKJFFBP_01639	MNEAFADB_03026
cntO		Metal-pseudopaline receptor CntO	13	13	1	118	9081				1913	2144	2065	DGEGOJGK_02082	KANKLEDG_04462	PIDBCIIE_02241	LDNLOPHO_02172	DGBNPACE_02973	OMJDANGJ_01257	LJKHLHJC_05647	CFMGICGE_02287	NMNFDOCL_01189	LFMPNOJO_00170	KGMGPHCA_00526	KGKJFFBP_01634	MNEAFADB_03021
feuC		Iron-uptake system permease protein FeuC	13	13	1	118	9077				623	1052	1011	DGEGOJGK_02085	KANKLEDG_04465	PIDBCIIE_02244	LDNLOPHO_02169	DGBNPACE_02970	OMJDANGJ_04989	LJKHLHJC_04926	CFMGICGE_02290	NMNFDOCL_01186	LFMPNOJO_00173	KGMGPHCA_00523	KGKJFFBP_01631	MNEAFADB_03018
ycaD_2		putative MFS-type transporter YcaD	13	13	1	118	9066				980	1199	1182	DGEGOJGK_02098	KANKLEDG_04475	PIDBCIIE_02254	LDNLOPHO_02159	DGBNPACE_00681	OMJDANGJ_04979	LJKHLHJC_04915	CFMGICGE_02300	NMNFDOCL_01176	LFMPNOJO_00183	KGMGPHCA_00513	KGKJFFBP_01621	MNEAFADB_03008
group_1945		hypothetical protein	13	13	1	118	9058				953	1469	1106	DGEGOJGK_02102	KANKLEDG_04479	PIDBCIIE_02263	LDNLOPHO_02155	DGBNPACE_00677	OMJDANGJ_04972	LJKHLHJC_04909	CFMGICGE_02304	NMNFDOCL_01172	LFMPNOJO_00187	KGMGPHCA_00509	KGKJFFBP_01617	MNEAFADB_03003
group_1951		hypothetical protein	13	13	1	118	8963				791	929	900	DGEGOJGK_02138	KANKLEDG_04520	PIDBCIIE_02304	LDNLOPHO_02113	DGBNPACE_03367	OMJDANGJ_05023	LJKHLHJC_03809	CFMGICGE_04060	NMNFDOCL_01131	LFMPNOJO_00228	KGMGPHCA_00468	KGKJFFBP_01549	MNEAFADB_02960
group_1952		hypothetical protein	13	13	1	118	8947				740	983	964	DGEGOJGK_02143	KANKLEDG_04530	PIDBCIIE_02314	LDNLOPHO_02100	DGBNPACE_00230	OMJDANGJ_02676	LJKHLHJC_03797	CFMGICGE_04050	NMNFDOCL_01121	LFMPNOJO_00238	KGMGPHCA_00458	KGKJFFBP_01539	MNEAFADB_02955
codAch2		Pterin deaminase	13	13	1	118	8944				1283	1283	1283	DGEGOJGK_02146	KANKLEDG_04533	PIDBCIIE_02317	LDNLOPHO_02097	DGBNPACE_00227	OMJDANGJ_02673	LJKHLHJC_03794	CFMGICGE_04047	NMNFDOCL_01118	LFMPNOJO_00241	KGMGPHCA_00455	KGKJFFBP_01536	MNEAFADB_02952
group_1958	oppF_1	Oligopeptide transport ATP-binding protein OppF	13	13	1	118	8927				875	1238	984	DGEGOJGK_02156	KANKLEDG_04546	PIDBCIIE_02330	LDNLOPHO_02084	DGBNPACE_01734	OMJDANGJ_02658	LJKHLHJC_05463	CFMGICGE_04034	NMNFDOCL_01105	LFMPNOJO_00254	KGMGPHCA_00442	KGKJFFBP_01522	MNEAFADB_02938
group_1959		hypothetical protein	13	13	1	118	8914				545	716	701	DGEGOJGK_02168	KANKLEDG_04557	PIDBCIIE_02341	LDNLOPHO_02073	DGBNPACE_01723	OMJDANGJ_02646	LJKHLHJC_03211	CFMGICGE_04023	NMNFDOCL_01094	LFMPNOJO_00265	KGMGPHCA_00431	KGKJFFBP_01511	MNEAFADB_02927
yahB		putative HTH-type transcriptional regulator YahB	13	13	1	118	8901			Hypothetical protein with no hits to refseq/uniprot/clusters/cdd/tigrfams/pfam overlapping another protein with hits	677	1004	978	DGEGOJGK_02183	KANKLEDG_04576	PIDBCIIE_02355	LDNLOPHO_02057	DGBNPACE_01708	OMJDANGJ_02635	LJKHLHJC_03224	CFMGICGE_04009	NMNFDOCL_01080	LFMPNOJO_00279	KGMGPHCA_00417	KGKJFFBP_01493	MNEAFADB_02912
anmK		Anhydro-N-acetylmuramic acid kinase	13	13	1	118	8880				971	1124	1112	DGEGOJGK_02204	KANKLEDG_04597	PIDBCIIE_02376	LDNLOPHO_02036	DGBNPACE_01687	OMJDANGJ_02613	LJKHLHJC_03246	CFMGICGE_03988	NMNFDOCL_01059	LFMPNOJO_00300	KGMGPHCA_00396	KGKJFFBP_01472	MNEAFADB_02890
bglC		Aryl-phospho-beta-D-glucosidase BglC	13	13	1	118	8861				695	1370	1318	DGEGOJGK_02221	KANKLEDG_04614	PIDBCIIE_02392	LDNLOPHO_02019	DGBNPACE_01670	OMJDANGJ_02596	LJKHLHJC_03263	CFMGICGE_00971	NMNFDOCL_01043	LFMPNOJO_00316	KGMGPHCA_00380	KGKJFFBP_01455	MNEAFADB_02872
frmA		S-(hydroxymethyl)glutathione dehydrogenase	13	13	1	118	8850				950	1118	1105	DGEGOJGK_02230	KANKLEDG_04623	PIDBCIIE_02401	LDNLOPHO_02010	DGBNPACE_01660	OMJDANGJ_02586	LJKHLHJC_03273	CFMGICGE_00962	NMNFDOCL_01034	LFMPNOJO_00325	KGMGPHCA_00371	KGKJFFBP_01446	MNEAFADB_02863
pcaG		Protocatechuate 3,4-dioxygenase alpha chain	13	13	1	118	8844				215	620	588	DGEGOJGK_02233	KANKLEDG_04626	PIDBCIIE_02404	LDNLOPHO_02007	DGBNPACE_01657	OMJDANGJ_02580	LJKHLHJC_03276	CFMGICGE_00959	NMNFDOCL_01031	LFMPNOJO_00328	KGMGPHCA_00368	KGKJFFBP_01443	MNEAFADB_02860
tehB		Tellurite methyltransferase	13	13	1	118	8835				347	596	576	DGEGOJGK_02242	KANKLEDG_04635	PIDBCIIE_02413	LDNLOPHO_01998	DGBNPACE_01648	OMJDANGJ_05123	LJKHLHJC_03466	CFMGICGE_00950	NMNFDOCL_01022	LFMPNOJO_00337	KGMGPHCA_00359	KGKJFFBP_01434	MNEAFADB_02851
cydB_1		Cytochrome bd-I ubiquinol oxidase subunit 2	13	13	1	118	8822				602	1010	978	DGEGOJGK_02252	KANKLEDG_04645	PIDBCIIE_02423	LDNLOPHO_01988	DGBNPACE_01638	OMJDANGJ_05113	LJKHLHJC_03456	CFMGICGE_00940	NMNFDOCL_01012	LFMPNOJO_00347	KGMGPHCA_00349	KGKJFFBP_01424	MNEAFADB_02840
rihA		Pyrimidine-specific ribonucleoside hydrolase RihA	13	13	1	118	8797				380	935	892	DGEGOJGK_02279	KANKLEDG_04666	PIDBCIIE_02443	LDNLOPHO_01968	DGBNPACE_01618	OMJDANGJ_05089	LJKHLHJC_03434	CFMGICGE_00920	NMNFDOCL_00992	LFMPNOJO_00367	KGMGPHCA_00329	KGKJFFBP_01404	MNEAFADB_02818
rhaS_5		HTH-type transcriptional activator RhaS	13	13	1	118	8762				119	824	769	DGEGOJGK_02306	KANKLEDG_04690	PIDBCIIE_02467	LDNLOPHO_01944	DGBNPACE_03427	OMJDANGJ_03351	LJKHLHJC_02502	CFMGICGE_00896	NMNFDOCL_00968	LFMPNOJO_00391	KGMGPHCA_00305	KGKJFFBP_01380	MNEAFADB_02794
narZ		Respiratory nitrate reductase 2 alpha chain	13	13	1	118	8751				3158	3740	3695	DGEGOJGK_02315	KANKLEDG_04699	PIDBCIIE_02476	LDNLOPHO_01935	DGBNPACE_03418	OMJDANGJ_03341	LJKHLHJC_02492	CFMGICGE_00887	NMNFDOCL_00959	LFMPNOJO_00400	KGMGPHCA_00296	KGKJFFBP_01371	MNEAFADB_02784
lvr		Levodione reductase	13	13	1	118	8734				506	773	733	DGEGOJGK_02326	KANKLEDG_04710	PIDBCIIE_02487	LDNLOPHO_01924	DGBNPACE_03407	OMJDANGJ_03326	LJKHLHJC_02480	CFMGICGE_00876	NMNFDOCL_00948	LFMPNOJO_00411	KGMGPHCA_00285	KGKJFFBP_01358	MNEAFADB_02773
araJ		Putative transporter AraJ	13	13	1	118	8724				782	1154	1121	DGEGOJGK_02334	KANKLEDG_04718	PIDBCIIE_02495	LDNLOPHO_01915	DGBNPACE_03399	OMJDANGJ_03317	LJKHLHJC_02472	CFMGICGE_00868	NMNFDOCL_00940	LFMPNOJO_00419	KGMGPHCA_00277	KGKJFFBP_01350	MNEAFADB_02763
group_2002		hypothetical protein	13	13	1	118	8714				584	953	924	DGEGOJGK_02343	KANKLEDG_04727	PIDBCIIE_02504	LDNLOPHO_01906	DGBNPACE_03390	OMJDANGJ_03307	LJKHLHJC_02462	CFMGICGE_00859	NMNFDOCL_00931	LFMPNOJO_00428	KGMGPHCA_00268	KGKJFFBP_01341	MNEAFADB_02754
group_2008		hypothetical protein	13	13	1	118	8693				95	95	95	DGEGOJGK_02358	KANKLEDG_04740	PIDBCIIE_02519	LDNLOPHO_01891	DGBNPACE_02571	OMJDANGJ_04931	LJKHLHJC_02444	CFMGICGE_00844	NMNFDOCL_00916	LFMPNOJO_00443	KGMGPHCA_00253	KGKJFFBP_01328	MNEAFADB_02737
dipZ		Protein DipZ	13	13	1	118	8659				1160	1262	1193	DGEGOJGK_02388	KANKLEDG_04770	PIDBCIIE_02550	LDNLOPHO_01860	DGBNPACE_02900	OMJDANGJ_04058	LJKHLHJC_04164	CFMGICGE_00813	NMNFDOCL_00885	LFMPNOJO_00474	KGMGPHCA_00222	KGKJFFBP_01298	MNEAFADB_02697
dat		Diaminobutyrate--2-oxoglutarate aminotransferase	13	13	1	118	8656				761	1382	1334	DGEGOJGK_02391	KANKLEDG_04773	PIDBCIIE_02553	LDNLOPHO_01857	DGBNPACE_02897	OMJDANGJ_04054	LJKHLHJC_04167	CFMGICGE_00810	NMNFDOCL_00882	LFMPNOJO_00477	KGMGPHCA_00219	KGKJFFBP_01295	MNEAFADB_02694
guaD_1		Guanine deaminase	13	13	1	118	8646				371	1310	1237	DGEGOJGK_02401	KANKLEDG_04783	PIDBCIIE_02563	LDNLOPHO_01844	DGBNPACE_02836	OMJDANGJ_04043	LJKHLHJC_04182	CFMGICGE_00800	NMNFDOCL_00872	LFMPNOJO_00487	KGMGPHCA_00209	KGKJFFBP_01285	MNEAFADB_02683
group_2018		hypothetical protein	13	13	1	118	8639				224	224	224	DGEGOJGK_02408	KANKLEDG_04790	PIDBCIIE_02570	LDNLOPHO_01837	DGBNPACE_02829	OMJDANGJ_04036	LJKHLHJC_04189	CFMGICGE_00793	NMNFDOCL_00865	LFMPNOJO_00494	KGMGPHCA_00202	KGKJFFBP_01278	MNEAFADB_02676
group_2019		hypothetical protein	13	13	1	118	8635				725	725	725	DGEGOJGK_02412	KANKLEDG_04792	PIDBCIIE_02574	LDNLOPHO_01833	DGBNPACE_02825	OMJDANGJ_04032	LJKHLHJC_04193	CFMGICGE_00789	NMNFDOCL_00861	LFMPNOJO_00498	KGMGPHCA_00198	KGKJFFBP_01276	MNEAFADB_02672
group_2022		hypothetical protein	13	13	1	118	8623				185	185	185	DGEGOJGK_02424	KANKLEDG_04803	PIDBCIIE_02584	LDNLOPHO_01821	DGBNPACE_02813	OMJDANGJ_04016	LJKHLHJC_04203	CFMGICGE_00779	NMNFDOCL_00851	LFMPNOJO_00508	KGMGPHCA_00188	KGKJFFBP_01265	MNEAFADB_02659
group_2024		hypothetical protein	13	13	1	118	8615				254	665	633	DGEGOJGK_02432	KANKLEDG_04807	PIDBCIIE_02588	LDNLOPHO_01817	DGBNPACE_02809	OMJDANGJ_04011	LJKHLHJC_05567	CFMGICGE_00775	NMNFDOCL_00847	LFMPNOJO_00512	KGMGPHCA_00184	KGKJFFBP_01261	MNEAFADB_02655
group_2026	yecS_2	L-cystine transport system permease protein YecS	13	13	1	118	8614				146	656	616	DGEGOJGK_02434	KANKLEDG_04808	PIDBCIIE_02589	LDNLOPHO_01816	DGBNPACE_02808	OMJDANGJ_04010	LJKHLHJC_05566	CFMGICGE_00774	NMNFDOCL_00846	LFMPNOJO_00513	KGMGPHCA_00183	KGKJFFBP_01260	MNEAFADB_02654
group_2031		hypothetical protein	13	13	1	118	8605				353	1607	1455	DGEGOJGK_02447	KANKLEDG_04816	PIDBCIIE_02597	LDNLOPHO_01808	DGBNPACE_02800	OMJDANGJ_04248	LJKHLHJC_01349	CFMGICGE_00766	NMNFDOCL_00838	LFMPNOJO_00521	KGMGPHCA_00175	KGKJFFBP_01252	MNEAFADB_02645
yjhB		Putative metabolite transport protein YjhB	13	13	1	118	8604				362	1232	1165	DGEGOJGK_02450	KANKLEDG_04817	PIDBCIIE_02598	LDNLOPHO_01807	DGBNPACE_02799	OMJDANGJ_04250	LJKHLHJC_01348	CFMGICGE_00765	NMNFDOCL_00837	LFMPNOJO_00522	KGMGPHCA_00174	KGKJFFBP_01251	MNEAFADB_02644
speG_2		Spermidine N(1)-acetyltransferase	13	13	1	118	8599				533	536	534	DGEGOJGK_02456	KANKLEDG_04822	PIDBCIIE_02605	LDNLOPHO_01803	DGBNPACE_02795	OMJDANGJ_04257	LJKHLHJC_01341	CFMGICGE_00758	NMNFDOCL_00830	LFMPNOJO_00529	KGMGPHCA_00167	KGKJFFBP_01247	MNEAFADB_02640
group_2044		putative protein	13	13	1	118	8550				569	914	860	DGEGOJGK_02478	KANKLEDG_04874	PIDBCIIE_02632	LDNLOPHO_01759	DGBNPACE_03825	OMJDANGJ_04284	LJKHLHJC_01312	CFMGICGE_00731	NMNFDOCL_00803	LFMPNOJO_00556	KGMGPHCA_00140	KGKJFFBP_01207	MNEAFADB_02593
abgT		p-aminobenzoyl-glutamate transport protein	13	13	1	118	8103				1340	1526	1511	DGEGOJGK_02725	KANKLEDG_05070	PIDBCIIE_02819	LDNLOPHO_01575	DGBNPACE_01306	OMJDANGJ_04630	LJKHLHJC_04339	CFMGICGE_01208	NMNFDOCL_00510	LFMPNOJO_02129	KGMGPHCA_02129	KGKJFFBP_01027	MNEAFADB_02390
ogt		Methylated-DNA--protein-cysteine methyltransferase	13	13	1	118	8099				119	515	484	DGEGOJGK_02727	KANKLEDG_05072	PIDBCIIE_02821	LDNLOPHO_01573	DGBNPACE_01304	OMJDANGJ_04633	LJKHLHJC_04337	CFMGICGE_01206	NMNFDOCL_00512	LFMPNOJO_02127	KGMGPHCA_02127	KGKJFFBP_01025	MNEAFADB_02388
mrkD_2		Fimbria adhesin protein	13	13	1	118	2386				218	995	911	DGEGOJGK_00852	KANKLEDG_01309	PIDBCIIE_00887	LDNLOPHO_03360	DGBNPACE_03294	OMJDANGJ_03060	LJKHLHJC_00629	CFMGICGE_00271	NMNFDOCL_01436	LFMPNOJO_01499	KGMGPHCA_01499	KGKJFFBP_02964	MNEAFADB_04236
zntB_2		Zinc transport protein ZntB	13	13	1	118	8075				281	1028	970	DGEGOJGK_02749	KANKLEDG_05093	PIDBCIIE_02842	LDNLOPHO_01552	DGBNPACE_01283	OMJDANGJ_04656	LJKHLHJC_04315	CFMGICGE_01185	NMNFDOCL_00533	LFMPNOJO_02106	KGMGPHCA_02106	KGKJFFBP_01004	MNEAFADB_02366
cycA_1		D-serine/D-alanine/glycine transporter	13	13	1	118	8059				896	1430	1388	DGEGOJGK_02761	KANKLEDG_05105	PIDBCIIE_02854	LDNLOPHO_01540	DGBNPACE_01271	OMJDANGJ_04590	LJKHLHJC_04537	CFMGICGE_01173	NMNFDOCL_00545	LFMPNOJO_02094	KGMGPHCA_02094	KGKJFFBP_00992	MNEAFADB_02353
astE_1		Succinylglutamate desuccinylase	13	13	1	118	8058				266	995	938	DGEGOJGK_02762	KANKLEDG_05106	PIDBCIIE_02855	LDNLOPHO_01539	DGBNPACE_01270	OMJDANGJ_04592	LJKHLHJC_04536	CFMGICGE_01172	NMNFDOCL_00546	LFMPNOJO_02093	KGMGPHCA_02093	KGKJFFBP_00991	MNEAFADB_02352
astD_2		N-succinylglutamate 5-semialdehyde dehydrogenase	13	13	1	118	8055				743	1466	1410	DGEGOJGK_02764	KANKLEDG_05108	PIDBCIIE_02857	LDNLOPHO_01537	DGBNPACE_01268	OMJDANGJ_04595	LJKHLHJC_04534	CFMGICGE_01170	NMNFDOCL_00548	LFMPNOJO_02091	KGMGPHCA_02091	KGKJFFBP_00989	MNEAFADB_02350
paaG		1,2-epoxyphenylacetyl-CoA isomerase	13	13	1	118	8034				236	788	734	DGEGOJGK_02784	KANKLEDG_05128	PIDBCIIE_02877	LDNLOPHO_01516	DGBNPACE_02690	OMJDANGJ_04620	LJKHLHJC_04514	CFMGICGE_01150	NMNFDOCL_00568	LFMPNOJO_02071	KGMGPHCA_02071	KGKJFFBP_00969	MNEAFADB_02329
group_2101		hypothetical protein	13	13	1	118	8025				419	950	889	DGEGOJGK_02793	KANKLEDG_05137	PIDBCIIE_02886	LDNLOPHO_01507	DGBNPACE_02681	OMJDANGJ_05795	LJKHLHJC_05757	CFMGICGE_01141	NMNFDOCL_00577	LFMPNOJO_02062	KGMGPHCA_02062	KGKJFFBP_00960	MNEAFADB_02320
nifJ		Pyruvate-flavodoxin oxidoreductase	13	13	1	118	8014				1859	3527	3398	DGEGOJGK_02804	KANKLEDG_05148	PIDBCIIE_02907	LDNLOPHO_01486	DGBNPACE_02670	OMJDANGJ_05133	LJKHLHJC_03852	CFMGICGE_01120	NMNFDOCL_00598	LFMPNOJO_02041	KGMGPHCA_02041	KGKJFFBP_00949	MNEAFADB_02308
ompN_2		Outer membrane porin N	13	13	1	118	8013				152	1154	1058	DGEGOJGK_02805	KANKLEDG_05149	PIDBCIIE_02908	LDNLOPHO_01485	DGBNPACE_00651	OMJDANGJ_05131	LJKHLHJC_03853	CFMGICGE_01119	NMNFDOCL_00599	LFMPNOJO_02040	KGMGPHCA_02040	KGKJFFBP_00948	MNEAFADB_02307
pgrR_4		HTH-type transcriptional regulator PgrR	13	13	1	118	7966				581	905	880	DGEGOJGK_02828	KANKLEDG_05178	PIDBCIIE_02931	LDNLOPHO_01388	DGBNPACE_02161	OMJDANGJ_00699	LJKHLHJC_02989	CFMGICGE_01096	NMNFDOCL_00622	LFMPNOJO_02017	KGMGPHCA_02017	KGKJFFBP_00925	MNEAFADB_02283
group_2108		hypothetical protein	13	13	1	118	7965				596	929	903	DGEGOJGK_02829	KANKLEDG_05179	PIDBCIIE_02932	LDNLOPHO_01387	DGBNPACE_02160	OMJDANGJ_00701	LJKHLHJC_02988	CFMGICGE_01095	NMNFDOCL_00623	LFMPNOJO_02016	KGMGPHCA_02016	KGKJFFBP_00924	MNEAFADB_02282
group_2110	fabG_4	3-oxoacyl-[acyl-carrier-protein] reductase FabG	13	13	1	118	7962				611	755	743	DGEGOJGK_02832	KANKLEDG_05182	PIDBCIIE_02935	LDNLOPHO_01384	DGBNPACE_02157	OMJDANGJ_00704	LJKHLHJC_02985	CFMGICGE_01092	NMNFDOCL_00626	LFMPNOJO_02013	KGMGPHCA_02013	KGKJFFBP_00921	MNEAFADB_02279
bdcA_2		Cyclic-di-GMP-binding biofilm dispersal mediator protein	13	13	1	118	7959				569	713	701	DGEGOJGK_02834	KANKLEDG_05184	PIDBCIIE_02937	LDNLOPHO_01382	DGBNPACE_02155	OMJDANGJ_00707	LJKHLHJC_02983	CFMGICGE_01090	NMNFDOCL_00628	LFMPNOJO_02011	KGMGPHCA_02011	KGKJFFBP_00919	MNEAFADB_02277
group_2114		hypothetical protein	13	13	1	118	7953				1385	1754	1725	DGEGOJGK_02838	KANKLEDG_05188	PIDBCIIE_02941	LDNLOPHO_01378	DGBNPACE_02151	OMJDANGJ_00713	LJKHLHJC_02979	CFMGICGE_01086	NMNFDOCL_00632	LFMPNOJO_02007	KGMGPHCA_02007	KGKJFFBP_00915	MNEAFADB_02273
clpV1		Protein ClpV1	13	13	1	118	7939				1925	2654	2597	DGEGOJGK_02854	KANKLEDG_04313	PIDBCIIE_02952	LDNLOPHO_01363	DGBNPACE_01231	OMJDANGJ_00728	LJKHLHJC_02967	CFMGICGE_01075	NMNFDOCL_00643	LFMPNOJO_01996	KGMGPHCA_01996	KGKJFFBP_00904	MNEAFADB_02259
pgrR_3		HTH-type transcriptional regulator PgrR	13	13	1	118	7925				731	914	829	DGEGOJGK_02868	KANKLEDG_04303	PIDBCIIE_02962	LDNLOPHO_01353	DGBNPACE_03009	OMJDANGJ_00738	LJKHLHJC_02955	CFMGICGE_01065	NMNFDOCL_00653	LFMPNOJO_01986	KGMGPHCA_01986	KGKJFFBP_00894	MNEAFADB_02187
group_2123		putative protein	13	13	1	118	7920				959	1058	1050	DGEGOJGK_02873	KANKLEDG_04298	PIDBCIIE_02967	LDNLOPHO_01348	DGBNPACE_03004	OMJDANGJ_00743	LJKHLHJC_02950	CFMGICGE_01060	NMNFDOCL_00658	LFMPNOJO_01981	KGMGPHCA_01981	KGKJFFBP_00889	MNEAFADB_02182
norB		Quinolone resistance protein NorB	13	13	1	118	7899				746	1391	1341	DGEGOJGK_02892	KANKLEDG_04279	PIDBCIIE_02986	LDNLOPHO_01329	DGBNPACE_02985	OMJDANGJ_00763	LJKHLHJC_02931	CFMGICGE_01041	NMNFDOCL_00677	LFMPNOJO_01962	KGMGPHCA_01962	KGKJFFBP_00870	MNEAFADB_02163
rnb		Exoribonuclease 2	13	13	1	118	7882				1823	1934	1916	DGEGOJGK_02906	KANKLEDG_05869	PIDBCIIE_03062	LDNLOPHO_01315	DGBNPACE_03847	OMJDANGJ_00844	LJKHLHJC_04150	CFMGICGE_04808	NMNFDOCL_04976	LFMPNOJO_04979	KGMGPHCA_05044	KGKJFFBP_00856	MNEAFADB_02148
topA_1		DNA topoisomerase 1	13	13	1	118	7866				1886	2597	2542	DGEGOJGK_02919	KANKLEDG_04239	PIDBCIIE_03075	LDNLOPHO_01302	DGBNPACE_03834	OMJDANGJ_00858	LJKHLHJC_04136	CFMGICGE_04821	NMNFDOCL_04963	LFMPNOJO_04992	KGMGPHCA_05057	KGKJFFBP_00843	MNEAFADB_02134
btuR		Corrinoid adenosyltransferase	13	13	1	118	7862				467	590	571	DGEGOJGK_02923	KANKLEDG_04235	PIDBCIIE_03079	LDNLOPHO_01298	DGBNPACE_03830	OMJDANGJ_00862	LJKHLHJC_04131	CFMGICGE_04825	NMNFDOCL_04959	LFMPNOJO_04996	KGMGPHCA_05061	KGKJFFBP_00839	MNEAFADB_02130
group_2138		IS1595 family transposase ISBsp7	13	13	1	118	7843				509	908	877	DGEGOJGK_02928	KANKLEDG_04230	PIDBCIIE_03090	LDNLOPHO_01293	DGBNPACE_03442	OMJDANGJ_00873	LJKHLHJC_02853	CFMGICGE_03227	NMNFDOCL_03273	LFMPNOJO_03324	KGMGPHCA_03505	KGKJFFBP_00834	MNEAFADB_02127
trpGD		Bifunctional protein TrpGD	13	13	1	118	7839				905	1595	1541	DGEGOJGK_02932	KANKLEDG_04226	PIDBCIIE_03094	LDNLOPHO_01289	DGBNPACE_03438	OMJDANGJ_00877	LJKHLHJC_02857	CFMGICGE_03231	NMNFDOCL_03277	LFMPNOJO_03328	KGMGPHCA_03501	KGKJFFBP_00830	MNEAFADB_02123
pfeA		Ferric enterobactin receptor	13	13	1	118	7821				1883	2246	2164	DGEGOJGK_02945	KANKLEDG_04207	PIDBCIIE_03108	LDNLOPHO_01275	DGBNPACE_02880	OMJDANGJ_00893	LJKHLHJC_04705	CFMGICGE_03245	NMNFDOCL_03291	LFMPNOJO_03342	KGMGPHCA_03487	KGKJFFBP_00811	MNEAFADB_02105
astB_2		N-succinylarginine dihydrolase	13	13	1	118	7801				1181	1325	1313	DGEGOJGK_02965	KANKLEDG_04187	PIDBCIIE_03128	LDNLOPHO_01255	DGBNPACE_02860	OMJDANGJ_05419	LJKHLHJC_04725	CFMGICGE_03265	NMNFDOCL_03311	LFMPNOJO_03362	KGMGPHCA_03467	KGKJFFBP_00791	MNEAFADB_02085
group_2151		hypothetical protein	13	13	1	118	7793				395	560	547	DGEGOJGK_02972	KANKLEDG_04180	PIDBCIIE_03135	LDNLOPHO_01248	DGBNPACE_02853	OMJDANGJ_05412	LJKHLHJC_04733	CFMGICGE_03272	NMNFDOCL_03318	LFMPNOJO_03369	KGMGPHCA_03460	KGKJFFBP_00784	MNEAFADB_02077
ynjB		Protein YnjB	13	13	1	118	7792				563	1178	1130	DGEGOJGK_02973	KANKLEDG_04179	PIDBCIIE_03136	LDNLOPHO_01247	DGBNPACE_02852	OMJDANGJ_05410	LJKHLHJC_04734	CFMGICGE_03273	NMNFDOCL_03319	LFMPNOJO_03370	KGMGPHCA_03459	KGKJFFBP_00783	MNEAFADB_02076
ynjE		Thiosulfate sulfurtransferase YnjE	13	13	1	118	7789				230	1307	1224	DGEGOJGK_02976	KANKLEDG_04176	PIDBCIIE_03139	LDNLOPHO_01244	DGBNPACE_02849	OMJDANGJ_02971	LJKHLHJC_05484	CFMGICGE_03276	NMNFDOCL_03322	LFMPNOJO_03373	KGMGPHCA_03456	KGKJFFBP_00780	MNEAFADB_02073
yhdN		hypothetical protein	13	13	1	118	7759				815	854	848	DGEGOJGK_03002	KANKLEDG_04158	PIDBCIIE_03157	LDNLOPHO_01225	DGBNPACE_02728	OMJDANGJ_02951	LJKHLHJC_04693	CFMGICGE_03295	NMNFDOCL_03341	LFMPNOJO_03392	KGMGPHCA_03437	KGKJFFBP_00762	MNEAFADB_02043
nimT		2-nitroimidazole transporter	13	13	1	118	7737				752	1184	1150	DGEGOJGK_03020	KANKLEDG_04140	PIDBCIIE_03175	LDNLOPHO_01206	DGBNPACE_02664	OMJDANGJ_02930	LJKHLHJC_04674	CFMGICGE_03313	NMNFDOCL_03359	LFMPNOJO_03410	KGMGPHCA_03419	KGKJFFBP_00743	MNEAFADB_02024
ansB		L-asparaginase	13	13	1	118	7686				389	1043	992	DGEGOJGK_03030	KANKLEDG_04130	PIDBCIIE_03185	LDNLOPHO_01196	DGBNPACE_02654	OMJDANGJ_02921	LJKHLHJC_02079	CFMGICGE_03323	NMNFDOCL_03369	LFMPNOJO_03420	KGMGPHCA_03409	KGKJFFBP_00693	MNEAFADB_02014
group_2173		hypothetical protein	13	13	1	118	7576				281	362	355	DGEGOJGK_03057	KANKLEDG_04104	PIDBCIIE_03257	LDNLOPHO_01170	DGBNPACE_02628	OMJDANGJ_02891	LJKHLHJC_01997	CFMGICGE_04718	NMNFDOCL_03446	LFMPNOJO_03497	KGMGPHCA_03332	KGKJFFBP_00619	MNEAFADB_01988
phoP_1		Virulence transcriptional regulatory protein PhoP	13	13	1	118	7574				377	671	648	DGEGOJGK_03059	KANKLEDG_04102	PIDBCIIE_03259	LDNLOPHO_01168	DGBNPACE_02626	OMJDANGJ_02889	LJKHLHJC_01995	CFMGICGE_04716	NMNFDOCL_03448	LFMPNOJO_03499	KGMGPHCA_03330	KGKJFFBP_00617	MNEAFADB_01986
lolD		Lipoprotein-releasing system ATP-binding protein LolD	13	13	1	118	7546				482	701	684	DGEGOJGK_03082	KANKLEDG_04079	PIDBCIIE_03282	LDNLOPHO_01145	DGBNPACE_04140	OMJDANGJ_01454	LJKHLHJC_04847	CFMGICGE_00180	NMNFDOCL_02922	LFMPNOJO_02961	KGMGPHCA_02795	KGKJFFBP_00594	MNEAFADB_01971
mfd		Transcription-repair-coupling factor	13	13	1	118	7544				2744	3446	3392	DGEGOJGK_03084	KANKLEDG_04077	PIDBCIIE_03284	LDNLOPHO_01143	DGBNPACE_04138	OMJDANGJ_01456	LJKHLHJC_04849	CFMGICGE_00178	NMNFDOCL_02924	LFMPNOJO_02959	KGMGPHCA_02797	KGKJFFBP_00592	MNEAFADB_01969
tmk		Thymidylate kinase	13	13	1	118	7526				641	1652	718	DGEGOJGK_03100	KANKLEDG_04061	PIDBCIIE_03300	LDNLOPHO_01127	DGBNPACE_04122	OMJDANGJ_01474	LJKHLHJC_03343	CFMGICGE_00162	NMNFDOCL_02940	LFMPNOJO_02943	KGMGPHCA_02813	KGKJFFBP_00576	MNEAFADB_01951
fabF_1		3-oxoacyl-[acyl-carrier-protein] synthase 2	13	13	1	118	7523				788	1241	1206	DGEGOJGK_03103	KANKLEDG_04058	PIDBCIIE_03303	LDNLOPHO_01124	DGBNPACE_04119	OMJDANGJ_01477	LJKHLHJC_03340	CFMGICGE_00159	NMNFDOCL_02943	LFMPNOJO_02940	KGMGPHCA_02816	KGKJFFBP_00573	MNEAFADB_01948
group_2186	dmlR_5	HTH-type transcriptional regulator DmlR	13	13	1	118	7511				542	935	904	DGEGOJGK_03114	KANKLEDG_04047	PIDBCIIE_03314	LDNLOPHO_01113	DGBNPACE_04108	OMJDANGJ_01488	LJKHLHJC_03328	CFMGICGE_00148	NMNFDOCL_02954	LFMPNOJO_02929	KGMGPHCA_02827	KGKJFFBP_00562	MNEAFADB_01936
lpxL_2		Lipid A biosynthesis lauroyltransferase	13	13	1	118	7493				689	920	902	DGEGOJGK_03128	KANKLEDG_04033	PIDBCIIE_03328	LDNLOPHO_01099	DGBNPACE_04094	OMJDANGJ_01505	LJKHLHJC_03313	CFMGICGE_00134	NMNFDOCL_02968	LFMPNOJO_02915	KGMGPHCA_02841	KGKJFFBP_00548	MNEAFADB_01921
phoH		Protein PhoH	13	13	1	118	10080				590	788	772	DGEGOJGK_03146	KANKLEDG_04012	PIDBCIIE_03350	LDNLOPHO_01078	DGBNPACE_00857	OMJDANGJ_01528	LJKHLHJC_03292	CFMGICGE_00113	NMNFDOCL_02989	LFMPNOJO_02894	KGMGPHCA_02862	KGKJFFBP_00527	MNEAFADB_01901
putA		Bifunctional protein PutA	13	13	1	118	10067				2960	3962	3884	DGEGOJGK_03153	KANKLEDG_04005	PIDBCIIE_03357	LDNLOPHO_01071	DGBNPACE_00850	OMJDANGJ_01535	LJKHLHJC_03285	CFMGICGE_00106	NMNFDOCL_02996	LFMPNOJO_02887	KGMGPHCA_02869	KGKJFFBP_00520	MNEAFADB_01894
rutA		Pyrimidine monooxygenase RutA	13	13	1	118	10064				671	1091	1058	DGEGOJGK_03156	KANKLEDG_04002	PIDBCIIE_03360	LDNLOPHO_01068	DGBNPACE_00847	OMJDANGJ_01538	LJKHLHJC_03282	CFMGICGE_00103	NMNFDOCL_02999	LFMPNOJO_02884	KGMGPHCA_02872	KGKJFFBP_00517	MNEAFADB_01890
yccF		Inner membrane protein YccF	13	13	1	118	10011				419	566	453	DGEGOJGK_03198	KANKLEDG_03957	PIDBCIIE_03403	LDNLOPHO_01021	DGBNPACE_00346	OMJDANGJ_01587	LJKHLHJC_00276	CFMGICGE_00060	NMNFDOCL_03042	LFMPNOJO_02841	KGMGPHCA_02915	KGKJFFBP_00473	MNEAFADB_01846
lon_1		Lon protease	13	13	1	118	10005				1205	1757	1714	DGEGOJGK_03204	KANKLEDG_03951	PIDBCIIE_03409	LDNLOPHO_01015	DGBNPACE_00340	OMJDANGJ_01593	LJKHLHJC_00270	CFMGICGE_00054	NMNFDOCL_03048	LFMPNOJO_02835	KGMGPHCA_02921	KGKJFFBP_00467	MNEAFADB_01840
pqiC		Intermembrane transport lipoprotein PqiC	13	13	1	118	10002				380	620	553	DGEGOJGK_03206	KANKLEDG_03949	PIDBCIIE_03411	LDNLOPHO_01013	DGBNPACE_00338	OMJDANGJ_01596	LJKHLHJC_00268	CFMGICGE_00052	NMNFDOCL_03050	LFMPNOJO_02833	KGMGPHCA_02923	KGKJFFBP_00465	MNEAFADB_01838
uup		ABC transporter ATP-binding protein uup	13	13	1	118	9997				1064	1907	1842	DGEGOJGK_03209	KANKLEDG_03946	PIDBCIIE_03414	LDNLOPHO_01010	DGBNPACE_00335	OMJDANGJ_01602	LJKHLHJC_00264	CFMGICGE_00049	NMNFDOCL_03053	LFMPNOJO_02830	KGMGPHCA_02926	KGKJFFBP_00462	MNEAFADB_01835
amaB_1		N-carbamoyl-L-amino acid hydrolase	13	13	1	118	9983				941	1238	1215	DGEGOJGK_03222	KANKLEDG_03933	PIDBCIIE_03427	LDNLOPHO_00997	DGBNPACE_00322	OMJDANGJ_01616	LJKHLHJC_00250	CFMGICGE_00036	NMNFDOCL_03066	LFMPNOJO_02817	KGMGPHCA_02939	KGKJFFBP_00449	MNEAFADB_01822
lpxK		Tetraacyldisaccharide 4'-kinase	13	13	1	118	9954				869	980	971	DGEGOJGK_03242	KANKLEDG_03913	PIDBCIIE_03448	LDNLOPHO_00973	DGBNPACE_00302	OMJDANGJ_04533	LJKHLHJC_00228	CFMGICGE_00015	NMNFDOCL_03087	LFMPNOJO_02796	KGMGPHCA_02960	KGKJFFBP_00429	MNEAFADB_01799
focA		putative formate transporter 1	13	13	1	118	9942				392	857	821	DGEGOJGK_03252	KANKLEDG_03903	PIDBCIIE_03458	LDNLOPHO_00963	DGBNPACE_00292	OMJDANGJ_04543	LJKHLHJC_00217	CFMGICGE_00005	NMNFDOCL_03097	LFMPNOJO_02786	KGMGPHCA_02970	KGKJFFBP_00419	MNEAFADB_01789
dmsA_2		Dimethyl sulfoxide reductase DmsA	13	13	1	118	9936				1535	2438	2368	DGEGOJGK_03258	KANKLEDG_03897	PIDBCIIE_03464	LDNLOPHO_00957	DGBNPACE_00286	OMJDANGJ_05691	LJKHLHJC_00392	CFMGICGE_01227	NMNFDOCL_00463	LFMPNOJO_00696	KGMGPHCA_01158	KGKJFFBP_00413	MNEAFADB_01783
msbA_1		Lipid A export ATP-binding/permease protein MsbA	13	13	1	118	9927				1082	1721	1671	DGEGOJGK_03266	KANKLEDG_03889	PIDBCIIE_03472	LDNLOPHO_00949	DGBNPACE_00278	OMJDANGJ_02328	LJKHLHJC_00401	CFMGICGE_01235	NMNFDOCL_00455	LFMPNOJO_00704	KGMGPHCA_01150	KGKJFFBP_00405	MNEAFADB_01775
group_2225		hypothetical protein	13	13	1	118	9907				782	1139	1111	DGEGOJGK_03285	KANKLEDG_03870	PIDBCIIE_03491	LDNLOPHO_00930	DGBNPACE_00259	OMJDANGJ_02309	LJKHLHJC_00421	CFMGICGE_01254	NMNFDOCL_00436	LFMPNOJO_00723	KGMGPHCA_01131	KGKJFFBP_00386	MNEAFADB_01756
artJ_1		ABC transporter arginine-binding protein 1	13	13	1	118	9900				584	731	719	DGEGOJGK_03292	KANKLEDG_03863	PIDBCIIE_03498	LDNLOPHO_00923	DGBNPACE_00252	OMJDANGJ_02302	LJKHLHJC_00429	CFMGICGE_01261	NMNFDOCL_00429	LFMPNOJO_00730	KGMGPHCA_01124	KGKJFFBP_00379	MNEAFADB_01749
walR		Transcriptional regulatory protein WalR	13	13	1	118	9897				419	716	693	DGEGOJGK_03294	KANKLEDG_03861	PIDBCIIE_03500	LDNLOPHO_00921	DGBNPACE_00250	OMJDANGJ_02299	LJKHLHJC_00432	CFMGICGE_01263	NMNFDOCL_00427	LFMPNOJO_00732	KGMGPHCA_01122	KGKJFFBP_00377	MNEAFADB_01747
clpB		Chaperone protein ClpB	13	13	1	118	5764				1985	2573	2527	DGEGOJGK_01223	KANKLEDG_05880	PIDBCIIE_01227	LDNLOPHO_02989	DGBNPACE_01155	OMJDANGJ_05186	LJKHLHJC_02684	CFMGICGE_05130	NMNFDOCL_01776	LFMPNOJO_01159	KGMGPHCA_01159	KGKJFFBP_02606	MNEAFADB_03887
dacC		D-alanyl-D-alanine carboxypeptidase DacC	13	13	1	118	9873				719	1211	1173	DGEGOJGK_03314	KANKLEDG_03841	PIDBCIIE_03520	LDNLOPHO_00901	DGBNPACE_02195	OMJDANGJ_02278	LJKHLHJC_00453	CFMGICGE_01283	NMNFDOCL_00407	LFMPNOJO_00752	KGMGPHCA_01102	KGKJFFBP_00357	MNEAFADB_01690
gsiA_1		Glutathione import ATP-binding protein GsiA	13	13	1	118	9863				1430	1859	1826	DGEGOJGK_03323	KANKLEDG_03832	PIDBCIIE_03529	LDNLOPHO_00892	DGBNPACE_02610	OMJDANGJ_02267	LJKHLHJC_00463	CFMGICGE_01292	NMNFDOCL_00398	LFMPNOJO_00761	KGMGPHCA_01093	KGKJFFBP_00319	MNEAFADB_01680
moeA		Molybdopterin molybdenumtransferase	13	13	1	118	9861				926	1235	1211	DGEGOJGK_03325	KANKLEDG_03830	PIDBCIIE_03531	LDNLOPHO_00890	DGBNPACE_02608	OMJDANGJ_02264	LJKHLHJC_00465	CFMGICGE_01294	NMNFDOCL_00396	LFMPNOJO_00763	KGMGPHCA_01091	KGKJFFBP_00317	MNEAFADB_01678
cutD		Choline trimethylamine-lyase activating enzyme	13	13	1	118	9859				644	899	879	DGEGOJGK_03327	KANKLEDG_03828	PIDBCIIE_03533	LDNLOPHO_00888	DGBNPACE_02606	OMJDANGJ_02262	LJKHLHJC_00467	CFMGICGE_01296	NMNFDOCL_00394	LFMPNOJO_00765	KGMGPHCA_01089	KGKJFFBP_00315	MNEAFADB_01676
pflD		Trans-4-hydroxy-L-proline dehydratase	13	13	1	118	9858				1919	2432	2392	DGEGOJGK_03328	KANKLEDG_03827	PIDBCIIE_03534	LDNLOPHO_00887	DGBNPACE_02605	OMJDANGJ_02261	LJKHLHJC_00469	CFMGICGE_01297	NMNFDOCL_00393	LFMPNOJO_00766	KGMGPHCA_01088	KGKJFFBP_00314	MNEAFADB_01675
aptB_2		Apulose-4-phosphate transketolase subunit B	13	13	1	118	9823				785	992	976	DGEGOJGK_03358	KANKLEDG_03797	PIDBCIIE_03564	LDNLOPHO_00857	DGBNPACE_00596	OMJDANGJ_02228	LJKHLHJC_00499	CFMGICGE_01332	NMNFDOCL_00358	LFMPNOJO_00801	KGMGPHCA_01053	KGKJFFBP_00284	MNEAFADB_01644
ybhK		Putative gluconeogenesis factor	13	13	1	118	9802				737	905	892	DGEGOJGK_03378	KANKLEDG_03777	PIDBCIIE_03584	LDNLOPHO_00837	DGBNPACE_00576	OMJDANGJ_05464	LJKHLHJC_00519	CFMGICGE_01352	NMNFDOCL_00338	LFMPNOJO_00821	KGMGPHCA_01033	KGKJFFBP_00262	MNEAFADB_01622
livF_3		High-affinity branched-chain amino acid transport ATP-binding protein LivF	13	13	1	118	9794				551	722	708	DGEGOJGK_03384	KANKLEDG_03771	PIDBCIIE_03590	LDNLOPHO_00830	DGBNPACE_00570	OMJDANGJ_05457	LJKHLHJC_00524	CFMGICGE_01358	NMNFDOCL_00332	LFMPNOJO_00827	KGMGPHCA_01027	KGKJFFBP_00256	MNEAFADB_01616
hutH		Histidine ammonia-lyase	13	13	1	118	9786				362	1526	1436	DGEGOJGK_03392	KANKLEDG_03763	PIDBCIIE_03598	LDNLOPHO_00822	DGBNPACE_00728	OMJDANGJ_04587	LJKHLHJC_00532	CFMGICGE_01366	NMNFDOCL_00324	LFMPNOJO_00835	KGMGPHCA_01019	KGKJFFBP_00248	MNEAFADB_01608
hutG		Formimidoylglutamase	13	13	1	118	9782				683	956	935	DGEGOJGK_03395	KANKLEDG_03760	PIDBCIIE_03601	LDNLOPHO_00819	DGBNPACE_00725	OMJDANGJ_04584	LJKHLHJC_00535	CFMGICGE_01369	NMNFDOCL_00321	LFMPNOJO_00838	KGMGPHCA_01016	KGKJFFBP_00245	MNEAFADB_01604
gltA_1		Citrate synthase	13	13	1	118	1739				242	1283	1202	DGEGOJGK_03462	KANKLEDG_03690	PIDBCIIE_03662	LDNLOPHO_00748	DGBNPACE_00527	OMJDANGJ_03742	LJKHLHJC_04631	CFMGICGE_01430	NMNFDOCL_00260	LFMPNOJO_00899	KGMGPHCA_00955	KGKJFFBP_00173	MNEAFADB_01546
pxpA		5-oxoprolinase subunit A	13	13	1	118	1733				533	764	729	DGEGOJGK_03470	KANKLEDG_03685	PIDBCIIE_03667	LDNLOPHO_00743	DGBNPACE_00522	OMJDANGJ_03737	LJKHLHJC_04636	CFMGICGE_01435	NMNFDOCL_00255	LFMPNOJO_00904	KGMGPHCA_00950	KGKJFFBP_00168	MNEAFADB_01541
pgm		Phosphoglucomutase	13	13	1	118	1718				1445	1640	1625	DGEGOJGK_03483	KANKLEDG_03672	PIDBCIIE_03680	LDNLOPHO_00730	DGBNPACE_00509	OMJDANGJ_03723	LJKHLHJC_02343	CFMGICGE_01448	NMNFDOCL_00242	LFMPNOJO_00917	KGMGPHCA_00937	KGKJFFBP_00155	MNEAFADB_01528
ubiF		3-demethoxyubiquinol 3-hydroxylase	13	13	1	118	1701				995	1175	1161	DGEGOJGK_03507	KANKLEDG_03648	PIDBCIIE_03704	LDNLOPHO_00706	DGBNPACE_00486	OMJDANGJ_05381	LJKHLHJC_02365	CFMGICGE_01471	NMNFDOCL_00218	LFMPNOJO_00941	KGMGPHCA_00913	KGKJFFBP_00131	MNEAFADB_01505
group_2271		hypothetical protein	13	13	1	118	1688				248	485	466	DGEGOJGK_03519	KANKLEDG_03636	PIDBCIIE_03716	LDNLOPHO_00694	DGBNPACE_00474	OMJDANGJ_05369	LJKHLHJC_02377	CFMGICGE_01483	NMNFDOCL_00206	LFMPNOJO_00953	KGMGPHCA_00901	KGKJFFBP_00119	MNEAFADB_01493
dsbG		Thiol:disulfide interchange protein DsbG	13	13	1	118	1660				740	749	748	DGEGOJGK_03546	KANKLEDG_03609	PIDBCIIE_03743	LDNLOPHO_00667	DGBNPACE_00447	OMJDANGJ_04788	LJKHLHJC_02406	CFMGICGE_01510	NMNFDOCL_00179	LFMPNOJO_00980	KGMGPHCA_00874	KGKJFFBP_00092	MNEAFADB_01466
xylG_1		Xylose import ATP-binding protein XylG	13	13	1	118	1651				584	1550	1475	DGEGOJGK_03555	KANKLEDG_03600	PIDBCIIE_03752	LDNLOPHO_00658	DGBNPACE_00438	OMJDANGJ_04778	LJKHLHJC_02415	CFMGICGE_01519	NMNFDOCL_00170	LFMPNOJO_00989	KGMGPHCA_00865	KGKJFFBP_00083	MNEAFADB_01457
yoaD		Putative 2-hydroxyacid dehydrogenase YoaD	13	13	1	118	1645				740	1028	1005	DGEGOJGK_03559	KANKLEDG_03596	PIDBCIIE_03756	LDNLOPHO_00654	DGBNPACE_00434	OMJDANGJ_05821	LJKHLHJC_02420	CFMGICGE_01523	NMNFDOCL_00166	LFMPNOJO_00993	KGMGPHCA_00861	KGKJFFBP_00079	MNEAFADB_01453
codB		Cytosine permease	13	13	1	118	1641				722	1262	1220	DGEGOJGK_03562	KANKLEDG_03593	PIDBCIIE_03759	LDNLOPHO_00651	DGBNPACE_00431	OMJDANGJ_02212	LJKHLHJC_05293	CFMGICGE_01526	NMNFDOCL_00163	LFMPNOJO_00996	KGMGPHCA_00858	KGKJFFBP_00076	MNEAFADB_01450
codA_1		Cytosine deaminase	13	13	1	118	1637				533	1238	1183	DGEGOJGK_03564	KANKLEDG_03591	PIDBCIIE_03761	LDNLOPHO_00649	DGBNPACE_00429	OMJDANGJ_02208	LJKHLHJC_05291	CFMGICGE_01528	NMNFDOCL_00161	LFMPNOJO_00998	KGMGPHCA_00856	KGKJFFBP_00074	MNEAFADB_01448
group_2286		hypothetical protein	13	13	1	118	1630				1013	1241	1223	DGEGOJGK_03571	KANKLEDG_03584	PIDBCIIE_03768	LDNLOPHO_00642	DGBNPACE_00422	OMJDANGJ_02200	LJKHLHJC_05284	CFMGICGE_01535	NMNFDOCL_00154	LFMPNOJO_01005	KGMGPHCA_00849	KGKJFFBP_00067	MNEAFADB_01439
entH		Proofreading thioesterase EntH	13	13	1	118	1619				413	413	413	DGEGOJGK_03581	KANKLEDG_03574	PIDBCIIE_03778	LDNLOPHO_00632	DGBNPACE_00412	OMJDANGJ_02188	LJKHLHJC_05447	CFMGICGE_01545	NMNFDOCL_00144	LFMPNOJO_01015	KGMGPHCA_00839	KGKJFFBP_00057	MNEAFADB_01429
fepG		Ferric enterobactin transport system permease protein FepG	13	13	1	118	1611				833	992	974	DGEGOJGK_03589	KANKLEDG_03566	PIDBCIIE_03786	LDNLOPHO_00624	DGBNPACE_00404	OMJDANGJ_02180	LJKHLHJC_05664	CFMGICGE_01553	NMNFDOCL_00136	LFMPNOJO_01023	KGMGPHCA_00831	KGKJFFBP_00049	MNEAFADB_01421
fepC		Ferric enterobactin transport ATP-binding protein FepC	13	13	1	118	1610				557	794	775	DGEGOJGK_03590	KANKLEDG_03565	PIDBCIIE_03787	LDNLOPHO_00623	DGBNPACE_00403	OMJDANGJ_02179	LJKHLHJC_05663	CFMGICGE_01554	NMNFDOCL_00135	LFMPNOJO_01024	KGMGPHCA_00830	KGKJFFBP_00048	MNEAFADB_01420
fes		Enterochelin esterase	13	13	1	118	1603				575	1208	1155	DGEGOJGK_03593	KANKLEDG_03562	PIDBCIIE_03790	LDNLOPHO_00620	DGBNPACE_00400	OMJDANGJ_02174	LJKHLHJC_05728	CFMGICGE_01557	NMNFDOCL_00132	LFMPNOJO_01027	KGMGPHCA_00827	KGKJFFBP_00045	MNEAFADB_01417
betT		High-affinity choline transport protein	13	13	1	118	1579				1088	2033	1960	DGEGOJGK_03610	KANKLEDG_03541	PIDBCIIE_03807	LDNLOPHO_00603	DGBNPACE_00700	OMJDANGJ_02154	LJKHLHJC_02889	CFMGICGE_01574	NMNFDOCL_00115	LFMPNOJO_01044	KGMGPHCA_00810	KGKJFFBP_00028	MNEAFADB_01399
betB_1		NAD/NADP-dependent betaine aldehyde dehydrogenase	13	13	1	118	1576				1040	1472	1438	DGEGOJGK_03612	KANKLEDG_03539	PIDBCIIE_03809	LDNLOPHO_00601	DGBNPACE_00698	OMJDANGJ_02150	LJKHLHJC_02891	CFMGICGE_01576	NMNFDOCL_00113	LFMPNOJO_01046	KGMGPHCA_00808	KGKJFFBP_00026	MNEAFADB_01397
dppB_1		Dipeptide transport system permease protein DppB	13	13	1	118	1572				569	1022	987	DGEGOJGK_03616	KANKLEDG_03535	PIDBCIIE_03813	LDNLOPHO_00597	DGBNPACE_00694	OMJDANGJ_02145	LJKHLHJC_02896	CFMGICGE_01580	NMNFDOCL_00109	LFMPNOJO_01050	KGMGPHCA_00804	KGKJFFBP_00022	MNEAFADB_01393
ddpC_2		putative D,D-dipeptide transport system permease protein DdpC	13	13	1	118	1570				578	833	813	DGEGOJGK_03617	KANKLEDG_03534	PIDBCIIE_03814	LDNLOPHO_00596	DGBNPACE_00693	OMJDANGJ_02143	LJKHLHJC_02898	CFMGICGE_01581	NMNFDOCL_00108	LFMPNOJO_01051	KGMGPHCA_00803	KGKJFFBP_00021	MNEAFADB_01392
ddpF		putative D,D-dipeptide transport ATP-binding protein DdpF	13	13	1	118	1568				563	704	693	DGEGOJGK_03619	KANKLEDG_03532	PIDBCIIE_03816	LDNLOPHO_00594	DGBNPACE_00691	OMJDANGJ_02140	LJKHLHJC_02900	CFMGICGE_01583	NMNFDOCL_00106	LFMPNOJO_01053	KGMGPHCA_00801	KGKJFFBP_00019	MNEAFADB_01390
tpa		Taurine--pyruvate aminotransferase	13	13	1	118	1567				632	1337	1282	DGEGOJGK_03620	KANKLEDG_03531	PIDBCIIE_03817	LDNLOPHO_00593	DGBNPACE_00690	OMJDANGJ_02139	LJKHLHJC_02901	CFMGICGE_01584	NMNFDOCL_00105	LFMPNOJO_01054	KGMGPHCA_00800	KGKJFFBP_00018	MNEAFADB_01389
jefA_1		Drug efflux pump JefA	13	13	1	118	1519				1079	1427	1400	DGEGOJGK_03657	KANKLEDG_03495	PIDBCIIE_03853	LDNLOPHO_00557	DGBNPACE_00860	OMJDANGJ_02097	LJKHLHJC_05085	CFMGICGE_01620	NMNFDOCL_00069	LFMPNOJO_01090	KGMGPHCA_00764	KGKJFFBP_05121	MNEAFADB_01356
scrK		Fructokinase	13	13	1	118	1466				212	923	868	DGEGOJGK_03695	KANKLEDG_03452	PIDBCIIE_03888	LDNLOPHO_00523	DGBNPACE_00867	OMJDANGJ_05525	LJKHLHJC_03955	CFMGICGE_01655	NMNFDOCL_00034	LFMPNOJO_01125	KGMGPHCA_00729	KGKJFFBP_05078	MNEAFADB_01315
iolU_1		scyllo-inositol 2-dehydrogenase (NADP(+)) IolU	13	13	1	118	1453				806	1031	1013	DGEGOJGK_03721	KANKLEDG_03441	PIDBCIIE_03899	LDNLOPHO_00512	DGBNPACE_01146	OMJDANGJ_03381	LJKHLHJC_05422	CFMGICGE_01666	NMNFDOCL_00023	LFMPNOJO_01136	KGMGPHCA_00718	KGKJFFBP_05067	MNEAFADB_01304
der		GTPase Der	13	13	1	118	5845				107	1478	1324	DGEGOJGK_01296	KANKLEDG_01814	PIDBCIIE_01300	LDNLOPHO_02914	DGBNPACE_03930	OMJDANGJ_00613	LJKHLHJC_01200	CFMGICGE_03732	NMNFDOCL_02439	LFMPNOJO_02312	KGMGPHCA_02312	KGKJFFBP_02533	MNEAFADB_03813
lysU		Lysine--tRNA ligase, heat inducible	13	13	1	118	1447				629	1517	1448	DGEGOJGK_03725	KANKLEDG_03437	PIDBCIIE_03903	LDNLOPHO_00508	DGBNPACE_01142	OMJDANGJ_03387	LJKHLHJC_05417	CFMGICGE_01670	NMNFDOCL_00019	LFMPNOJO_01140	KGMGPHCA_00714	KGKJFFBP_05063	MNEAFADB_01300
smf-1		Major fimbrial subunit SMF-1	13	13	1	118	1435				527	560	557	DGEGOJGK_03736	KANKLEDG_03426	PIDBCIIE_03914	LDNLOPHO_00497	DGBNPACE_01131	OMJDANGJ_03400	LJKHLHJC_05394	CFMGICGE_01681	NMNFDOCL_00008	LFMPNOJO_01151	KGMGPHCA_00703	KGKJFFBP_05052	MNEAFADB_01289
tesA		hypothetical protein	13	13	1	118	1391				593	1181	1020	DGEGOJGK_03755	KANKLEDG_03407	PIDBCIIE_03932	LDNLOPHO_00479	DGBNPACE_01112	OMJDANGJ_03419	LJKHLHJC_04224	CFMGICGE_01763	NMNFDOCL_02696	LFMPNOJO_02569	KGMGPHCA_02569	KGKJFFBP_05033	MNEAFADB_01200
fetA		putative iron export ATP-binding protein FetA	13	13	1	118	1386				527	677	665	DGEGOJGK_03759	KANKLEDG_03403	PIDBCIIE_03936	LDNLOPHO_00475	DGBNPACE_01108	OMJDANGJ_03424	LJKHLHJC_04220	CFMGICGE_01767	NMNFDOCL_02692	LFMPNOJO_02565	KGMGPHCA_02565	KGKJFFBP_05029	MNEAFADB_01196
copA		Copper-exporting P-type ATPase	13	13	1	118	1381				1343	2501	2411	DGEGOJGK_03763	KANKLEDG_03399	PIDBCIIE_03940	LDNLOPHO_00471	DGBNPACE_01104	OMJDANGJ_03429	LJKHLHJC_04217	CFMGICGE_01771	NMNFDOCL_02688	LFMPNOJO_02561	KGMGPHCA_02561	KGKJFFBP_05025	MNEAFADB_01192
ybaL		Putative cation/proton antiporter YbaL	13	13	1	118	1373				368	1676	1575	DGEGOJGK_03768	KANKLEDG_03394	PIDBCIIE_03945	LDNLOPHO_00466	DGBNPACE_01099	OMJDANGJ_03438	LJKHLHJC_04212	CFMGICGE_01776	NMNFDOCL_02683	LFMPNOJO_02556	KGMGPHCA_02556	KGKJFFBP_05020	MNEAFADB_01187
maa		Maltose O-acetyltransferase	13	13	1	118	1351				305	566	545	DGEGOJGK_03787	KANKLEDG_03375	PIDBCIIE_03964	LDNLOPHO_00447	DGBNPACE_01080	OMJDANGJ_02349	LJKHLHJC_03074	CFMGICGE_01795	NMNFDOCL_02664	LFMPNOJO_02537	KGMGPHCA_02537	KGKJFFBP_05001	MNEAFADB_01167
lamB_1		Maltoporin	13	13	1	118	1343				686	1271	1226	DGEGOJGK_03794	KANKLEDG_03368	PIDBCIIE_03971	LDNLOPHO_00440	DGBNPACE_01073	OMJDANGJ_02357	LJKHLHJC_03082	CFMGICGE_01802	NMNFDOCL_02657	LFMPNOJO_02530	KGMGPHCA_02530	KGKJFFBP_04994	MNEAFADB_01160
malG_1		Maltose/maltodextrin transport system permease protein MalG	13	13	1	118	1339				683	851	838	DGEGOJGK_03798	KANKLEDG_03364	PIDBCIIE_03975	LDNLOPHO_00436	DGBNPACE_01069	OMJDANGJ_02362	LJKHLHJC_03087	CFMGICGE_01806	NMNFDOCL_02653	LFMPNOJO_02526	KGMGPHCA_02526	KGKJFFBP_04990	MNEAFADB_01155
group_2348		putative protein	13	13	1	118	1312				269	368	352	DGEGOJGK_03823	KANKLEDG_03339	PIDBCIIE_04000	LDNLOPHO_00411	DGBNPACE_01044	OMJDANGJ_02389	LJKHLHJC_03114	CFMGICGE_01831	NMNFDOCL_02628	LFMPNOJO_02501	KGMGPHCA_02501	KGKJFFBP_04965	MNEAFADB_01130
tig		Trigger factor	13	13	1	118	1305				968	1298	1272	DGEGOJGK_03829	KANKLEDG_03333	PIDBCIIE_04006	LDNLOPHO_00405	DGBNPACE_01039	OMJDANGJ_02396	LJKHLHJC_03120	CFMGICGE_01837	NMNFDOCL_02622	LFMPNOJO_02495	KGMGPHCA_02495	KGKJFFBP_04959	MNEAFADB_01124
aroE_1		Shikimate dehydrogenase (NADP(+))	13	13	1	118	1282				500	821	796	DGEGOJGK_03840	KANKLEDG_03316	PIDBCIIE_04017	LDNLOPHO_00394	DGBNPACE_01028	OMJDANGJ_02407	LJKHLHJC_03132	CFMGICGE_01848	NMNFDOCL_02611	LFMPNOJO_02484	KGMGPHCA_02484	KGKJFFBP_04948	MNEAFADB_01113
group_2354		hypothetical protein	13	13	1	118	1276				629	818	803	DGEGOJGK_03845	KANKLEDG_03312	PIDBCIIE_04021	LDNLOPHO_00390	DGBNPACE_01024	OMJDANGJ_02415	LJKHLHJC_03573	CFMGICGE_01852	NMNFDOCL_02607	LFMPNOJO_02480	KGMGPHCA_02480	KGKJFFBP_04944	MNEAFADB_01109
yhdG		putative amino acid permease YhdG	13	13	1	118	1146				1046	1379	1353	DGEGOJGK_03921	KANKLEDG_03217	PIDBCIIE_04099	LDNLOPHO_00314	DGBNPACE_00949	OMJDANGJ_04307	LJKHLHJC_04511	CFMGICGE_01929	NMNFDOCL_02530	LFMPNOJO_02403	KGMGPHCA_02403	KGKJFFBP_04867	MNEAFADB_01033
group_2366		Leu/Ile/Val-binding protein	13	13	1	118	1142				689	1136	1101	DGEGOJGK_03924	KANKLEDG_03214	PIDBCIIE_04102	LDNLOPHO_00311	DGBNPACE_00946	OMJDANGJ_04302	LJKHLHJC_05165	CFMGICGE_01932	NMNFDOCL_02527	LFMPNOJO_02400	KGMGPHCA_02400	KGKJFFBP_04864	MNEAFADB_01030
livH_1		High-affinity branched-chain amino acid transport system permease protein LivH	13	13	1	118	1140				284	1049	990	DGEGOJGK_03926	KANKLEDG_03212	PIDBCIIE_04104	LDNLOPHO_00309	DGBNPACE_00944	OMJDANGJ_04299	LJKHLHJC_05163	CFMGICGE_01934	NMNFDOCL_02525	LFMPNOJO_02398	KGMGPHCA_02398	KGKJFFBP_04862	MNEAFADB_01028
ecpD		Fimbria adhesin EcpD	13	13	1	118	1130				758	1643	1574	DGEGOJGK_03935	KANKLEDG_03203	PIDBCIIE_04113	LDNLOPHO_00300	DGBNPACE_00935	OMJDANGJ_04290	LJKHLHJC_05154	CFMGICGE_01943	NMNFDOCL_02516	LFMPNOJO_02389	KGMGPHCA_02389	KGKJFFBP_04853	MNEAFADB_01020
gabP		GABA permease	13	13	1	118	1003				1046	1400	1372	DGEGOJGK_03977	KANKLEDG_03139	PIDBCIIE_04163	LDNLOPHO_00255	DGBNPACE_01465	OMJDANGJ_03102	LJKHLHJC_00355	CFMGICGE_04476	NMNFDOCL_04643	LFMPNOJO_04797	KGMGPHCA_04801	KGKJFFBP_04790	MNEAFADB_00972
group_2374		putative protein	13	13	1	118	994				497	860	832	DGEGOJGK_03985	KANKLEDG_03131	PIDBCIIE_04171	LDNLOPHO_00247	DGBNPACE_01457	OMJDANGJ_03093	LJKHLHJC_00364	CFMGICGE_04484	NMNFDOCL_04635	LFMPNOJO_04805	KGMGPHCA_04809	KGKJFFBP_04782	MNEAFADB_00964
nqrC		Na(+)-translocating NADH-quinone reductase subunit C	13	13	1	118	988				413	794	764	DGEGOJGK_03990	KANKLEDG_03126	PIDBCIIE_04176	LDNLOPHO_00241	DGBNPACE_01452	OMJDANGJ_03088	LJKHLHJC_00369	CFMGICGE_04489	NMNFDOCL_04630	LFMPNOJO_04810	KGMGPHCA_04814	KGKJFFBP_04777	MNEAFADB_00959
group_2380		hypothetical protein	13	13	1	118	975				722	740	723	DGEGOJGK_04003	KANKLEDG_03111	PIDBCIIE_04190	LDNLOPHO_00228	DGBNPACE_01439	OMJDANGJ_03074	LJKHLHJC_00382	CFMGICGE_04502	NMNFDOCL_04617	LFMPNOJO_04823	KGMGPHCA_04827	KGKJFFBP_04764	MNEAFADB_00946
group_2382		hypothetical protein	13	13	1	118	959				506	842	816	DGEGOJGK_04024	KANKLEDG_03089	PIDBCIIE_04211	LDNLOPHO_00207	DGBNPACE_01418	OMJDANGJ_05675	LJKHLHJC_05471	CFMGICGE_01959	NMNFDOCL_02734	LFMPNOJO_02606	KGMGPHCA_02775	KGKJFFBP_04743	MNEAFADB_00925
ldcC		Constitutive lysine decarboxylase	13	13	1	118	949				563	2189	2063	DGEGOJGK_04032	KANKLEDG_03081	PIDBCIIE_04219	LDNLOPHO_00199	DGBNPACE_01410	OMJDANGJ_03577	LJKHLHJC_03515	CFMGICGE_01967	NMNFDOCL_02742	LFMPNOJO_02614	KGMGPHCA_02767	KGKJFFBP_04735	MNEAFADB_00917
lpxB		Lipid-A-disaccharide synthase	13	13	1	118	945				755	1151	1120	DGEGOJGK_04036	KANKLEDG_03077	PIDBCIIE_04223	LDNLOPHO_00195	DGBNPACE_01405	OMJDANGJ_03572	LJKHLHJC_03509	CFMGICGE_01971	NMNFDOCL_02746	LFMPNOJO_02618	KGMGPHCA_02763	KGKJFFBP_04731	MNEAFADB_00913
dapD		2,3,4,5-tetrahydropyridine-2,6-dicarboxylate N-succinyltransferase	13	13	1	118	929				563	824	803	DGEGOJGK_04052	KANKLEDG_03061	PIDBCIIE_04239	LDNLOPHO_00179	DGBNPACE_01389	OMJDANGJ_03555	LJKHLHJC_03493	CFMGICGE_01987	NMNFDOCL_02762	LFMPNOJO_02634	KGMGPHCA_02747	KGKJFFBP_04715	MNEAFADB_00897
fhuC_1		Iron(3+)-hydroxamate import ATP-binding protein FhuC	13	13	1	118	911				704	797	789	DGEGOJGK_04065	KANKLEDG_03048	PIDBCIIE_04252	LDNLOPHO_00166	DGBNPACE_01376	OMJDANGJ_03537	LJKHLHJC_03479	CFMGICGE_02000	NMNFDOCL_02775	LFMPNOJO_02647	KGMGPHCA_02734	KGKJFFBP_04702	MNEAFADB_00884
outC		Type II secretion system protein C	13	13	1	118	904				776	842	832	DGEGOJGK_04070	KANKLEDG_03043	PIDBCIIE_04258	LDNLOPHO_00160	DGBNPACE_01371	OMJDANGJ_03532	LJKHLHJC_03474	CFMGICGE_02005	NMNFDOCL_02780	LFMPNOJO_02652	KGMGPHCA_02729	KGKJFFBP_04697	MNEAFADB_00877
epsF_1		Type II secretion system protein F	13	13	1	118	901				428	1214	1130	DGEGOJGK_04073	KANKLEDG_03040	PIDBCIIE_04261	LDNLOPHO_00157	DGBNPACE_01368	OMJDANGJ_03528	LJKHLHJC_05817	CFMGICGE_02008	NMNFDOCL_02783	LFMPNOJO_02655	KGMGPHCA_02726	KGKJFFBP_04694	MNEAFADB_00874
epsL		Type II secretion system protein L	13	13	1	118	895				902	1214	1163	DGEGOJGK_04079	KANKLEDG_03034	PIDBCIIE_04267	LDNLOPHO_00151	DGBNPACE_01495	OMJDANGJ_03522	LJKHLHJC_05618	CFMGICGE_02014	NMNFDOCL_02789	LFMPNOJO_02661	KGMGPHCA_02720	KGKJFFBP_04688	MNEAFADB_00868
epsM		Type II secretion system protein M	13	13	1	118	894				227	485	465	DGEGOJGK_04080	KANKLEDG_03033	PIDBCIIE_04268	LDNLOPHO_00150	DGBNPACE_01494	OMJDANGJ_03521	LJKHLHJC_05616	CFMGICGE_02015	NMNFDOCL_02790	LFMPNOJO_02662	KGMGPHCA_02719	KGKJFFBP_04687	MNEAFADB_00867
gluQ		Glutamyl-Q tRNA(Asp) synthetase	13	13	1	118	885				761	881	871	DGEGOJGK_04088	KANKLEDG_03026	PIDBCIIE_05376	LDNLOPHO_00143	DGBNPACE_01487	OMJDANGJ_03584	LJKHLHJC_04608	CFMGICGE_02022	NMNFDOCL_02797	LFMPNOJO_02669	KGMGPHCA_02712	KGKJFFBP_04680	MNEAFADB_00860
yadG		putative ABC transporter ATP-binding protein YadG	13	13	1	118	876				764	926	913	DGEGOJGK_04097	KANKLEDG_03017	PIDBCIIE_05367	LDNLOPHO_00134	DGBNPACE_01478	OMJDANGJ_03592	LJKHLHJC_04599	CFMGICGE_02031	NMNFDOCL_02806	LFMPNOJO_02678	KGMGPHCA_02703	KGKJFFBP_04671	MNEAFADB_00851
cueO		Blue copper oxidase CueO	13	13	1	118	872				1139	1598	1562	DGEGOJGK_04102	KANKLEDG_03013	PIDBCIIE_04298	LDNLOPHO_00130	DGBNPACE_01474	OMJDANGJ_03597	LJKHLHJC_04595	CFMGICGE_02035	NMNFDOCL_02810	LFMPNOJO_02682	KGMGPHCA_02699	KGKJFFBP_04667	MNEAFADB_00847
group_2411		hypothetical protein	13	13	1	118	871				278	359	347	DGEGOJGK_04104	KANKLEDG_03012	PIDBCIIE_04299	LDNLOPHO_00129	DGBNPACE_01473	OMJDANGJ_03598	LJKHLHJC_04594	CFMGICGE_02036	NMNFDOCL_02811	LFMPNOJO_02683	KGMGPHCA_02698	KGKJFFBP_04666	MNEAFADB_00846
group_2412		hypothetical protein	13	13	1	118	861				929	1607	1554	DGEGOJGK_04111	KANKLEDG_03005	PIDBCIIE_04306	LDNLOPHO_00122	DGBNPACE_01587	OMJDANGJ_03606	LJKHLHJC_04585	CFMGICGE_02043	NMNFDOCL_02818	LFMPNOJO_02690	KGMGPHCA_02691	KGKJFFBP_04659	MNEAFADB_00834
yicJ_1		Inner membrane symporter YicJ	13	13	1	118	850				857	1406	1363	DGEGOJGK_04119	KANKLEDG_02997	PIDBCIIE_04315	LDNLOPHO_00114	DGBNPACE_01579	OMJDANGJ_03616	LJKHLHJC_01694	CFMGICGE_02051	NMNFDOCL_02826	LFMPNOJO_02698	KGMGPHCA_02683	KGKJFFBP_04651	MNEAFADB_00826
ampE_2		Protein AmpE	13	13	1	118	847				479	854	652	DGEGOJGK_04121	KANKLEDG_02995	PIDBCIIE_04318	LDNLOPHO_00112	DGBNPACE_01577	OMJDANGJ_03619	LJKHLHJC_01697	CFMGICGE_02054	NMNFDOCL_02829	LFMPNOJO_02701	KGMGPHCA_02680	KGKJFFBP_04649	MNEAFADB_00824
nadC		Nicotinate-nucleotide pyrophosphorylase [carboxylating]	13	13	1	118	845				677	893	876	DGEGOJGK_04123	KANKLEDG_02993	PIDBCIIE_04320	LDNLOPHO_00110	DGBNPACE_01575	OMJDANGJ_03621	LJKHLHJC_01699	CFMGICGE_02056	NMNFDOCL_02831	LFMPNOJO_02703	KGMGPHCA_02678	KGKJFFBP_04647	MNEAFADB_00822
ftsA_2		Cell division protein FtsA	13	13	1	118	831				740	1262	1221	DGEGOJGK_04136	KANKLEDG_02980	PIDBCIIE_04333	LDNLOPHO_00097	DGBNPACE_01562	OMJDANGJ_03635	LJKHLHJC_01713	CFMGICGE_02069	NMNFDOCL_02844	LFMPNOJO_02716	KGMGPHCA_02665	KGKJFFBP_04634	MNEAFADB_00809
rapA		RNA polymerase-associated protein RapA	13	13	1	118	790				542	2906	2724	DGEGOJGK_04176	KANKLEDG_02939	PIDBCIIE_04373	LDNLOPHO_00057	DGBNPACE_01522	OMJDANGJ_01735	LJKHLHJC_01755	CFMGICGE_02109	NMNFDOCL_02884	LFMPNOJO_02756	KGMGPHCA_02625	KGKJFFBP_04594	MNEAFADB_00769
citA_1		Sensor histidine kinase CitA	13	13	1	118	784				980	1625	1575	DGEGOJGK_04180	KANKLEDG_02935	PIDBCIIE_04377	LDNLOPHO_00053	DGBNPACE_01518	OMJDANGJ_01731	LJKHLHJC_01761	CFMGICGE_02113	NMNFDOCL_02888	LFMPNOJO_02760	KGMGPHCA_02621	KGKJFFBP_04590	MNEAFADB_00765
dnaJ_2		Chaperone protein DnaJ	13	13	1	118	755				770	1133	1105	DGEGOJGK_04219	KANKLEDG_02907	PIDBCIIE_04416	LDNLOPHO_00014	DGBNPACE_00800	OMJDANGJ_01690	LJKHLHJC_01797	CFMGICGE_02793	NMNFDOCL_03635	LFMPNOJO_03684	KGMGPHCA_03687	KGKJFFBP_04562	MNEAFADB_00726
dnaK_2		Chaperone protein DnaK	13	13	1	118	754				1145	1916	1856	DGEGOJGK_04220	KANKLEDG_02906	PIDBCIIE_04417	LDNLOPHO_00013	DGBNPACE_00799	OMJDANGJ_01688	LJKHLHJC_01799	CFMGICGE_02794	NMNFDOCL_03636	LFMPNOJO_03685	KGMGPHCA_03688	KGKJFFBP_04561	MNEAFADB_00725
rsmC		Ribosomal RNA small subunit methyltransferase C	13	13	1	118	707				815	1028	1011	DGEGOJGK_04263	KANKLEDG_02864	PIDBCIIE_04460	LDNLOPHO_04965	DGBNPACE_00756	OMJDANGJ_01641	LJKHLHJC_01844	CFMGICGE_02837	NMNFDOCL_03679	LFMPNOJO_03728	KGMGPHCA_03731	KGKJFFBP_04518	MNEAFADB_00682
group_2450		hypothetical protein	13	13	1	118	706				239	353	340	DGEGOJGK_04267	KANKLEDG_02860	PIDBCIIE_04464	LDNLOPHO_04961	DGBNPACE_00752	OMJDANGJ_01638	LJKHLHJC_01846	CFMGICGE_02841	NMNFDOCL_03683	LFMPNOJO_03732	KGMGPHCA_03735	KGKJFFBP_04514	MNEAFADB_00678
bglJ		Transcriptional activator protein BglJ	13	13	1	118	700				452	674	653	DGEGOJGK_04272	KANKLEDG_02855	PIDBCIIE_04469	LDNLOPHO_04956	DGBNPACE_00747	OMJDANGJ_01633	LJKHLHJC_01851	CFMGICGE_02846	NMNFDOCL_03688	LFMPNOJO_03737	KGMGPHCA_03740	KGKJFFBP_04509	MNEAFADB_00673
yjiA		P-loop guanosine triphosphatase YjiA	13	13	1	118	5609				674	1040	940	DGEGOJGK_04315	KANKLEDG_02809	PIDBCIIE_04523	LDNLOPHO_04910	DGBNPACE_01852	OMJDANGJ_04398	LJKHLHJC_03990	CFMGICGE_02899	NMNFDOCL_03741	LFMPNOJO_03790	KGMGPHCA_03793	KGKJFFBP_04464	MNEAFADB_00623
group_2467		hypothetical protein	13	13	1	118	5610				488	590	544	DGEGOJGK_04316	KANKLEDG_02808	PIDBCIIE_04524	LDNLOPHO_04909	DGBNPACE_01851	OMJDANGJ_04397	LJKHLHJC_03989	CFMGICGE_02900	NMNFDOCL_03742	LFMPNOJO_03791	KGMGPHCA_03794	KGKJFFBP_04463	MNEAFADB_00622
fldC		(R)-phenyllactyl-CoA dehydratase beta subunit	13	13	1	118	5619				515	1151	1102	DGEGOJGK_04325	KANKLEDG_02800	PIDBCIIE_04532	LDNLOPHO_04901	DGBNPACE_01843	OMJDANGJ_04389	LJKHLHJC_03981	CFMGICGE_02908	NMNFDOCL_03750	LFMPNOJO_03799	KGMGPHCA_03802	KGKJFFBP_04455	MNEAFADB_00614
group_2473		hypothetical protein	13	13	1	118	5659				314	533	516	DGEGOJGK_04352	KANKLEDG_02763	PIDBCIIE_04563	LDNLOPHO_04876	DGBNPACE_01888	OMJDANGJ_05385	LJKHLHJC_05311	CFMGICGE_05098	NMNFDOCL_05223	LFMPNOJO_04926	KGMGPHCA_04952	KGKJFFBP_04418	MNEAFADB_00589
cusF		Cation efflux system protein CusF	13	13	1	118	5664				140	347	309	DGEGOJGK_04363	KANKLEDG_02758	PIDBCIIE_04568	LDNLOPHO_04871	DGBNPACE_01883	OMJDANGJ_05390	LJKHLHJC_05306	CFMGICGE_05093	NMNFDOCL_05218	LFMPNOJO_04921	KGMGPHCA_04957	KGKJFFBP_04413	MNEAFADB_00584
dauA_3		C4-dicarboxylic acid transporter DauA	13	13	1	118	3844				980	1469	1431	DGEGOJGK_04410	KANKLEDG_02700	PIDBCIIE_04614	LDNLOPHO_04815	DGBNPACE_01219	OMJDANGJ_05499	LJKHLHJC_04352	CFMGICGE_04842	NMNFDOCL_02047	LFMPNOJO_02982	KGMGPHCA_02983	KGKJFFBP_04355	MNEAFADB_00543
ugpC_2		sn-glycerol-3-phosphate import ATP-binding protein UgpC	13	13	1	118	3849				1052	1073	1071	DGEGOJGK_04415	KANKLEDG_02695	PIDBCIIE_04619	LDNLOPHO_04810	DGBNPACE_01214	OMJDANGJ_05504	LJKHLHJC_04357	CFMGICGE_04837	NMNFDOCL_02042	LFMPNOJO_02987	KGMGPHCA_02988	KGKJFFBP_04350	MNEAFADB_00538
ugpB_2		sn-glycerol-3-phosphate-binding periplasmic protein UgpB	13	13	1	118	3851				719	1310	1264	DGEGOJGK_04416	KANKLEDG_02694	PIDBCIIE_04620	LDNLOPHO_04809	DGBNPACE_01213	OMJDANGJ_05505	LJKHLHJC_04358	CFMGICGE_04836	NMNFDOCL_02041	LFMPNOJO_02988	KGMGPHCA_02989	KGKJFFBP_04349	MNEAFADB_00537
iolD		3D-(3,5/4)-trihydroxycyclohexane-1,2-dione hydrolase	13	13	1	118	3855				1274	1940	1888	DGEGOJGK_04420	KANKLEDG_02690	PIDBCIIE_04624	LDNLOPHO_04805	DGBNPACE_01209	OMJDANGJ_05510	LJKHLHJC_04362	CFMGICGE_04832	NMNFDOCL_02037	LFMPNOJO_02992	KGMGPHCA_02993	KGKJFFBP_04345	MNEAFADB_00533
pyrB		Aspartate carbamoyltransferase catalytic subunit	13	13	1	118	3794				623	935	911	DGEGOJGK_04443	KANKLEDG_02668	PIDBCIIE_04642	LDNLOPHO_04788	DGBNPACE_01993	OMJDANGJ_03255	LJKHLHJC_01597	CFMGICGE_03369	NMNFDOCL_02020	LFMPNOJO_03009	KGMGPHCA_03010	KGKJFFBP_04323	MNEAFADB_00511
rcsA_1		Transcriptional regulatory protein RcsA	13	13	1	118	4475				356	674	611	DGEGOJGK_02594	KANKLEDG_05007	PIDBCIIE_02756	LDNLOPHO_01638	DGBNPACE_02242	OMJDANGJ_05533	LJKHLHJC_04108	CFMGICGE_00607	NMNFDOCL_04743	LFMPNOJO_00680	KGMGPHCA_00016	KGKJFFBP_01079	MNEAFADB_02455
licH_2		putative 6-phospho-beta-glucosidase	13	13	1	118	3785				926	1307	1277	DGEGOJGK_04451	KANKLEDG_02660	PIDBCIIE_04650	LDNLOPHO_04780	DGBNPACE_01985	OMJDANGJ_03247	LJKHLHJC_01605	CFMGICGE_03377	NMNFDOCL_02012	LFMPNOJO_03017	KGMGPHCA_03018	KGKJFFBP_04315	MNEAFADB_00503
hexR_2		HTH-type transcriptional regulator HexR	13	13	1	118	3782				488	743	723	DGEGOJGK_04453	KANKLEDG_02658	PIDBCIIE_04652	LDNLOPHO_04778	DGBNPACE_01983	OMJDANGJ_03244	LJKHLHJC_01607	CFMGICGE_03379	NMNFDOCL_02010	LFMPNOJO_03019	KGMGPHCA_03020	KGKJFFBP_04313	MNEAFADB_00501
relE		mRNA interferase toxin RelE	13	13	1	118	3778				284	284	284	DGEGOJGK_04456	KANKLEDG_02655	PIDBCIIE_04655	LDNLOPHO_04775	DGBNPACE_01980	OMJDANGJ_03240	LJKHLHJC_01610	CFMGICGE_03382	NMNFDOCL_02007	LFMPNOJO_03022	KGMGPHCA_03023	KGKJFFBP_04310	MNEAFADB_00498
licR		putative licABCH operon regulator	13	13	1	118	3775				1250	1910	1859	DGEGOJGK_04458	KANKLEDG_02653	PIDBCIIE_04657	LDNLOPHO_04773	DGBNPACE_01978	OMJDANGJ_03238	LJKHLHJC_01612	CFMGICGE_03384	NMNFDOCL_02005	LFMPNOJO_03024	KGMGPHCA_03025	KGKJFFBP_04308	MNEAFADB_00496
group_2498		Deacetylase	13	13	1	118	3771				296	1133	1068	DGEGOJGK_04462	KANKLEDG_02649	PIDBCIIE_04661	LDNLOPHO_04769	DGBNPACE_01974	OMJDANGJ_03232	LJKHLHJC_01616	CFMGICGE_03388	NMNFDOCL_02001	LFMPNOJO_03028	KGMGPHCA_03029	KGKJFFBP_04304	MNEAFADB_00492
group_2499		hypothetical protein	13	13	1	118	3769				551	776	758	DGEGOJGK_04464	KANKLEDG_02647	PIDBCIIE_04663	LDNLOPHO_04767	DGBNPACE_01972	OMJDANGJ_03229	LJKHLHJC_01618	CFMGICGE_03390	NMNFDOCL_01999	LFMPNOJO_03030	KGMGPHCA_03031	KGKJFFBP_04302	MNEAFADB_00490
group_2501		hypothetical protein	13	13	1	118	3766				338	455	388	DGEGOJGK_04467	KANKLEDG_02644	PIDBCIIE_04666	LDNLOPHO_04764	DGBNPACE_01969	OMJDANGJ_03226	LJKHLHJC_01621	CFMGICGE_03393	NMNFDOCL_01996	LFMPNOJO_03033	KGMGPHCA_03034	KGKJFFBP_04299	MNEAFADB_00487
cpdB		2',3'-cyclic-nucleotide 2'-phosphodiesterase/3'-nucleotidase	13	13	1	118	3722				1184	1943	1884	DGEGOJGK_04490	KANKLEDG_02607	PIDBCIIE_04691	LDNLOPHO_04737	DGBNPACE_02109	OMJDANGJ_03852	LJKHLHJC_01646	CFMGICGE_03417	NMNFDOCL_01972	LFMPNOJO_03057	KGMGPHCA_03058	KGKJFFBP_04275	MNEAFADB_00463
nnr		Bifunctional NAD(P)H-hydrate repair enzyme Nnr	13	13	1	118	3660				1034	1511	1474	DGEGOJGK_04538	KANKLEDG_02562	PIDBCIIE_04732	LDNLOPHO_04695	DGBNPACE_01931	OMJDANGJ_01779	LJKHLHJC_01689	CFMGICGE_03458	NMNFDOCL_01931	LFMPNOJO_03098	KGMGPHCA_03099	KGKJFFBP_04234	MNEAFADB_00421
pgaC		Poly-beta-1,6-N-acetyl-D-glucosamine synthase	13	13	1	118	3598				791	1328	1286	DGEGOJGK_04584	KANKLEDG_00008	PIDBCIIE_04782	LDNLOPHO_04643	DGBNPACE_02135	OMJDANGJ_05630	LJKHLHJC_03564	CFMGICGE_05154	NMNFDOCL_05232	LFMPNOJO_03148	KGMGPHCA_03149	KGKJFFBP_04183	MNEAFADB_00373
parM_1		Plasmid segregation protein ParM	13	13	1	118	3591				476	956	919	DGEGOJGK_04591	KANKLEDG_00015	PIDBCIIE_04791	LDNLOPHO_04636	DGBNPACE_01821	OMJDANGJ_05320	LJKHLHJC_03134	CFMGICGE_04909	NMNFDOCL_05048	LFMPNOJO_04271	KGMGPHCA_04388	KGKJFFBP_04176	MNEAFADB_00364
phnN		Ribose 1,5-bisphosphate phosphokinase PhnN	13	13	1	118	3576				479	581	557	DGEGOJGK_04606	KANKLEDG_00030	PIDBCIIE_04806	LDNLOPHO_04621	DGBNPACE_01806	OMJDANGJ_05335	LJKHLHJC_03149	CFMGICGE_04894	NMNFDOCL_05033	LFMPNOJO_04286	KGMGPHCA_04373	KGKJFFBP_04161	MNEAFADB_00349
phnP		Phosphoribosyl 1,2-cyclic phosphate phosphodiesterase	13	13	1	118	3575				551	758	742	DGEGOJGK_04607	KANKLEDG_00031	PIDBCIIE_04807	LDNLOPHO_04620	DGBNPACE_01805	OMJDANGJ_05336	LJKHLHJC_03150	CFMGICGE_04893	NMNFDOCL_05032	LFMPNOJO_04287	KGMGPHCA_04372	KGKJFFBP_04160	MNEAFADB_00348
rcsC_4		Sensor histidine kinase RcsC	13	13	1	118	3573				1442	2285	2220	DGEGOJGK_04609	KANKLEDG_00033	PIDBCIIE_04809	LDNLOPHO_04618	DGBNPACE_01803	OMJDANGJ_05340	LJKHLHJC_03152	CFMGICGE_04891	NMNFDOCL_05030	LFMPNOJO_04289	KGMGPHCA_04370	KGKJFFBP_04158	MNEAFADB_00346
group_2523		hypothetical protein	13	13	1	118	3556				722	1097	1068	DGEGOJGK_04624	KANKLEDG_00048	PIDBCIIE_04824	LDNLOPHO_04603	DGBNPACE_01788	OMJDANGJ_04439	LJKHLHJC_03167	CFMGICGE_03882	NMNFDOCL_04196	LFMPNOJO_04304	KGMGPHCA_04355	KGKJFFBP_04143	MNEAFADB_00331
fimD_4		Outer membrane usher protein FimD	13	13	1	118	3553				1523	2579	2497	DGEGOJGK_04626	KANKLEDG_00050	PIDBCIIE_04826	LDNLOPHO_04601	DGBNPACE_01786	OMJDANGJ_04441	LJKHLHJC_03169	CFMGICGE_03880	NMNFDOCL_04198	LFMPNOJO_04306	KGMGPHCA_04353	KGKJFFBP_04141	MNEAFADB_00329
bamA_2		Outer membrane protein assembly factor BamA	13	13	1	118	3525				1685	2423	2366	DGEGOJGK_04652	KANKLEDG_00071	PIDBCIIE_04847	LDNLOPHO_04580	DGBNPACE_01765	OMJDANGJ_04465	LJKHLHJC_03193	CFMGICGE_03859	NMNFDOCL_04219	LFMPNOJO_04327	KGMGPHCA_04332	KGKJFFBP_04120	MNEAFADB_00308
uvrA		UvrABC system protein A	13	13	1	118	3516				1745	2825	2741	DGEGOJGK_04658	KANKLEDG_00084	PIDBCIIE_04853	LDNLOPHO_04574	DGBNPACE_01759	OMJDANGJ_03704	LJKHLHJC_05167	CFMGICGE_03853	NMNFDOCL_04225	LFMPNOJO_04333	KGMGPHCA_04326	KGKJFFBP_04115	MNEAFADB_00302
malF		Maltose/maltodextrin transport system permease protein MalF	13	13	1	118	3491				143	1544	1328	DGEGOJGK_04681	KANKLEDG_00107	PIDBCIIE_04876	LDNLOPHO_04551	DGBNPACE_02078	OMJDANGJ_03678	LJKHLHJC_04078	CFMGICGE_03830	NMNFDOCL_04248	LFMPNOJO_04356	KGMGPHCA_04303	KGKJFFBP_04092	MNEAFADB_00279
group_2548		hypothetical protein	13	13	1	118	3486				167	320	308	DGEGOJGK_04686	KANKLEDG_00112	PIDBCIIE_04881	LDNLOPHO_04546	DGBNPACE_02073	OMJDANGJ_03673	LJKHLHJC_04073	CFMGICGE_03825	NMNFDOCL_04253	LFMPNOJO_04361	KGMGPHCA_04298	KGKJFFBP_04087	MNEAFADB_00274
lysC		Lysine-sensitive aspartokinase 3	13	13	1	118	3480				932	1349	1316	DGEGOJGK_04691	KANKLEDG_00117	PIDBCIIE_04886	LDNLOPHO_04541	DGBNPACE_02068	OMJDANGJ_03667	LJKHLHJC_04068	CFMGICGE_03820	NMNFDOCL_04258	LFMPNOJO_04366	KGMGPHCA_04293	KGKJFFBP_04082	MNEAFADB_00268
aceA		Isocitrate lyase	13	13	1	118	3459				1145	1319	1305	DGEGOJGK_04707	KANKLEDG_00126	PIDBCIIE_04902	LDNLOPHO_04525	DGBNPACE_02052	OMJDANGJ_03646	LJKHLHJC_04052	CFMGICGE_03804	NMNFDOCL_04274	LFMPNOJO_04382	KGMGPHCA_04277	KGKJFFBP_04073	MNEAFADB_00252
aceB		Malate synthase A	13	13	1	118	3457				140	1601	1488	DGEGOJGK_04708	KANKLEDG_00127	PIDBCIIE_04903	LDNLOPHO_04524	DGBNPACE_02051	OMJDANGJ_03645	LJKHLHJC_04050	CFMGICGE_03803	NMNFDOCL_04275	LFMPNOJO_04383	KGMGPHCA_04276	KGKJFFBP_04072	MNEAFADB_00251
thiH		2-iminoacetate synthase	13	13	1	118	3436				635	1133	1094	DGEGOJGK_04733	KANKLEDG_00152	PIDBCIIE_04928	LDNLOPHO_04499	DGBNPACE_02026	OMJDANGJ_04759	LJKHLHJC_04430	CFMGICGE_04863	NMNFDOCL_05002	LFMPNOJO_05013	KGMGPHCA_05084	KGKJFFBP_04047	MNEAFADB_00226
tatC		Sec-independent protein translocase protein TatC	13	13	1	118	3406				347	779	745	DGEGOJGK_04769	KANKLEDG_00189	PIDBCIIE_04964	LDNLOPHO_04463	DGBNPACE_03639	OMJDANGJ_02802	LJKHLHJC_02324	CFMGICGE_04343	NMNFDOCL_04518	LFMPNOJO_04664	KGMGPHCA_04668	KGKJFFBP_04011	MNEAFADB_00190
uvrD		DNA helicase II	13	13	1	118	3384				1334	2162	2098	DGEGOJGK_04791	KANKLEDG_00211	PIDBCIIE_04986	LDNLOPHO_04441	DGBNPACE_03617	OMJDANGJ_02827	LJKHLHJC_02302	CFMGICGE_04321	NMNFDOCL_04496	LFMPNOJO_04642	KGMGPHCA_04646	KGKJFFBP_03989	MNEAFADB_00168
hemY		Protein HemY	13	13	1	118	3373				1013	1196	1181	DGEGOJGK_04802	KANKLEDG_00222	PIDBCIIE_04997	LDNLOPHO_04430	DGBNPACE_03606	OMJDANGJ_02838	LJKHLHJC_02291	CFMGICGE_04310	NMNFDOCL_04485	LFMPNOJO_04631	KGMGPHCA_04635	KGKJFFBP_03978	MNEAFADB_00157
sthA		Soluble pyridine nucleotide transhydrogenase	13	13	1	118	3323				878	1400	1359	DGEGOJGK_04852	KANKLEDG_00272	PIDBCIIE_05048	LDNLOPHO_04380	DGBNPACE_01902	OMJDANGJ_02571	LJKHLHJC_01981	CFMGICGE_03976	NMNFDOCL_04366	LFMPNOJO_04502	KGMGPHCA_04506	KGKJFFBP_03928	MNEAFADB_00107
rhaS_13		HTH-type transcriptional activator RhaS	13	13	1	118	3315				986	1064	992	DGEGOJGK_04860	KANKLEDG_00280	PIDBCIIE_05056	LDNLOPHO_04372	DGBNPACE_01894	OMJDANGJ_02562	LJKHLHJC_01973	CFMGICGE_03968	NMNFDOCL_04358	LFMPNOJO_04510	KGMGPHCA_04514	KGKJFFBP_03920	MNEAFADB_00099
metL		Bifunctional aspartokinase/homoserine dehydrogenase 2	13	13	1	118	3306				1316	2432	2344	DGEGOJGK_04868	KANKLEDG_00289	PIDBCIIE_05065	LDNLOPHO_04363	DGBNPACE_01361	OMJDANGJ_02552	LJKHLHJC_01964	CFMGICGE_03959	NMNFDOCL_04349	LFMPNOJO_04519	KGMGPHCA_04523	KGKJFFBP_03911	MNEAFADB_00090
priA		Primosomal protein N'	13	13	1	118	3300				1364	2195	2131	DGEGOJGK_04872	KANKLEDG_00293	PIDBCIIE_05069	LDNLOPHO_04359	DGBNPACE_01357	OMJDANGJ_02545	LJKHLHJC_01960	CFMGICGE_03955	NMNFDOCL_04345	LFMPNOJO_04523	KGMGPHCA_04527	KGKJFFBP_03907	MNEAFADB_00086
rhaA		L-rhamnose isomerase	13	13	1	118	3280				614	1259	1209	DGEGOJGK_04890	KANKLEDG_00311	PIDBCIIE_05087	LDNLOPHO_04341	DGBNPACE_01339	OMJDANGJ_02525	LJKHLHJC_01942	CFMGICGE_03937	NMNFDOCL_04327	LFMPNOJO_04541	KGMGPHCA_04545	KGKJFFBP_03889	MNEAFADB_00068
sutR_3		HTH-type transcriptional regulator SutR	13	13	1	118	3269				422	548	538	DGEGOJGK_04901	KANKLEDG_00322	PIDBCIIE_05098	LDNLOPHO_04330	DGBNPACE_01328	OMJDANGJ_02510	LJKHLHJC_01930	CFMGICGE_03926	NMNFDOCL_04316	LFMPNOJO_04552	KGMGPHCA_04556	KGKJFFBP_03878	MNEAFADB_00057
gatY		hypothetical protein	13	13	1	118	3264				269	1169	338	DGEGOJGK_04906	KANKLEDG_00327	PIDBCIIE_05103	LDNLOPHO_04325	DGBNPACE_01323	OMJDANGJ_02505	LJKHLHJC_01926	CFMGICGE_03921	NMNFDOCL_04311	LFMPNOJO_04557	KGMGPHCA_04561	KGKJFFBP_03873	MNEAFADB_00052
ulaA_4		Ascorbate-specific PTS system EIIC component	13	13	1	118	3262				980	1367	1337	DGEGOJGK_04908	KANKLEDG_00329	PIDBCIIE_05105	LDNLOPHO_04323	DGBNPACE_01321	OMJDANGJ_02503	LJKHLHJC_01925	CFMGICGE_03919	NMNFDOCL_04309	LFMPNOJO_04559	KGMGPHCA_04563	KGKJFFBP_03871	MNEAFADB_00050
yihX		Alpha-D-glucose 1-phosphate phosphatase YihX	13	13	1	118	3238				512	674	598	DGEGOJGK_04930	KANKLEDG_00345	PIDBCIIE_05121	LDNLOPHO_04307	DGBNPACE_02711	OMJDANGJ_02484	LJKHLHJC_01907	CFMGICGE_03903	NMNFDOCL_04293	LFMPNOJO_04575	KGMGPHCA_04579	KGKJFFBP_03855	MNEAFADB_00034
atpG		ATP synthase gamma chain	13	13	1	118	3195				446	863	830	DGEGOJGK_04980	KANKLEDG_00387	PIDBCIIE_05163	LDNLOPHO_04266	DGBNPACE_04473	OMJDANGJ_04730	LJKHLHJC_01556	CFMGICGE_03523	NMNFDOCL_04089	LFMPNOJO_04473	KGMGPHCA_04477	KGKJFFBP_03813	MNEAFADB_05166
cusA		Cation efflux system protein CusA	13	13	1	118	5672				125	3149	2714	DGEGOJGK_04371	KANKLEDG_02756	PIDBCIIE_04570	LDNLOPHO_04869	DGBNPACE_01881	OMJDANGJ_05392	LJKHLHJC_05303	CFMGICGE_05091	NMNFDOCL_05216	LFMPNOJO_04919	KGMGPHCA_04959	KGKJFFBP_04411	MNEAFADB_00582
paaH		3-hydroxyadipyl-CoA dehydrogenase	13	13	1	118	8035				1307	1424	1412	DGEGOJGK_02783	KANKLEDG_05127	PIDBCIIE_02876	LDNLOPHO_01517	DGBNPACE_02691	OMJDANGJ_04618	LJKHLHJC_04515	CFMGICGE_01151	NMNFDOCL_00567	LFMPNOJO_02072	KGMGPHCA_02072	KGKJFFBP_00970	MNEAFADB_02330
znuA		High-affinity zinc uptake system protein ZnuA	13	13	1	118	4862				437	959	907	DGEGOJGK_01786	KANKLEDG_02397	PIDBCIIE_01915	LDNLOPHO_02440	DGBNPACE_03757	OMJDANGJ_04705	LJKHLHJC_01051	CFMGICGE_04210	NMNFDOCL_02272	LFMPNOJO_01871	KGMGPHCA_01607	KGKJFFBP_01905	MNEAFADB_03303
tsaR_1		HTH-type transcriptional regulator TsaR	13	13	1	118	8106				587	926	891	DGEGOJGK_02722	KANKLEDG_05067	PIDBCIIE_02816	LDNLOPHO_01578	DGBNPACE_01309	OMJDANGJ_04881	LJKHLHJC_05643	CFMGICGE_01211	NMNFDOCL_00507	LFMPNOJO_02132	KGMGPHCA_02132	KGKJFFBP_01030	MNEAFADB_02393
rhaR_2		HTH-type transcriptional activator RhaR	13	13	1	118	7897				1217	2321	2225	DGEGOJGK_02894	KANKLEDG_04277	PIDBCIIE_02988	LDNLOPHO_01327	DGBNPACE_02983	OMJDANGJ_00766	LJKHLHJC_02929	CFMGICGE_01039	NMNFDOCL_00679	LFMPNOJO_01960	KGMGPHCA_01960	KGKJFFBP_00868	MNEAFADB_02161
group_2860		hypothetical protein	13	13	1	118	8651			Hypothetical protein with no hits to refseq/uniprot/clusters/cdd/tigrfams/pfam overlapping another protein with hits	761	1124	1085	DGEGOJGK_02396	KANKLEDG_04778	PIDBCIIE_02558	LDNLOPHO_01852	DGBNPACE_02841	OMJDANGJ_04049	LJKHLHJC_04174	CFMGICGE_00805	NMNFDOCL_00877	LFMPNOJO_00482	KGMGPHCA_00214	KGKJFFBP_01290	MNEAFADB_02688
purL		Phosphoribosylformylglycinamidine synthase	13	13	1	118	5797				3017	3941	3824	DGEGOJGK_01256	KANKLEDG_01773	PIDBCIIE_01260	LDNLOPHO_02955	DGBNPACE_03970	OMJDANGJ_00658	LJKHLHJC_01158	CFMGICGE_03772	NMNFDOCL_02479	LFMPNOJO_02352	KGMGPHCA_02352	KGKJFFBP_02573	MNEAFADB_03854
dinG		ATP-dependent DNA helicase DinG	13	13	1	118	9826				1919	2168	2139	DGEGOJGK_03356	KANKLEDG_03799	PIDBCIIE_03562	LDNLOPHO_00859	DGBNPACE_00598	OMJDANGJ_02231	LJKHLHJC_00497	CFMGICGE_01330	NMNFDOCL_00360	LFMPNOJO_00799	KGMGPHCA_01055	KGKJFFBP_00286	MNEAFADB_01646
group_2865	betI_4	HTH-type transcriptional regulator BetI	13	13	1	118	1533				374	584	556	DGEGOJGK_03644	KANKLEDG_03507	PIDBCIIE_03841	LDNLOPHO_00569	DGBNPACE_01252	OMJDANGJ_02111	LJKHLHJC_03933	CFMGICGE_01608	NMNFDOCL_00081	LFMPNOJO_01078	KGMGPHCA_00776	KGKJFFBP_05133	MNEAFADB_01369
lpoA		Penicillin-binding protein activator LpoA	13	13	1	118	2817				974	2117	2022	DGEGOJGK_00601	KANKLEDG_00992	PIDBCIIE_00581	LDNLOPHO_03681	DGBNPACE_02586	OMJDANGJ_02775	LJKHLHJC_01434	CFMGICGE_03142	NMNFDOCL_03985	LFMPNOJO_04046	KGMGPHCA_04049	KGKJFFBP_03246	MNEAFADB_04569
glrK		Sensor histidine kinase GlrK	13	13	1	118	5798				383	1439	1262	DGEGOJGK_01257	KANKLEDG_01774	PIDBCIIE_01261	LDNLOPHO_02954	DGBNPACE_03969	OMJDANGJ_00655	LJKHLHJC_01160	CFMGICGE_03771	NMNFDOCL_02478	LFMPNOJO_02351	KGMGPHCA_02351	KGKJFFBP_02572	MNEAFADB_03853
group_2873	adhE_1	Aldehyde-alcohol dehydrogenase	13	13	1	118	9284				497	2711	2510	DGEGOJGK_01972	KANKLEDG_04367	PIDBCIIE_02146	LDNLOPHO_02266	DGBNPACE_04328	OMJDANGJ_01367	LJKHLHJC_03015	CFMGICGE_02192	NMNFDOCL_01284	LFMPNOJO_00075	KGMGPHCA_00621	KGKJFFBP_01730	MNEAFADB_03124
dgoK1_1		putative 2-dehydro-3-deoxygalactonokinase DgoK1	13	13	1	118	8144				878	878	878	DGEGOJGK_00009	KANKLEDG_00418	PIDBCIIE_00009	LDNLOPHO_04228	DGBNPACE_02760	OMJDANGJ_03177	LJKHLHJC_01515	CFMGICGE_03563	NMNFDOCL_04129	LFMPNOJO_04433	KGMGPHCA_04437	KGKJFFBP_03782	MNEAFADB_05134
group_2887		hypothetical protein	13	13	1	118	8180				293	359	318	DGEGOJGK_00041	KANKLEDG_00451	PIDBCIIE_00041	LDNLOPHO_04196	DGBNPACE_03452	OMJDANGJ_03213	LJKHLHJC_01481	CFMGICGE_03595	NMNFDOCL_04161	LFMPNOJO_04401	KGMGPHCA_04405	KGKJFFBP_03749	MNEAFADB_05102
oprM_3		Outer membrane protein OprM	13	13	1	118	8214				1277	1364	1357	DGEGOJGK_00069	KANKLEDG_00478	PIDBCIIE_00073	LDNLOPHO_04170	DGBNPACE_04486	OMJDANGJ_04898	LJKHLHJC_05193	CFMGICGE_04976	NMNFDOCL_05102	LFMPNOJO_05125	KGMGPHCA_05154	KGKJFFBP_03723	MNEAFADB_05075
group_2889		Acetyltransferase	13	13	1	118	8218				416	416	416	DGEGOJGK_00072	KANKLEDG_00481	PIDBCIIE_00076	LDNLOPHO_04167	DGBNPACE_04483	OMJDANGJ_04892	LJKHLHJC_05190	CFMGICGE_04979	NMNFDOCL_05105	LFMPNOJO_05128	KGMGPHCA_05151	KGKJFFBP_03720	MNEAFADB_05072
yicJ_3		Inner membrane symporter YicJ	13	13	1	118	8249				1247	1394	1382	DGEGOJGK_00092	KANKLEDG_00501	PIDBCIIE_00093	LDNLOPHO_04146	DGBNPACE_04009	OMJDANGJ_03301	LJKHLHJC_00695	CFMGICGE_02322	NMNFDOCL_03105	LFMPNOJO_03317	KGMGPHCA_03157	KGKJFFBP_03700	MNEAFADB_05053
xanP_2		Xanthine permease XanP	13	13	1	118	8256				1010	1391	1361	DGEGOJGK_00098	KANKLEDG_00507	PIDBCIIE_00099	LDNLOPHO_04140	DGBNPACE_02341	OMJDANGJ_01940	LJKHLHJC_00701	CFMGICGE_02328	NMNFDOCL_03111	LFMPNOJO_03311	KGMGPHCA_03163	KGKJFFBP_03694	MNEAFADB_05047
fpr		Flavodoxin/ferredoxin--NADP reductase	13	13	1	118	8267				725	746	744	DGEGOJGK_00109	KANKLEDG_00518	PIDBCIIE_00110	LDNLOPHO_04129	DGBNPACE_02330	OMJDANGJ_01952	LJKHLHJC_00712	CFMGICGE_02339	NMNFDOCL_03122	LFMPNOJO_03300	KGMGPHCA_03174	KGKJFFBP_03683	MNEAFADB_05036
gmk		Guanylate kinase	13	13	1	118	8274				623	734	640	DGEGOJGK_00115	KANKLEDG_00524	PIDBCIIE_00116	LDNLOPHO_04123	DGBNPACE_02324	OMJDANGJ_01958	LJKHLHJC_00720	CFMGICGE_02345	NMNFDOCL_03128	LFMPNOJO_03294	KGMGPHCA_03180	KGKJFFBP_03677	MNEAFADB_05030
ligB		DNA ligase B	13	13	1	118	8275				1661	1676	1674	DGEGOJGK_00116	KANKLEDG_00525	PIDBCIIE_00117	LDNLOPHO_04122	DGBNPACE_02323	OMJDANGJ_01959	LJKHLHJC_00721	CFMGICGE_02346	NMNFDOCL_03129	LFMPNOJO_03293	KGMGPHCA_03181	KGKJFFBP_03676	MNEAFADB_05029
ada_1		Bifunctional transcriptional activator/DNA repair enzyme Ada	13	13	1	118	8278				998	1058	1053	DGEGOJGK_00119	KANKLEDG_00528	PIDBCIIE_00120	LDNLOPHO_04119	DGBNPACE_02320	OMJDANGJ_01962	LJKHLHJC_00724	CFMGICGE_02349	NMNFDOCL_03132	LFMPNOJO_03290	KGMGPHCA_03184	KGKJFFBP_03673	MNEAFADB_05026
slmA		Nucleoid occlusion factor SlmA	13	13	1	118	9310				164	596	562	DGEGOJGK_00128	KANKLEDG_00537	PIDBCIIE_00129	LDNLOPHO_04109	DGBNPACE_02311	OMJDANGJ_01971	LJKHLHJC_00733	CFMGICGE_02358	NMNFDOCL_03141	LFMPNOJO_03281	KGMGPHCA_03193	KGKJFFBP_03666	MNEAFADB_05015
rpmG		50S ribosomal protein L33	13	13	1	118	9323				158	167	166	DGEGOJGK_00133	KANKLEDG_00542	PIDBCIIE_00134	LDNLOPHO_04104	DGBNPACE_02306	OMJDANGJ_01976	LJKHLHJC_00738	CFMGICGE_02363	NMNFDOCL_03146	LFMPNOJO_03276	KGMGPHCA_03198	KGKJFFBP_03661	MNEAFADB_05010
secB		Protein-export protein SecB	13	13	1	118	9362				392	467	461	DGEGOJGK_00174	KANKLEDG_00572	PIDBCIIE_00158	LDNLOPHO_04080	DGBNPACE_02282	OMJDANGJ_02001	LJKHLHJC_00763	CFMGICGE_02387	NMNFDOCL_03170	LFMPNOJO_03252	KGMGPHCA_03222	KGKJFFBP_03637	MNEAFADB_04984
gpsA		Glycerol-3-phosphate dehydrogenase [NAD(P)+]	13	13	1	118	9363				497	1019	978	DGEGOJGK_00175	KANKLEDG_00573	PIDBCIIE_00159	LDNLOPHO_04079	DGBNPACE_02281	OMJDANGJ_02002	LJKHLHJC_00764	CFMGICGE_02388	NMNFDOCL_03171	LFMPNOJO_03251	KGMGPHCA_03223	KGKJFFBP_03636	MNEAFADB_04983
trmL_1		tRNA (cytidine(34)-2'-O)-methyltransferase	13	13	1	118	9366				473	542	478	DGEGOJGK_00178	KANKLEDG_00575	PIDBCIIE_00161	LDNLOPHO_04077	DGBNPACE_00926	OMJDANGJ_02004	LJKHLHJC_00766	CFMGICGE_02390	NMNFDOCL_03173	LFMPNOJO_03249	KGMGPHCA_03225	KGKJFFBP_03634	MNEAFADB_04981
yibL		putative protein YibL	13	13	1	118	9375				260	362	354	DGEGOJGK_00190	KANKLEDG_00579	PIDBCIIE_00165	LDNLOPHO_04073	DGBNPACE_00922	OMJDANGJ_02008	LJKHLHJC_00770	CFMGICGE_02394	NMNFDOCL_03177	LFMPNOJO_03245	KGMGPHCA_03229	KGKJFFBP_03630	MNEAFADB_04977
cooF		Iron-sulfur protein	13	13	1	118	9386				485	497	485	DGEGOJGK_00200	KANKLEDG_00589	PIDBCIIE_00175	LDNLOPHO_04065	DGBNPACE_00912	OMJDANGJ_02020	LJKHLHJC_00780	CFMGICGE_02404	NMNFDOCL_03187	LFMPNOJO_03235	KGMGPHCA_03239	KGKJFFBP_03620	MNEAFADB_04967
wecH		O-acetyltransferase WecH	13	13	1	118	9398				878	995	986	DGEGOJGK_00212	KANKLEDG_00601	PIDBCIIE_00187	LDNLOPHO_04053	DGBNPACE_00900	OMJDANGJ_02032	LJKHLHJC_00793	CFMGICGE_02416	NMNFDOCL_03199	LFMPNOJO_03223	KGMGPHCA_03251	KGKJFFBP_03608	MNEAFADB_04955
glyQ		Glycine--tRNA ligase alpha subunit	13	13	1	118	9401				746	911	898	DGEGOJGK_00214	KANKLEDG_00603	PIDBCIIE_00189	LDNLOPHO_04051	DGBNPACE_00898	OMJDANGJ_02034	LJKHLHJC_00795	CFMGICGE_02418	NMNFDOCL_03201	LFMPNOJO_03221	KGMGPHCA_03253	KGKJFFBP_03606	MNEAFADB_04953
hokA		Protein HokA	13	13	1	118	9411				152	212	165	DGEGOJGK_00220	KANKLEDG_00609	PIDBCIIE_00191	LDNLOPHO_04049	DGBNPACE_00896	OMJDANGJ_02036	LJKHLHJC_00797	CFMGICGE_02420	NMNFDOCL_03203	LFMPNOJO_03219	KGMGPHCA_03255	KGKJFFBP_03603	MNEAFADB_04951
ettA_1		Energy-dependent translational throttle protein EttA	13	13	1	118	9412				1619	1619	1619	DGEGOJGK_00221	KANKLEDG_00610	PIDBCIIE_00192	LDNLOPHO_04048	DGBNPACE_00895	OMJDANGJ_02037	LJKHLHJC_00798	CFMGICGE_02421	NMNFDOCL_03204	LFMPNOJO_03218	KGMGPHCA_03256	KGKJFFBP_03602	MNEAFADB_04950
group_2913		hypothetical protein	13	13	1	118	9437				503	539	535	DGEGOJGK_00245	KANKLEDG_00636	PIDBCIIE_00216	LDNLOPHO_04022	DGBNPACE_00220	OMJDANGJ_02064	LJKHLHJC_00823	CFMGICGE_02445	NMNFDOCL_03228	LFMPNOJO_03194	KGMGPHCA_03280	KGKJFFBP_03576	MNEAFADB_04924
bcsQ_1		Cellulose biosynthesis protein BcsQ	13	13	1	118	9438				791	803	801	DGEGOJGK_00246	KANKLEDG_00637	PIDBCIIE_00217	LDNLOPHO_04021	DGBNPACE_00219	OMJDANGJ_02065	LJKHLHJC_00824	CFMGICGE_02446	NMNFDOCL_03229	LFMPNOJO_03193	KGMGPHCA_03281	KGKJFFBP_03575	MNEAFADB_04923
bcsB_2		Cyclic di-GMP-binding protein	13	13	1	118	9440				2204	2441	2399	DGEGOJGK_00248	KANKLEDG_00640	PIDBCIIE_00219	LDNLOPHO_04019	DGBNPACE_00217	OMJDANGJ_02067	LJKHLHJC_05345	CFMGICGE_02448	NMNFDOCL_03231	LFMPNOJO_03191	KGMGPHCA_03283	KGKJFFBP_03572	MNEAFADB_04921
bcsB_1		Cyclic di-GMP-binding protein	13	13	1	118	9452				2138	2324	2296	DGEGOJGK_00258	KANKLEDG_00650	PIDBCIIE_00229	LDNLOPHO_04009	DGBNPACE_00207	OMJDANGJ_00916	LJKHLHJC_05082	CFMGICGE_02458	NMNFDOCL_03241	LFMPNOJO_03181	KGMGPHCA_03293	KGKJFFBP_03562	MNEAFADB_04911
kdgK_2		2-dehydro-3-deoxygluconokinase	13	13	1	118	9458				866	929	924	DGEGOJGK_00264	KANKLEDG_00656	PIDBCIIE_00235	LDNLOPHO_04003	DGBNPACE_00201	OMJDANGJ_00922	LJKHLHJC_05076	CFMGICGE_02464	NMNFDOCL_03247	LFMPNOJO_03175	KGMGPHCA_03299	KGKJFFBP_03556	MNEAFADB_04905
treF		Cytoplasmic trehalase	13	13	1	118	9465				1526	1652	1642	DGEGOJGK_00271	KANKLEDG_00663	PIDBCIIE_00242	LDNLOPHO_03996	DGBNPACE_00194	OMJDANGJ_00931	LJKHLHJC_05067	CFMGICGE_02471	NMNFDOCL_03254	LFMPNOJO_03168	KGMGPHCA_03306	KGKJFFBP_03549	MNEAFADB_04898
prlC		Oligopeptidase A	13	13	1	118	9471				1226	2042	1979	DGEGOJGK_00277	KANKLEDG_00669	PIDBCIIE_00248	LDNLOPHO_03990	DGBNPACE_00188	OMJDANGJ_00939	LJKHLHJC_05271	CFMGICGE_02477	NMNFDOCL_03260	LFMPNOJO_03162	KGMGPHCA_03312	KGKJFFBP_03543	MNEAFADB_04892
rsmJ		Ribosomal RNA small subunit methyltransferase J	13	13	1	118	9472				509	752	733	DGEGOJGK_00278	KANKLEDG_00670	PIDBCIIE_00249	LDNLOPHO_03989	DGBNPACE_00187	OMJDANGJ_00940	LJKHLHJC_05272	CFMGICGE_02478	NMNFDOCL_03261	LFMPNOJO_03161	KGMGPHCA_03313	KGKJFFBP_03542	MNEAFADB_04891
pitA		Low-affinity inorganic phosphate transporter 1	13	13	1	118	9476				836	1496	1445	DGEGOJGK_00282	KANKLEDG_00674	PIDBCIIE_00253	LDNLOPHO_03985	DGBNPACE_00183	OMJDANGJ_00944	LJKHLHJC_05276	CFMGICGE_02482	NMNFDOCL_03265	LFMPNOJO_03157	KGMGPHCA_03317	KGKJFFBP_03538	MNEAFADB_04887
group_2922		hypothetical protein	13	13	1	118	9506				350	359	352	DGEGOJGK_00307	KANKLEDG_00699	PIDBCIIE_00302	LDNLOPHO_03960	DGBNPACE_00158	OMJDANGJ_00971	LJKHLHJC_02121	CFMGICGE_03041	NMNFDOCL_03883	LFMPNOJO_03932	KGMGPHCA_03935	KGKJFFBP_03513	MNEAFADB_04861
ftsE		Cell division ATP-binding protein FtsE	13	13	1	118	9510				233	668	634	DGEGOJGK_00311	KANKLEDG_00703	PIDBCIIE_00306	LDNLOPHO_03956	DGBNPACE_00154	OMJDANGJ_00976	LJKHLHJC_02126	CFMGICGE_03037	NMNFDOCL_03879	LFMPNOJO_03928	KGMGPHCA_03931	KGKJFFBP_03509	MNEAFADB_04857
livK		Leucine-specific-binding protein	13	13	1	118	9525				1109	1205	1123	DGEGOJGK_00319	KANKLEDG_00716	PIDBCIIE_00314	LDNLOPHO_03947	DGBNPACE_00146	OMJDANGJ_00984	LJKHLHJC_02135	CFMGICGE_03029	NMNFDOCL_03871	LFMPNOJO_03920	KGMGPHCA_03923	KGKJFFBP_03501	MNEAFADB_04849
group_2925		hypothetical protein	13	13	1	118	9531				257	368	359	DGEGOJGK_00325	KANKLEDG_00722	PIDBCIIE_00320	LDNLOPHO_03941	DGBNPACE_00140	OMJDANGJ_00990	LJKHLHJC_02141	CFMGICGE_03023	NMNFDOCL_03865	LFMPNOJO_03914	KGMGPHCA_03917	KGKJFFBP_03495	MNEAFADB_04843
group_2926		hypothetical protein	13	13	1	118	9542				497	653	640	DGEGOJGK_00334	KANKLEDG_00731	PIDBCIIE_00329	LDNLOPHO_03932	DGBNPACE_00131	OMJDANGJ_00999	LJKHLHJC_02151	CFMGICGE_03014	NMNFDOCL_03856	LFMPNOJO_03905	KGMGPHCA_03908	KGKJFFBP_03486	MNEAFADB_04834
glgX		Glycogen debranching enzyme	13	13	1	118	9562				1976	1982	1976	DGEGOJGK_00342	KANKLEDG_00748	PIDBCIIE_00337	LDNLOPHO_03924	DGBNPACE_00123	OMJDANGJ_01009	LJKHLHJC_02159	CFMGICGE_03006	NMNFDOCL_03848	LFMPNOJO_03897	KGMGPHCA_03900	KGKJFFBP_03478	MNEAFADB_04826
feoA		Fe(2+) transport protein A	13	13	1	118	9583				200	227	224	DGEGOJGK_00362	KANKLEDG_00766	PIDBCIIE_00357	LDNLOPHO_03904	DGBNPACE_00103	OMJDANGJ_01033	LJKHLHJC_03405	CFMGICGE_02986	NMNFDOCL_03828	LFMPNOJO_03877	KGMGPHCA_03880	KGKJFFBP_03460	MNEAFADB_04806
greB		Transcription elongation factor GreB	13	13	1	118	9585				473	602	522	DGEGOJGK_00364	KANKLEDG_00768	PIDBCIIE_00359	LDNLOPHO_03902	DGBNPACE_00101	OMJDANGJ_01036	LJKHLHJC_03403	CFMGICGE_02984	NMNFDOCL_03826	LFMPNOJO_03875	KGMGPHCA_03878	KGKJFFBP_03458	MNEAFADB_04804
ompR_2		Transcriptional regulatory protein OmpR	13	13	1	118	9586				590	719	709	DGEGOJGK_00365	KANKLEDG_00769	PIDBCIIE_00360	LDNLOPHO_03901	DGBNPACE_00100	OMJDANGJ_01037	LJKHLHJC_03402	CFMGICGE_02983	NMNFDOCL_03825	LFMPNOJO_03874	KGMGPHCA_03877	KGKJFFBP_03457	MNEAFADB_04803
group_2932		hypothetical protein	13	13	1	118	9596				431	533	525	DGEGOJGK_00375	KANKLEDG_00779	PIDBCIIE_00370	LDNLOPHO_03891	DGBNPACE_00090	OMJDANGJ_01048	LJKHLHJC_03391	CFMGICGE_02973	NMNFDOCL_03815	LFMPNOJO_03864	KGMGPHCA_03867	KGKJFFBP_03447	MNEAFADB_04793
damX		Cell division protein DamX	13	13	1	118	9601				1259	1286	1267	DGEGOJGK_00380	KANKLEDG_00784	PIDBCIIE_00375	LDNLOPHO_03886	DGBNPACE_00085	OMJDANGJ_01053	LJKHLHJC_03386	CFMGICGE_02968	NMNFDOCL_03810	LFMPNOJO_03859	KGMGPHCA_03862	KGKJFFBP_03442	MNEAFADB_04788
dam_2		DNA adenine methylase	13	13	1	118	9602				695	827	816	DGEGOJGK_00381	KANKLEDG_00785	PIDBCIIE_00376	LDNLOPHO_03885	DGBNPACE_00084	OMJDANGJ_01054	LJKHLHJC_03385	CFMGICGE_02967	NMNFDOCL_03809	LFMPNOJO_03858	KGMGPHCA_03861	KGKJFFBP_03441	MNEAFADB_04787
nirD		Nitrite reductase (NADH) small subunit	13	13	1	118	9607				236	326	319	DGEGOJGK_00386	KANKLEDG_00790	PIDBCIIE_00381	LDNLOPHO_03880	DGBNPACE_00079	OMJDANGJ_01059	LJKHLHJC_03379	CFMGICGE_02962	NMNFDOCL_03804	LFMPNOJO_03853	KGMGPHCA_03856	KGKJFFBP_03436	MNEAFADB_04782
group_2936		hypothetical protein	13	13	1	118	9641				521	521	521	DGEGOJGK_00419	KANKLEDG_00823	PIDBCIIE_00414	LDNLOPHO_03847	DGBNPACE_00046	OMJDANGJ_05216	LJKHLHJC_04860	CFMGICGE_05033	NMNFDOCL_05200	LFMPNOJO_05184	KGMGPHCA_05209	KGKJFFBP_03403	MNEAFADB_04749
group_2937		hypothetical protein	13	13	1	118	9668				356	368	367	DGEGOJGK_00445	KANKLEDG_00850	PIDBCIIE_00441	LDNLOPHO_03820	DGBNPACE_00020	OMJDANGJ_05246	LJKHLHJC_04887	CFMGICGE_05006	NMNFDOCL_05173	LFMPNOJO_05211	KGMGPHCA_05236	KGKJFFBP_03376	MNEAFADB_04722
group_2938	aroE_3	Shikimate dehydrogenase (NADP(+))	13	13	1	118	9680				818	824	818	DGEGOJGK_00457	KANKLEDG_00862	PIDBCIIE_00453	LDNLOPHO_03808	DGBNPACE_00008	OMJDANGJ_05258	LJKHLHJC_04899	CFMGICGE_04994	NMNFDOCL_05161	LFMPNOJO_05223	KGMGPHCA_05248	KGKJFFBP_03364	MNEAFADB_04710
dusB		tRNA-dihydrouridine synthase B	13	13	1	118	9708				707	965	945	DGEGOJGK_00471	KANKLEDG_00876	PIDBCIIE_00467	LDNLOPHO_03795	DGBNPACE_02547	OMJDANGJ_04506	LJKHLHJC_04016	CFMGICGE_04787	NMNFDOCL_04947	LFMPNOJO_04935	KGMGPHCA_05023	KGKJFFBP_03351	MNEAFADB_04674
accC		Biotin carboxylase	13	13	1	118	9713				1259	1349	1342	DGEGOJGK_00475	KANKLEDG_00880	PIDBCIIE_00471	LDNLOPHO_03791	DGBNPACE_02543	OMJDANGJ_04500	LJKHLHJC_04020	CFMGICGE_04783	NMNFDOCL_04943	LFMPNOJO_04939	KGMGPHCA_05019	KGKJFFBP_03347	MNEAFADB_04670
mreB		Cell shape-determining protein MreB	13	13	1	118	9719				1022	1043	1041	DGEGOJGK_00481	KANKLEDG_00886	PIDBCIIE_00477	LDNLOPHO_03785	DGBNPACE_02537	OMJDANGJ_04493	LJKHLHJC_04026	CFMGICGE_04777	NMNFDOCL_04937	LFMPNOJO_04945	KGMGPHCA_05013	KGKJFFBP_03341	MNEAFADB_04664
degQ		Periplasmic pH-dependent serine endoprotease DegQ	13	13	1	118	2900				1013	1367	1339	DGEGOJGK_00499	KANKLEDG_00913	PIDBCIIE_00503	LDNLOPHO_03759	DGBNPACE_02520	OMJDANGJ_03514	LJKHLHJC_01355	CFMGICGE_03220	NMNFDOCL_04063	LFMPNOJO_03968	KGMGPHCA_03971	KGKJFFBP_03324	MNEAFADB_04647
yhcB		Inner membrane protein YhcB	13	13	1	118	2899				353	398	394	DGEGOJGK_00501	KANKLEDG_00914	PIDBCIIE_00504	LDNLOPHO_03758	DGBNPACE_02519	OMJDANGJ_03513	LJKHLHJC_01356	CFMGICGE_03219	NMNFDOCL_04062	LFMPNOJO_03969	KGMGPHCA_03972	KGKJFFBP_03323	MNEAFADB_04646
sspA		Stringent starvation protein A	13	13	1	118	2893				560	638	632	DGEGOJGK_00506	KANKLEDG_00918	PIDBCIIE_00508	LDNLOPHO_03754	DGBNPACE_02515	OMJDANGJ_03509	LJKHLHJC_01361	CFMGICGE_03215	NMNFDOCL_04058	LFMPNOJO_03973	KGMGPHCA_03976	KGKJFFBP_03319	MNEAFADB_04642
nanE		Putative N-acetylmannosamine-6-phosphate 2-epimerase	13	13	1	118	2890				704	704	704	DGEGOJGK_00508	KANKLEDG_00920	PIDBCIIE_00510	LDNLOPHO_03752	DGBNPACE_02513	OMJDANGJ_03507	LJKHLHJC_01363	CFMGICGE_03213	NMNFDOCL_04056	LFMPNOJO_03975	KGMGPHCA_03978	KGKJFFBP_03317	MNEAFADB_04640
mlaC		Intermembrane phospholipid transport system binding protein MlaC	13	13	1	118	2863				635	941	658	DGEGOJGK_00540	KANKLEDG_00945	PIDBCIIE_00534	LDNLOPHO_03728	DGBNPACE_02489	OMJDANGJ_03479	LJKHLHJC_01387	CFMGICGE_03189	NMNFDOCL_04032	LFMPNOJO_03999	KGMGPHCA_04002	KGKJFFBP_03293	MNEAFADB_04616
rimP		Ribosome maturation factor RimP	13	13	1	118	2841				422	452	442	DGEGOJGK_00564	KANKLEDG_00969	PIDBCIIE_00558	LDNLOPHO_03704	DGBNPACE_02465	OMJDANGJ_03454	LJKHLHJC_01410	CFMGICGE_03165	NMNFDOCL_04008	LFMPNOJO_04023	KGMGPHCA_04026	KGKJFFBP_03269	MNEAFADB_04592
truB		tRNA pseudouridine synthase B	13	13	1	118	2837				821	944	934	DGEGOJGK_00568	KANKLEDG_00973	PIDBCIIE_00562	LDNLOPHO_03700	DGBNPACE_02461	OMJDANGJ_03450	LJKHLHJC_01414	CFMGICGE_03161	NMNFDOCL_04004	LFMPNOJO_04027	KGMGPHCA_04030	KGKJFFBP_03265	MNEAFADB_04588
group_2949		hypothetical protein	13	13	1	118	2825				443	443	443	DGEGOJGK_00594	KANKLEDG_00985	PIDBCIIE_00574	LDNLOPHO_03688	DGBNPACE_02593	OMJDANGJ_02783	LJKHLHJC_01426	CFMGICGE_03149	NMNFDOCL_03992	LFMPNOJO_04039	KGMGPHCA_04042	KGKJFFBP_03253	MNEAFADB_04576
group_2950		hypothetical protein	13	13	1	118	2814				149	149	149	DGEGOJGK_00604	KANKLEDG_01009	PIDBCIIE_00584	LDNLOPHO_03665	DGBNPACE_02350	OMJDANGJ_02771	LJKHLHJC_01437	CFMGICGE_03139	NMNFDOCL_03982	LFMPNOJO_04049	KGMGPHCA_04052	KGKJFFBP_03230	MNEAFADB_04553
garL		5-keto-4-deoxy-D-glucarate aldolase	13	13	1	118	2812				770	890	779	DGEGOJGK_00606	KANKLEDG_01011	PIDBCIIE_00586	LDNLOPHO_03663	DGBNPACE_02348	OMJDANGJ_02768	LJKHLHJC_01440	CFMGICGE_03137	NMNFDOCL_03980	LFMPNOJO_04051	KGMGPHCA_04054	KGKJFFBP_03228	MNEAFADB_04551
garR		2-hydroxy-3-oxopropionate reductase	13	13	1	118	2811				854	890	887	DGEGOJGK_00607	KANKLEDG_01012	PIDBCIIE_00587	LDNLOPHO_03662	DGBNPACE_02347	OMJDANGJ_02767	LJKHLHJC_01441	CFMGICGE_03136	NMNFDOCL_03979	LFMPNOJO_04052	KGMGPHCA_04055	KGKJFFBP_03227	MNEAFADB_04550
garK_3		Glycerate 2-kinase	13	13	1	118	2810				578	1145	1101	DGEGOJGK_00608	KANKLEDG_01013	PIDBCIIE_00588	LDNLOPHO_03661	DGBNPACE_03328	OMJDANGJ_02766	LJKHLHJC_01442	CFMGICGE_03135	NMNFDOCL_03978	LFMPNOJO_04053	KGMGPHCA_04056	KGKJFFBP_03226	MNEAFADB_04549
yhaJ_3		HTH-type transcriptional regulator YhaJ	13	13	1	118	2805				167	896	839	DGEGOJGK_00613	KANKLEDG_01019	PIDBCIIE_00593	LDNLOPHO_03656	DGBNPACE_03366	OMJDANGJ_02760	LJKHLHJC_01448	CFMGICGE_03130	NMNFDOCL_03972	LFMPNOJO_04058	KGMGPHCA_04062	KGKJFFBP_03221	MNEAFADB_04544
yqjG		Glutathionyl-hydroquinone reductase YqjG	13	13	1	118	2803				818	986	973	DGEGOJGK_00615	KANKLEDG_01021	PIDBCIIE_00595	LDNLOPHO_03654	DGBNPACE_03364	OMJDANGJ_02758	LJKHLHJC_01450	CFMGICGE_03128	NMNFDOCL_03970	LFMPNOJO_04060	KGMGPHCA_04064	KGKJFFBP_03219	MNEAFADB_04542
lsrA		Autoinducer 2 import ATP-binding protein LsrA	13	13	1	118	2779				1487	1487	1487	DGEGOJGK_00638	KANKLEDG_01044	PIDBCIIE_00618	LDNLOPHO_03631	DGBNPACE_03341	OMJDANGJ_02731	LJKHLHJC_04240	CFMGICGE_03105	NMNFDOCL_03947	LFMPNOJO_04083	KGMGPHCA_04087	KGKJFFBP_03196	MNEAFADB_04519
lsrD_2		Autoinducer 2 import system permease protein LsrD	13	13	1	118	2777				998	998	998	DGEGOJGK_00640	KANKLEDG_01046	PIDBCIIE_00620	LDNLOPHO_03629	DGBNPACE_03339	OMJDANGJ_02728	LJKHLHJC_04242	CFMGICGE_03103	NMNFDOCL_03945	LFMPNOJO_04085	KGMGPHCA_04089	KGKJFFBP_03194	MNEAFADB_04517
yqjI		Transcriptional regulator YqjI	13	13	1	118	2769				269	554	532	DGEGOJGK_00646	KANKLEDG_01059	PIDBCIIE_00625	LDNLOPHO_03624	DGBNPACE_04441	OMJDANGJ_02723	LJKHLHJC_04247	CFMGICGE_03098	NMNFDOCL_03940	LFMPNOJO_04090	KGMGPHCA_04094	KGKJFFBP_03181	MNEAFADB_04512
dhaM		PEP-dependent dihydroxyacetone kinase, phosphoryl donor subunit DhaM	13	13	1	118	2757				1265	1421	1409	DGEGOJGK_00650	KANKLEDG_01062	PIDBCIIE_00628	LDNLOPHO_03621	DGBNPACE_04079	OMJDANGJ_02720	LJKHLHJC_04251	CFMGICGE_03095	NMNFDOCL_03937	LFMPNOJO_04093	KGMGPHCA_04097	KGKJFFBP_03178	MNEAFADB_04509
yvqK		Corrinoid adenosyltransferase	13	13	1	118	2752				530	530	530	DGEGOJGK_00655	KANKLEDG_01067	PIDBCIIE_00633	LDNLOPHO_03616	DGBNPACE_04074	OMJDANGJ_02715	LJKHLHJC_04256	CFMGICGE_03090	NMNFDOCL_03932	LFMPNOJO_04098	KGMGPHCA_04102	KGKJFFBP_03173	MNEAFADB_04504
ureB		Urease subunit beta	13	13	1	118	2657				146	320	306	DGEGOJGK_00682	KANKLEDG_01102	PIDBCIIE_00706	LDNLOPHO_03551	DGBNPACE_04047	OMJDANGJ_01889	LJKHLHJC_00935	CFMGICGE_03662	NMNFDOCL_01831	LFMPNOJO_04215	KGMGPHCA_04219	KGKJFFBP_03146	MNEAFADB_04477
uppP		Undecaprenyl-diphosphatase	13	13	1	118	2649				821	935	829	DGEGOJGK_00687	KANKLEDG_01107	PIDBCIIE_00711	LDNLOPHO_03546	DGBNPACE_04042	OMJDANGJ_01883	LJKHLHJC_00929	CFMGICGE_03657	NMNFDOCL_01836	LFMPNOJO_04210	KGMGPHCA_04214	KGKJFFBP_03141	MNEAFADB_04472
hldE		Bifunctional protein HldE	13	13	1	118	2642				1433	1463	1435	DGEGOJGK_00692	KANKLEDG_01112	PIDBCIIE_00716	LDNLOPHO_03541	DGBNPACE_04037	OMJDANGJ_01875	LJKHLHJC_00924	CFMGICGE_03652	NMNFDOCL_01841	LFMPNOJO_04205	KGMGPHCA_04209	KGKJFFBP_03136	MNEAFADB_04467
qseC		Sensor protein QseC	13	13	1	118	2625				887	1349	1313	DGEGOJGK_00708	KANKLEDG_01128	PIDBCIIE_00732	LDNLOPHO_03525	DGBNPACE_00390	OMJDANGJ_01856	LJKHLHJC_00907	CFMGICGE_03636	NMNFDOCL_01857	LFMPNOJO_04189	KGMGPHCA_04193	KGKJFFBP_03120	MNEAFADB_04451
ygiW_2		Protein YgiW	13	13	1	118	2623				377	395	393	DGEGOJGK_00710	KANKLEDG_01130	PIDBCIIE_00734	LDNLOPHO_03523	DGBNPACE_00388	OMJDANGJ_01854	LJKHLHJC_00905	CFMGICGE_03634	NMNFDOCL_01859	LFMPNOJO_04187	KGMGPHCA_04191	KGKJFFBP_03118	MNEAFADB_04449
group_2966		hypothetical protein	13	13	1	118	2616				527	539	527	DGEGOJGK_00716	KANKLEDG_01136	PIDBCIIE_00740	LDNLOPHO_03517	DGBNPACE_00382	OMJDANGJ_01848	LJKHLHJC_00897	CFMGICGE_03628	NMNFDOCL_01865	LFMPNOJO_04181	KGMGPHCA_04185	KGKJFFBP_03112	MNEAFADB_04443
group_2967		Beta-xylosidase	13	13	1	118	2605				881	1523	1473	DGEGOJGK_00725	KANKLEDG_01145	PIDBCIIE_00749	LDNLOPHO_03508	DGBNPACE_00373	OMJDANGJ_01838	LJKHLHJC_00886	CFMGICGE_03619	NMNFDOCL_01874	LFMPNOJO_04172	KGMGPHCA_04176	KGKJFFBP_03103	MNEAFADB_04434
clcD_1		hypothetical protein	13	13	1	118	2602				380	887	809	DGEGOJGK_00727	KANKLEDG_01147	PIDBCIIE_00751	LDNLOPHO_03506	DGBNPACE_00371	OMJDANGJ_01835	LJKHLHJC_00883	CFMGICGE_03617	NMNFDOCL_01876	LFMPNOJO_04170	KGMGPHCA_04174	KGKJFFBP_03101	MNEAFADB_04432
lysN_2		2-aminoadipate transaminase	13	13	1	118	2597				1094	1181	1174	DGEGOJGK_00732	KANKLEDG_01152	PIDBCIIE_00756	LDNLOPHO_03501	DGBNPACE_00366	OMJDANGJ_01830	LJKHLHJC_00878	CFMGICGE_03612	NMNFDOCL_01881	LFMPNOJO_04165	KGMGPHCA_04169	KGKJFFBP_03096	MNEAFADB_04427
group_2970		hypothetical protein	13	13	1	118	2594				188	344	332	DGEGOJGK_00735	KANKLEDG_01155	PIDBCIIE_00759	LDNLOPHO_03498	DGBNPACE_00363	OMJDANGJ_01827	LJKHLHJC_00875	CFMGICGE_03609	NMNFDOCL_01884	LFMPNOJO_04162	KGMGPHCA_04166	KGKJFFBP_03093	MNEAFADB_04424
group_2971		hypothetical protein	13	13	1	118	2593				602	602	602	DGEGOJGK_00736	KANKLEDG_01156	PIDBCIIE_00760	LDNLOPHO_03497	DGBNPACE_00362	OMJDANGJ_01826	LJKHLHJC_00874	CFMGICGE_03608	NMNFDOCL_01885	LFMPNOJO_04161	KGMGPHCA_04165	KGKJFFBP_03092	MNEAFADB_04423
argO		Arginine exporter protein ArgO	13	13	1	118	2472				593	635	615	DGEGOJGK_00776	KANKLEDG_01221	PIDBCIIE_00814	LDNLOPHO_03435	DGBNPACE_02956	OMJDANGJ_02978	LJKHLHJC_05109	CFMGICGE_00198	NMNFDOCL_01363	LFMPNOJO_01572	KGMGPHCA_01572	KGKJFFBP_03039	MNEAFADB_04307
ubiH		2-octaprenyl-6-methoxyphenol hydroxylase	13	13	1	118	2463				1115	1178	1173	DGEGOJGK_00785	KANKLEDG_01230	PIDBCIIE_00823	LDNLOPHO_03426	DGBNPACE_02947	OMJDANGJ_02987	LJKHLHJC_05119	CFMGICGE_00207	NMNFDOCL_01372	LFMPNOJO_01563	KGMGPHCA_01563	KGKJFFBP_03030	MNEAFADB_04299
group_2983		hypothetical protein	13	13	1	118	2450				359	359	359	DGEGOJGK_00794	KANKLEDG_01241	PIDBCIIE_00832	LDNLOPHO_03415	DGBNPACE_02938	OMJDANGJ_02998	LJKHLHJC_00688	CFMGICGE_00216	NMNFDOCL_01381	LFMPNOJO_01554	KGMGPHCA_01554	KGKJFFBP_03019	MNEAFADB_04290
bglA_3		6-phospho-beta-glucosidase BglA	13	13	1	118	2449				1400	1433	1430	DGEGOJGK_00795	KANKLEDG_01242	PIDBCIIE_00833	LDNLOPHO_03414	DGBNPACE_02937	OMJDANGJ_02999	LJKHLHJC_00687	CFMGICGE_00217	NMNFDOCL_01382	LFMPNOJO_01553	KGMGPHCA_01553	KGKJFFBP_03018	MNEAFADB_04289
group_2985		hypothetical protein	13	13	1	118	2447				200	311	302	DGEGOJGK_00797	KANKLEDG_01244	PIDBCIIE_00835	LDNLOPHO_03412	DGBNPACE_02935	OMJDANGJ_03002	LJKHLHJC_00685	CFMGICGE_00219	NMNFDOCL_01384	LFMPNOJO_01551	KGMGPHCA_01551	KGKJFFBP_03016	MNEAFADB_04287
prfB		Peptide chain release factor RF2	13	13	1	118	2437				962	1097	972	DGEGOJGK_00806	KANKLEDG_01253	PIDBCIIE_00844	LDNLOPHO_03403	DGBNPACE_02926	OMJDANGJ_03012	LJKHLHJC_00675	CFMGICGE_00228	NMNFDOCL_01393	LFMPNOJO_01542	KGMGPHCA_01542	KGKJFFBP_03007	MNEAFADB_04278
kefF_1		Glutathione-regulated potassium-efflux system ancillary protein KefF	13	13	1	118	2428				557	557	557	DGEGOJGK_00816	KANKLEDG_01262	PIDBCIIE_00853	LDNLOPHO_03394	DGBNPACE_02615	OMJDANGJ_03021	LJKHLHJC_00666	CFMGICGE_00237	NMNFDOCL_01402	LFMPNOJO_01533	KGMGPHCA_01533	KGKJFFBP_02998	MNEAFADB_04269
arsB		Arsenical pump membrane protein	13	13	1	118	2421				1256	1292	1289	DGEGOJGK_00823	KANKLEDG_01269	PIDBCIIE_00860	LDNLOPHO_03388	DGBNPACE_03321	OMJDANGJ_03028	LJKHLHJC_00659	CFMGICGE_00244	NMNFDOCL_01409	LFMPNOJO_01526	KGMGPHCA_01526	KGKJFFBP_02991	MNEAFADB_04263
group_2989		hypothetical protein	13	13	1	118	2418				227	299	293	DGEGOJGK_00826	KANKLEDG_01272	PIDBCIIE_00863	LDNLOPHO_03384	DGBNPACE_03318	OMJDANGJ_03032	LJKHLHJC_00656	CFMGICGE_00247	NMNFDOCL_01412	LFMPNOJO_01523	KGMGPHCA_01523	KGKJFFBP_02988	MNEAFADB_04260
cusC_1		Cation efflux system protein CusC	13	13	1	118	2416				224	1448	1353	DGEGOJGK_00827	KANKLEDG_01273	PIDBCIIE_00864	LDNLOPHO_03383	DGBNPACE_03317	OMJDANGJ_03033	LJKHLHJC_00655	CFMGICGE_00248	NMNFDOCL_01413	LFMPNOJO_01522	KGMGPHCA_01522	KGKJFFBP_02987	MNEAFADB_04259
fimG		Protein FimG	13	13	1	118	2404				221	500	478	DGEGOJGK_00835	KANKLEDG_01285	PIDBCIIE_00872	LDNLOPHO_03375	DGBNPACE_03309	OMJDANGJ_03043	LJKHLHJC_00646	CFMGICGE_00256	NMNFDOCL_01421	LFMPNOJO_01514	KGMGPHCA_01514	KGKJFFBP_02979	MNEAFADB_04251
fimC_1		Chaperone protein FimC	13	13	1	118	2400				143	704	660	DGEGOJGK_00838	KANKLEDG_01291	PIDBCIIE_00875	LDNLOPHO_03372	DGBNPACE_03306	OMJDANGJ_03047	LJKHLHJC_00642	CFMGICGE_00259	NMNFDOCL_01424	LFMPNOJO_01511	KGMGPHCA_01511	KGKJFFBP_02976	MNEAFADB_04248
xerC_1		ISKra4 family transposase ISCep1	13	13	1	118	2396				227	605	575	DGEGOJGK_00842	KANKLEDG_01295	PIDBCIIE_00879	LDNLOPHO_03368	DGBNPACE_03302	OMJDANGJ_03051	LJKHLHJC_00638	CFMGICGE_00263	NMNFDOCL_01428	LFMPNOJO_01507	KGMGPHCA_01507	KGKJFFBP_02972	MNEAFADB_04244
group_2995		hypothetical protein	13	13	1	118	2395				272	956	903	DGEGOJGK_00843	KANKLEDG_01296	PIDBCIIE_00880	LDNLOPHO_03367	DGBNPACE_03301	OMJDANGJ_03052	LJKHLHJC_00637	CFMGICGE_00264	NMNFDOCL_01429	LFMPNOJO_01506	KGMGPHCA_01506	KGKJFFBP_02971	MNEAFADB_04243
group_2996		hypothetical protein	13	13	1	118	2391				590	896	872	DGEGOJGK_00847	KANKLEDG_01298	PIDBCIIE_00882	LDNLOPHO_03365	DGBNPACE_03299	OMJDANGJ_03055	LJKHLHJC_00635	CFMGICGE_00266	NMNFDOCL_01431	LFMPNOJO_01504	KGMGPHCA_01504	KGKJFFBP_02969	MNEAFADB_04241
group_2997		hypothetical protein	13	13	1	118	2377				389	461	449	DGEGOJGK_00859	KANKLEDG_01317	PIDBCIIE_00894	LDNLOPHO_03353	DGBNPACE_03287	OMJDANGJ_04121	LJKHLHJC_00619	CFMGICGE_00278	NMNFDOCL_01443	LFMPNOJO_01492	KGMGPHCA_01492	KGKJFFBP_02957	MNEAFADB_04229
kdgM		Oligogalacturonate-specific porin KdgM	13	13	1	118	2374				656	695	692	DGEGOJGK_00862	KANKLEDG_01320	PIDBCIIE_00897	LDNLOPHO_03350	DGBNPACE_03284	OMJDANGJ_04118	LJKHLHJC_00615	CFMGICGE_00281	NMNFDOCL_01446	LFMPNOJO_01489	KGMGPHCA_01489	KGKJFFBP_02954	MNEAFADB_04226
kduD_1		2-dehydro-3-deoxy-D-gluconate 5-dehydrogenase	13	13	1	118	2372				671	761	754	DGEGOJGK_00864	KANKLEDG_01322	PIDBCIIE_00899	LDNLOPHO_03348	DGBNPACE_03282	OMJDANGJ_04115	LJKHLHJC_00613	CFMGICGE_00283	NMNFDOCL_01448	LFMPNOJO_01487	KGMGPHCA_01487	KGKJFFBP_02952	MNEAFADB_04224
sacA		Sucrose-6-phosphate hydrolase	13	13	1	118	2368				1334	1436	1427	DGEGOJGK_00868	KANKLEDG_01327	PIDBCIIE_00903	LDNLOPHO_03344	DGBNPACE_03278	OMJDANGJ_04109	LJKHLHJC_00608	CFMGICGE_00287	NMNFDOCL_01452	LFMPNOJO_01483	KGMGPHCA_01483	KGKJFFBP_02948	MNEAFADB_04220
group_3001		hypothetical protein	13	13	1	118	2367				1322	1343	1339	DGEGOJGK_00869	KANKLEDG_01328	PIDBCIIE_00904	LDNLOPHO_03343	DGBNPACE_03277	OMJDANGJ_04108	LJKHLHJC_00607	CFMGICGE_00288	NMNFDOCL_01453	LFMPNOJO_01482	KGMGPHCA_01482	KGKJFFBP_02947	MNEAFADB_04219
galR		HTH-type transcriptional regulator GalR	13	13	1	118	2350				1016	1244	1033	DGEGOJGK_00883	KANKLEDG_01342	PIDBCIIE_00918	LDNLOPHO_03329	DGBNPACE_03263	OMJDANGJ_04091	LJKHLHJC_00590	CFMGICGE_00302	NMNFDOCL_01467	LFMPNOJO_01468	KGMGPHCA_01468	KGKJFFBP_02933	MNEAFADB_04205
mutH		DNA mismatch repair protein MutH	13	13	1	118	2342				695	701	695	DGEGOJGK_00889	KANKLEDG_01348	PIDBCIIE_00924	LDNLOPHO_03323	DGBNPACE_03257	OMJDANGJ_04083	LJKHLHJC_00584	CFMGICGE_00308	NMNFDOCL_01473	LFMPNOJO_01462	KGMGPHCA_01462	KGKJFFBP_02927	MNEAFADB_04199
group_3004		hypothetical protein	13	13	1	118	2336				332	551	534	DGEGOJGK_00894	KANKLEDG_01353	PIDBCIIE_00929	LDNLOPHO_03318	DGBNPACE_03252	OMJDANGJ_04078	LJKHLHJC_00578	CFMGICGE_00313	NMNFDOCL_01478	LFMPNOJO_01457	KGMGPHCA_01457	KGKJFFBP_02922	MNEAFADB_04194
pduX		L-threonine kinase	13	13	1	118	2320				902	980	908	DGEGOJGK_00906	KANKLEDG_01365	PIDBCIIE_00941	LDNLOPHO_03306	DGBNPACE_03240	OMJDANGJ_05270	LJKHLHJC_00565	CFMGICGE_00325	NMNFDOCL_01490	LFMPNOJO_01445	KGMGPHCA_01445	KGKJFFBP_02910	MNEAFADB_04182
rsxC_2		Ion-translocating oxidoreductase complex subunit C	13	13	1	118	2313				1343	1352	1351	DGEGOJGK_00911	KANKLEDG_01370	PIDBCIIE_00946	LDNLOPHO_03301	DGBNPACE_03235	OMJDANGJ_05276	LJKHLHJC_00559	CFMGICGE_00330	NMNFDOCL_01495	LFMPNOJO_01440	KGMGPHCA_01440	KGKJFFBP_02905	MNEAFADB_04177
pduA_2		Propanediol utilization protein PduA	13	13	1	118	2304				224	275	271	DGEGOJGK_00919	KANKLEDG_01378	PIDBCIIE_00954	LDNLOPHO_03293	DGBNPACE_03227	OMJDANGJ_05285	LJKHLHJC_00551	CFMGICGE_00338	NMNFDOCL_01503	LFMPNOJO_01432	KGMGPHCA_01432	KGKJFFBP_02897	MNEAFADB_04169
pduB		Propanediol utilization protein PduB	13	13	1	118	2298				701	812	803	DGEGOJGK_00925	KANKLEDG_01384	PIDBCIIE_00960	LDNLOPHO_03287	DGBNPACE_03221	OMJDANGJ_05292	LJKHLHJC_00545	CFMGICGE_00344	NMNFDOCL_01509	LFMPNOJO_01426	KGMGPHCA_01426	KGKJFFBP_02891	MNEAFADB_04163
pduA_1		Propanediol utilization protein PduA	13	13	1	118	2297				284	293	284	DGEGOJGK_00926	KANKLEDG_01385	PIDBCIIE_00961	LDNLOPHO_03286	DGBNPACE_03220	OMJDANGJ_05293	LJKHLHJC_00544	CFMGICGE_00345	NMNFDOCL_01510	LFMPNOJO_01425	KGMGPHCA_01425	KGKJFFBP_02890	MNEAFADB_04162
cbiE		Cobalt-precorrin-7 C(5)-methyltransferase	13	13	1	118	2289				449	605	593	DGEGOJGK_00933	KANKLEDG_01392	PIDBCIIE_00968	LDNLOPHO_03279	DGBNPACE_03213	OMJDANGJ_05489	LJKHLHJC_02683	CFMGICGE_00352	NMNFDOCL_01517	LFMPNOJO_01418	KGMGPHCA_01418	KGKJFFBP_02883	MNEAFADB_04156
cbiF		Cobalt-precorrin-4 C(11)-methyltransferase	13	13	1	118	2287				743	773	768	DGEGOJGK_00935	KANKLEDG_01394	PIDBCIIE_00970	LDNLOPHO_03277	DGBNPACE_03211	OMJDANGJ_05487	LJKHLHJC_02681	CFMGICGE_00354	NMNFDOCL_01519	LFMPNOJO_01416	KGMGPHCA_01416	KGKJFFBP_02881	MNEAFADB_04154
cbiK		Sirohydrochlorin cobaltochelatase	13	13	1	118	2281				767	794	791	DGEGOJGK_00939	KANKLEDG_01398	PIDBCIIE_00974	LDNLOPHO_03273	DGBNPACE_03207	OMJDANGJ_05481	LJKHLHJC_02675	CFMGICGE_00358	NMNFDOCL_01523	LFMPNOJO_01412	KGMGPHCA_01412	KGKJFFBP_02877	MNEAFADB_04150
cbiQ		Cobalt transport protein CbiQ	13	13	1	118	2277				677	677	677	DGEGOJGK_00943	KANKLEDG_01402	PIDBCIIE_00978	LDNLOPHO_03269	DGBNPACE_03203	OMJDANGJ_05477	LJKHLHJC_02671	CFMGICGE_00362	NMNFDOCL_01527	LFMPNOJO_01408	KGMGPHCA_01408	KGKJFFBP_02873	MNEAFADB_04146
gcvA_3		Glycine cleavage system transcriptional activator	13	13	1	118	2255				824	917	838	DGEGOJGK_00956	KANKLEDG_01435	PIDBCIIE_00991	LDNLOPHO_03239	DGBNPACE_03190	OMJDANGJ_05617	LJKHLHJC_02660	CFMGICGE_00375	NMNFDOCL_01540	LFMPNOJO_01395	KGMGPHCA_01395	KGKJFFBP_02843	MNEAFADB_04133
fucA		L-fuculose phosphate aldolase	13	13	1	118	2243				647	689	650	DGEGOJGK_00971	KANKLEDG_01443	PIDBCIIE_00999	LDNLOPHO_03231	DGBNPACE_03182	OMJDANGJ_05609	LJKHLHJC_02651	CFMGICGE_00383	NMNFDOCL_01548	LFMPNOJO_01387	KGMGPHCA_01387	KGKJFFBP_02835	MNEAFADB_04125
syd		Protein Syd	13	13	1	118	2216				545	614	550	DGEGOJGK_01002	KANKLEDG_01462	PIDBCIIE_01016	LDNLOPHO_03213	DGBNPACE_03165	OMJDANGJ_00278	LJKHLHJC_02632	CFMGICGE_00400	NMNFDOCL_01565	LFMPNOJO_01370	KGMGPHCA_01370	KGKJFFBP_02818	MNEAFADB_04108
yqcC		putative protein YqcC	13	13	1	118	2215				299	329	324	DGEGOJGK_01003	KANKLEDG_01463	PIDBCIIE_01017	LDNLOPHO_03212	DGBNPACE_03164	OMJDANGJ_00279	LJKHLHJC_02631	CFMGICGE_00401	NMNFDOCL_01566	LFMPNOJO_01369	KGMGPHCA_01369	KGKJFFBP_02817	MNEAFADB_04107
rlmD		23S rRNA (uracil(1939)-C(5))-methyltransferase RlmD	13	13	1	118	2206				779	1304	1263	DGEGOJGK_01011	KANKLEDG_01471	PIDBCIIE_01025	LDNLOPHO_03204	DGBNPACE_03156	OMJDANGJ_00289	LJKHLHJC_02623	CFMGICGE_00409	NMNFDOCL_01574	LFMPNOJO_01361	KGMGPHCA_01361	KGKJFFBP_02809	MNEAFADB_04099
pcm		Protein-L-isoaspartate O-methyltransferase	13	13	1	118	2166				428	626	610	DGEGOJGK_01036	KANKLEDG_01503	PIDBCIIE_01057	LDNLOPHO_03182	DGBNPACE_03134	OMJDANGJ_00326	LJKHLHJC_03760	CFMGICGE_00441	NMNFDOCL_01606	LFMPNOJO_01329	KGMGPHCA_01329	KGKJFFBP_02777	MNEAFADB_04077
nlpD_2		Murein hydrolase activator NlpD	13	13	1	118	2165				1136	1136	1136	DGEGOJGK_01037	KANKLEDG_01504	PIDBCIIE_01058	LDNLOPHO_03181	DGBNPACE_03133	OMJDANGJ_00327	LJKHLHJC_03761	CFMGICGE_00442	NMNFDOCL_01607	LFMPNOJO_01328	KGMGPHCA_01328	KGKJFFBP_02776	MNEAFADB_04076
rpoS		RNA polymerase sigma factor RpoS	13	13	1	118	2164				965	992	989	DGEGOJGK_01038	KANKLEDG_01505	PIDBCIIE_01059	LDNLOPHO_03180	DGBNPACE_03132	OMJDANGJ_00328	LJKHLHJC_03762	CFMGICGE_00443	NMNFDOCL_01608	LFMPNOJO_01327	KGMGPHCA_01327	KGKJFFBP_02775	MNEAFADB_04075
group_3024	jefA_1	Drug efflux pump JefA	13	13	1	118	2162				1202	1202	1202	DGEGOJGK_01041	KANKLEDG_01507	PIDBCIIE_01061	LDNLOPHO_03178	DGBNPACE_03130	OMJDANGJ_00330	LJKHLHJC_03764	CFMGICGE_00445	NMNFDOCL_01610	LFMPNOJO_01325	KGMGPHCA_01325	KGKJFFBP_02773	MNEAFADB_04073
dmlR_5		HTH-type transcriptional regulator DmlR	13	13	1	118	2160				467	887	854	DGEGOJGK_01042	KANKLEDG_01508	PIDBCIIE_01062	LDNLOPHO_03177	DGBNPACE_03129	OMJDANGJ_00331	LJKHLHJC_03765	CFMGICGE_00446	NMNFDOCL_01611	LFMPNOJO_01324	KGMGPHCA_01324	KGKJFFBP_02772	MNEAFADB_04072
mutS		DNA mismatch repair protein MutS	13	13	1	118	2152				2480	2561	2554	DGEGOJGK_01052	KANKLEDG_01513	PIDBCIIE_01068	LDNLOPHO_03171	DGBNPACE_03123	OMJDANGJ_00337	LJKHLHJC_03771	CFMGICGE_00452	NMNFDOCL_01617	LFMPNOJO_01318	KGMGPHCA_01318	KGKJFFBP_02767	MNEAFADB_04066
group_3027		hypothetical protein	13	13	1	118	2143				218	293	287	DGEGOJGK_01066	KANKLEDG_01521	PIDBCIIE_01076	LDNLOPHO_03163	DGBNPACE_03115	OMJDANGJ_00346	LJKHLHJC_03779	CFMGICGE_00460	NMNFDOCL_01625	LFMPNOJO_01310	KGMGPHCA_01310	KGKJFFBP_02759	MNEAFADB_04058
mntB_3		Manganese transport system ATP-binding protein MntB	13	13	1	118	2136				821	821	821	DGEGOJGK_01074	KANKLEDG_01528	PIDBCIIE_01083	LDNLOPHO_03156	DGBNPACE_03108	OMJDANGJ_00353	LJKHLHJC_03787	CFMGICGE_00467	NMNFDOCL_01632	LFMPNOJO_01303	KGMGPHCA_01303	KGKJFFBP_02752	MNEAFADB_04051
licC_2		Lichenan permease IIC component	13	13	1	118	2131				965	1322	1294	DGEGOJGK_01079	KANKLEDG_01533	PIDBCIIE_01088	LDNLOPHO_03151	DGBNPACE_03103	OMJDANGJ_00358	LJKHLHJC_05263	CFMGICGE_00472	NMNFDOCL_01637	LFMPNOJO_01298	KGMGPHCA_01298	KGKJFFBP_02747	MNEAFADB_04046
gmuB		PTS system oligo-beta-mannoside-specific EIIB component	13	13	1	118	2130				281	314	311	DGEGOJGK_01080	KANKLEDG_01534	PIDBCIIE_01089	LDNLOPHO_03150	DGBNPACE_03102	OMJDANGJ_00359	LJKHLHJC_05262	CFMGICGE_00473	NMNFDOCL_01638	LFMPNOJO_01297	KGMGPHCA_01297	KGKJFFBP_02746	MNEAFADB_04045
hypA		Hydrogenase maturation factor HypA	13	13	1	118	2119				344	455	352	DGEGOJGK_01090	KANKLEDG_01544	PIDBCIIE_01099	LDNLOPHO_03140	DGBNPACE_03091	OMJDANGJ_00370	LJKHLHJC_05251	CFMGICGE_00483	NMNFDOCL_01648	LFMPNOJO_01287	KGMGPHCA_01287	KGKJFFBP_02736	MNEAFADB_04034
hyfA_2		Hydrogenase-4 component A	13	13	1	118	2117				203	608	576	DGEGOJGK_01092	KANKLEDG_01546	PIDBCIIE_01101	LDNLOPHO_03138	DGBNPACE_03089	OMJDANGJ_00373	LJKHLHJC_05249	CFMGICGE_00485	NMNFDOCL_01650	LFMPNOJO_01285	KGMGPHCA_01285	KGKJFFBP_02734	MNEAFADB_04032
hyfB		Hydrogenase-4 component B	13	13	1	118	2116				1112	1826	1771	DGEGOJGK_01093	KANKLEDG_01547	PIDBCIIE_01102	LDNLOPHO_03137	DGBNPACE_03088	OMJDANGJ_00374	LJKHLHJC_04834	CFMGICGE_00486	NMNFDOCL_01651	LFMPNOJO_01284	KGMGPHCA_01284	KGKJFFBP_02733	MNEAFADB_04031
hycI		Hydrogenase 3 maturation protease	13	13	1	118	2110				437	470	467	DGEGOJGK_01099	KANKLEDG_01553	PIDBCIIE_01108	LDNLOPHO_03131	DGBNPACE_03082	OMJDANGJ_00381	LJKHLHJC_04828	CFMGICGE_00492	NMNFDOCL_01657	LFMPNOJO_01278	KGMGPHCA_01278	KGKJFFBP_02727	MNEAFADB_04025
srlD		Sorbitol-6-phosphate 2-dehydrogenase	13	13	1	118	2091				779	887	787	DGEGOJGK_01113	KANKLEDG_01567	PIDBCIIE_01123	LDNLOPHO_03117	DGBNPACE_03068	OMJDANGJ_00398	LJKHLHJC_04811	CFMGICGE_00507	NMNFDOCL_01672	LFMPNOJO_01263	KGMGPHCA_01263	KGKJFFBP_02713	MNEAFADB_04011
srlB_1		PTS system glucitol/sorbitol-specific EIIA component	13	13	1	118	2090				347	362	360	DGEGOJGK_01114	KANKLEDG_01568	PIDBCIIE_01124	LDNLOPHO_03116	DGBNPACE_03067	OMJDANGJ_00399	LJKHLHJC_04810	CFMGICGE_00508	NMNFDOCL_01673	LFMPNOJO_01262	KGMGPHCA_01262	KGKJFFBP_02712	MNEAFADB_04010
srlE		PTS system glucitol/sorbitol-specific EIIB component	13	13	1	118	2089				497	980	942	DGEGOJGK_01115	KANKLEDG_01569	PIDBCIIE_01125	LDNLOPHO_03115	DGBNPACE_03066	OMJDANGJ_00400	LJKHLHJC_04809	CFMGICGE_00509	NMNFDOCL_01674	LFMPNOJO_01261	KGMGPHCA_01261	KGKJFFBP_02711	MNEAFADB_04009
mltB		Membrane-bound lytic murein transglycosylase B	13	13	1	118	2087				1079	1130	1082	DGEGOJGK_01117	KANKLEDG_01571	PIDBCIIE_01127	LDNLOPHO_03113	DGBNPACE_03064	OMJDANGJ_00403	LJKHLHJC_04807	CFMGICGE_00511	NMNFDOCL_01676	LFMPNOJO_01259	KGMGPHCA_01259	KGKJFFBP_02709	MNEAFADB_04007
ybhF_2		putative multidrug ABC transporter ATP-binding protein YbhF	13	13	1	118	9304				251	2042	952	DGEGOJGK_00124	KANKLEDG_00533	PIDBCIIE_00125	LDNLOPHO_04114	DGBNPACE_02315	OMJDANGJ_01967	LJKHLHJC_00729	CFMGICGE_02354	NMNFDOCL_03137	LFMPNOJO_03285	KGMGPHCA_03189	KGKJFFBP_03670	MNEAFADB_05021
group_3040		hypothetical protein	13	13	1	118	2086			Hypothetical protein with no hits to refseq/uniprot/clusters/cdd/tigrfams/pfam overlapping another protein with hits	107	107	107	DGEGOJGK_01118	KANKLEDG_01572	PIDBCIIE_01128	LDNLOPHO_03112	DGBNPACE_03063	OMJDANGJ_00404	LJKHLHJC_04806	CFMGICGE_00512	NMNFDOCL_01677	LFMPNOJO_01258	KGMGPHCA_01258	KGKJFFBP_02708	MNEAFADB_04006
proW		Glycine betaine/proline betaine transport system permease protein ProW	13	13	1	118	2064				905	1067	1054	DGEGOJGK_01145	KANKLEDG_01599	PIDBCIIE_01155	LDNLOPHO_03085	DGBNPACE_03036	OMJDANGJ_00428	LJKHLHJC_02760	CFMGICGE_00539	NMNFDOCL_01704	LFMPNOJO_01231	KGMGPHCA_01231	KGKJFFBP_02681	MNEAFADB_03980
ahpD		Alkyl hydroperoxide reductase AhpD	13	13	1	118	2058				431	431	431	DGEGOJGK_01151	KANKLEDG_01605	PIDBCIIE_01161	LDNLOPHO_03079	DGBNPACE_03030	OMJDANGJ_00433	LJKHLHJC_02754	CFMGICGE_00545	NMNFDOCL_01710	LFMPNOJO_01225	KGMGPHCA_01225	KGKJFFBP_02675	MNEAFADB_03974
alaE		L-alanine exporter AlaE	13	13	1	118	2054				449	518	454	DGEGOJGK_01155	KANKLEDG_01609	PIDBCIIE_01165	LDNLOPHO_03075	DGBNPACE_03026	OMJDANGJ_00438	LJKHLHJC_02750	CFMGICGE_00549	NMNFDOCL_01714	LFMPNOJO_01221	KGMGPHCA_01221	KGKJFFBP_02671	MNEAFADB_03970
ygaV		putative HTH-type transcriptional regulator YgaV	13	13	1	118	2049				248	299	295	DGEGOJGK_01160	KANKLEDG_01614	PIDBCIIE_01170	LDNLOPHO_03070	DGBNPACE_03021	OMJDANGJ_00443	LJKHLHJC_02745	CFMGICGE_00554	NMNFDOCL_01719	LFMPNOJO_01216	KGMGPHCA_01216	KGKJFFBP_02666	MNEAFADB_03965
acoR		Acetoin dehydrogenase operon transcriptional activator AcoR	13	13	1	118	2045				1787	1799	1787	DGEGOJGK_01163	KANKLEDG_01617	PIDBCIIE_01173	LDNLOPHO_03067	DGBNPACE_03018	OMJDANGJ_00445	LJKHLHJC_02742	CFMGICGE_00557	NMNFDOCL_01722	LFMPNOJO_01213	KGMGPHCA_01213	KGKJFFBP_02663	MNEAFADB_03962
ald1		Long-chain-aldehyde dehydrogenase	13	13	1	118	2044				722	1520	1458	DGEGOJGK_01164	KANKLEDG_01618	PIDBCIIE_01174	LDNLOPHO_03066	DGBNPACE_03017	OMJDANGJ_00446	LJKHLHJC_02741	CFMGICGE_00558	NMNFDOCL_01723	LFMPNOJO_01212	KGMGPHCA_01212	KGKJFFBP_02662	MNEAFADB_03961
recN		DNA repair protein RecN	13	13	1	118	5731				1502	1661	1648	DGEGOJGK_01200	KANKLEDG_01705	PIDBCIIE_01204	LDNLOPHO_03012	DGBNPACE_01178	OMJDANGJ_05161	LJKHLHJC_02708	CFMGICGE_00588	NMNFDOCL_01753	LFMPNOJO_01182	KGMGPHCA_01182	KGKJFFBP_02629	MNEAFADB_03955
rplS		50S ribosomal protein L19	13	13	1	118	5740				239	347	338	DGEGOJGK_01209	KANKLEDG_01714	PIDBCIIE_01213	LDNLOPHO_03003	DGBNPACE_01169	OMJDANGJ_05171	LJKHLHJC_02699	CFMGICGE_05144	NMNFDOCL_01762	LFMPNOJO_01173	KGMGPHCA_01173	KGKJFFBP_02620	MNEAFADB_03943
yfiC		tRNA1(Val) (adenine(37)-N6)-methyltransferase	13	13	1	118	5776				710	737	734	DGEGOJGK_01238	KANKLEDG_01754	PIDBCIIE_01242	LDNLOPHO_02974	DGBNPACE_03988	OMJDANGJ_04178	LJKHLHJC_01140	CFMGICGE_03790	NMNFDOCL_02497	LFMPNOJO_02370	KGMGPHCA_02370	KGKJFFBP_02591	MNEAFADB_03872
rseA		Anti-sigma-E factor RseA	13	13	1	118	5779				473	650	636	DGEGOJGK_01241	KANKLEDG_01757	PIDBCIIE_01245	LDNLOPHO_02971	DGBNPACE_03985	OMJDANGJ_04175	LJKHLHJC_01143	CFMGICGE_03787	NMNFDOCL_02494	LFMPNOJO_02367	KGMGPHCA_02367	KGKJFFBP_02588	MNEAFADB_03869
mltF_2		Membrane-bound lytic murein transglycosylase F	13	13	1	118	5796				1487	1616	1606	DGEGOJGK_01255	KANKLEDG_01772	PIDBCIIE_01259	LDNLOPHO_02956	DGBNPACE_03971	OMJDANGJ_00659	LJKHLHJC_01157	CFMGICGE_03773	NMNFDOCL_02480	LFMPNOJO_02353	KGMGPHCA_02353	KGKJFFBP_02574	MNEAFADB_03855
nagC_2		N-acetylglucosamine repressor	13	13	1	118	5805				1028	1196	1183	DGEGOJGK_01264	KANKLEDG_01781	PIDBCIIE_01268	LDNLOPHO_02947	DGBNPACE_03962	OMJDANGJ_00647	LJKHLHJC_01167	CFMGICGE_03764	NMNFDOCL_02471	LFMPNOJO_02344	KGMGPHCA_02344	KGKJFFBP_02565	MNEAFADB_03846
group_3059		hypothetical protein	13	13	1	118	5814				836	851	837	DGEGOJGK_01272	KANKLEDG_01789	PIDBCIIE_01276	LDNLOPHO_02939	DGBNPACE_03954	OMJDANGJ_00639	LJKHLHJC_01175	CFMGICGE_03756	NMNFDOCL_02463	LFMPNOJO_02336	KGMGPHCA_02336	KGKJFFBP_02557	MNEAFADB_03837
pbpC		Penicillin-binding protein 1C	13	13	1	118	5831				2324	2372	2327	DGEGOJGK_01288	KANKLEDG_01805	PIDBCIIE_01292	LDNLOPHO_02922	DGBNPACE_03938	OMJDANGJ_00622	LJKHLHJC_01192	CFMGICGE_03740	NMNFDOCL_02447	LFMPNOJO_02320	KGMGPHCA_02320	KGKJFFBP_02541	MNEAFADB_03821
bglK		Beta-glucoside kinase	13	13	1	118	5872				338	893	850	DGEGOJGK_01312	KANKLEDG_01850	PIDBCIIE_01318	LDNLOPHO_02894	DGBNPACE_02444	OMJDANGJ_00594	LJKHLHJC_01217	CFMGICGE_04936	NMNFDOCL_02423	LFMPNOJO_02296	KGMGPHCA_02296	KGKJFFBP_02515	MNEAFADB_03796
upp		Uracil phosphoribosyltransferase	13	13	1	118	5874				560	626	620	DGEGOJGK_01314	KANKLEDG_01852	PIDBCIIE_01320	LDNLOPHO_02892	DGBNPACE_02442	OMJDANGJ_00591	LJKHLHJC_01219	CFMGICGE_04934	NMNFDOCL_02421	LFMPNOJO_02294	KGMGPHCA_02294	KGKJFFBP_02513	MNEAFADB_03794
acrB_1		Multidrug efflux pump subunit AcrB	13	13	1	118	5894				3113	3335	3130	DGEGOJGK_01332	KANKLEDG_01870	PIDBCIIE_01338	LDNLOPHO_02874	DGBNPACE_02424	OMJDANGJ_00570	LJKHLHJC_04667	CFMGICGE_04916	NMNFDOCL_02403	LFMPNOJO_02276	KGMGPHCA_02276	KGKJFFBP_02495	MNEAFADB_03775
tal		Transaldolase	13	13	1	118	5899				752	956	940	DGEGOJGK_01337	KANKLEDG_01875	PIDBCIIE_01343	LDNLOPHO_02869	DGBNPACE_02419	OMJDANGJ_00562	LJKHLHJC_04661	CFMGICGE_04911	NMNFDOCL_02398	LFMPNOJO_02271	KGMGPHCA_02271	KGKJFFBP_02490	MNEAFADB_03769
eutK		Ethanolamine utilization protein EutK	13	13	1	118	5919				278	485	469	DGEGOJGK_01354	KANKLEDG_01892	PIDBCIIE_01360	LDNLOPHO_02852	DGBNPACE_02402	OMJDANGJ_00541	LJKHLHJC_05205	CFMGICGE_04101	NMNFDOCL_02381	LFMPNOJO_02254	KGMGPHCA_02254	KGKJFFBP_02473	MNEAFADB_03752
zipA		Cell division protein ZipA	13	13	1	118	5944				401	1061	1010	DGEGOJGK_01376	KANKLEDG_01914	PIDBCIIE_01382	LDNLOPHO_02830	DGBNPACE_02380	OMJDANGJ_00515	LJKHLHJC_05683	CFMGICGE_04123	NMNFDOCL_02359	LFMPNOJO_02232	KGMGPHCA_02232	KGKJFFBP_02451	MNEAFADB_03730
yycB		putative transporter YycB	13	13	1	118	5963				1196	1223	1200	DGEGOJGK_01401	KANKLEDG_01939	PIDBCIIE_01407	LDNLOPHO_02805	DGBNPACE_02356	OMJDANGJ_00492	LJKHLHJC_05011	CFMGICGE_04148	NMNFDOCL_02334	LFMPNOJO_02207	KGMGPHCA_02207	KGKJFFBP_02426	MNEAFADB_03705
prmB		50S ribosomal protein L3 glutamine methyltransferase	13	13	1	118	6022				932	1004	948	DGEGOJGK_01421	KANKLEDG_01953	PIDBCIIE_01509	LDNLOPHO_02791	DGBNPACE_04227	OMJDANGJ_00219	LJKHLHJC_05240	CFMGICGE_05049	NMNFDOCL_03610	LFMPNOJO_03661	KGMGPHCA_03662	KGKJFFBP_02363	MNEAFADB_03689
mepA		Penicillin-insensitive murein endopeptidase	13	13	1	118	6025				359	824	787	DGEGOJGK_01423	KANKLEDG_01955	PIDBCIIE_01511	LDNLOPHO_02789	DGBNPACE_04225	OMJDANGJ_00216	LJKHLHJC_05242	CFMGICGE_05047	NMNFDOCL_03608	LFMPNOJO_03659	KGMGPHCA_03660	KGKJFFBP_02361	MNEAFADB_03687
yfcJ		putative MFS-type transporter YfcJ	13	13	1	118	6031				854	1175	1150	DGEGOJGK_01429	KANKLEDG_01961	PIDBCIIE_01517	LDNLOPHO_02783	DGBNPACE_04219	OMJDANGJ_00209	LJKHLHJC_02848	CFMGICGE_05041	NMNFDOCL_03602	LFMPNOJO_03653	KGMGPHCA_03654	KGKJFFBP_02355	MNEAFADB_03681
ubiX		Flavin prenyltransferase UbiX	13	13	1	118	6054				569	632	602	DGEGOJGK_01440	KANKLEDG_01972	PIDBCIIE_01533	LDNLOPHO_02772	DGBNPACE_04208	OMJDANGJ_00190	LJKHLHJC_02828	CFMGICGE_02650	NMNFDOCL_03586	LFMPNOJO_03637	KGMGPHCA_03638	KGKJFFBP_02344	MNEAFADB_03670
menF		Isochorismate synthase MenF	13	13	1	118	6094				1094	1289	1274	DGEGOJGK_01477	KANKLEDG_02009	PIDBCIIE_01570	LDNLOPHO_02734	DGBNPACE_04171	OMJDANGJ_00150	LJKHLHJC_02791	CFMGICGE_02687	NMNFDOCL_03549	LFMPNOJO_03600	KGMGPHCA_03601	KGKJFFBP_02307	MNEAFADB_03633
menH_3		2-succinyl-6-hydroxy-2,4-cyclohexadiene-1-carboxylate synthase	13	13	1	118	6096				758	758	758	DGEGOJGK_01479	KANKLEDG_02011	PIDBCIIE_01572	LDNLOPHO_02732	DGBNPACE_04169	OMJDANGJ_00147	LJKHLHJC_02789	CFMGICGE_02689	NMNFDOCL_03547	LFMPNOJO_03598	KGMGPHCA_03599	KGKJFFBP_02305	MNEAFADB_03631
menE		2-succinylbenzoate--CoA ligase	13	13	1	118	6099				1376	1376	1376	DGEGOJGK_01482	KANKLEDG_02014	PIDBCIIE_01575	LDNLOPHO_02729	DGBNPACE_04166	OMJDANGJ_00144	LJKHLHJC_02786	CFMGICGE_02692	NMNFDOCL_03544	LFMPNOJO_03595	KGMGPHCA_03596	KGKJFFBP_02302	MNEAFADB_03628
nudI		Nucleoside triphosphatase NudI	13	13	1	118	6100				422	425	422	DGEGOJGK_01483	KANKLEDG_02015	PIDBCIIE_01576	LDNLOPHO_02728	DGBNPACE_04165	OMJDANGJ_00143	LJKHLHJC_02785	CFMGICGE_02693	NMNFDOCL_03543	LFMPNOJO_03594	KGMGPHCA_03595	KGKJFFBP_02301	MNEAFADB_03627
rhmT		Inner membrane transport protein RhmT	13	13	1	118	6107				1292	1295	1292	DGEGOJGK_01489	KANKLEDG_02021	PIDBCIIE_01582	LDNLOPHO_02722	DGBNPACE_04159	OMJDANGJ_00137	LJKHLHJC_02778	CFMGICGE_02699	NMNFDOCL_03537	LFMPNOJO_03588	KGMGPHCA_03589	KGKJFFBP_02295	MNEAFADB_03621
alkB		Alpha-ketoglutarate-dependent dioxygenase AlkB	13	13	1	118	6127				596	653	648	DGEGOJGK_01507	KANKLEDG_02039	PIDBCIIE_01600	LDNLOPHO_02704	DGBNPACE_03921	OMJDANGJ_00116	LJKHLHJC_02240	CFMGICGE_02717	NMNFDOCL_03519	LFMPNOJO_03570	KGMGPHCA_03571	KGKJFFBP_02275	MNEAFADB_03603
group_3078		Magnesium transporter MgtE	13	13	1	118	6129				1364	1436	1430	DGEGOJGK_01509	KANKLEDG_02041	PIDBCIIE_01602	LDNLOPHO_02702	DGBNPACE_03919	OMJDANGJ_00113	LJKHLHJC_02238	CFMGICGE_02719	NMNFDOCL_03517	LFMPNOJO_03568	KGMGPHCA_03569	KGKJFFBP_02273	MNEAFADB_03601
group_3079	dauA_1	C4-dicarboxylic acid transporter DauA	13	13	1	118	6130				1208	1238	1235	DGEGOJGK_01510	KANKLEDG_02042	PIDBCIIE_01603	LDNLOPHO_02701	DGBNPACE_03918	OMJDANGJ_00112	LJKHLHJC_02237	CFMGICGE_02720	NMNFDOCL_03516	LFMPNOJO_03567	KGMGPHCA_03568	KGKJFFBP_02272	MNEAFADB_03600
mqo_2		Malate:quinone oxidoreductase	13	13	1	118	6131				1523	1634	1625	DGEGOJGK_01511	KANKLEDG_02043	PIDBCIIE_01604	LDNLOPHO_02700	DGBNPACE_04422	OMJDANGJ_00111	LJKHLHJC_02236	CFMGICGE_02721	NMNFDOCL_03515	LFMPNOJO_03566	KGMGPHCA_03567	KGKJFFBP_02271	MNEAFADB_03599
group_3081		hypothetical protein	13	13	1	118	6340				227	263	260	DGEGOJGK_01516	KANKLEDG_02048	PIDBCIIE_01609	LDNLOPHO_02695	DGBNPACE_04417	OMJDANGJ_00106	LJKHLHJC_02231	CFMGICGE_02726	NMNFDOCL_03510	LFMPNOJO_03561	KGMGPHCA_03562	KGKJFFBP_02195	MNEAFADB_03594
yejE		Inner membrane ABC transporter permease protein YejE	13	13	1	118	6326				470	1025	982	DGEGOJGK_01528	KANKLEDG_02060	PIDBCIIE_01622	LDNLOPHO_02683	DGBNPACE_04405	OMJDANGJ_00093	LJKHLHJC_02217	CFMGICGE_02739	NMNFDOCL_03497	LFMPNOJO_03548	KGMGPHCA_03549	KGKJFFBP_02183	MNEAFADB_03582
uxuA_1		Mannonate dehydratase	13	13	1	118	6318				698	1190	1152	DGEGOJGK_01536	KANKLEDG_02068	PIDBCIIE_01630	LDNLOPHO_02675	DGBNPACE_04397	OMJDANGJ_00084	LJKHLHJC_02209	CFMGICGE_02747	NMNFDOCL_03489	LFMPNOJO_03540	KGMGPHCA_03541	KGKJFFBP_02175	MNEAFADB_03574
nfo		Endonuclease 4	13	13	1	118	6310				773	854	841	DGEGOJGK_01543	KANKLEDG_02075	PIDBCIIE_01637	LDNLOPHO_02668	DGBNPACE_04390	OMJDANGJ_00077	LJKHLHJC_02202	CFMGICGE_02754	NMNFDOCL_03482	LFMPNOJO_03533	KGMGPHCA_03534	KGKJFFBP_02168	MNEAFADB_03567
metG		Methionine--tRNA ligase	13	13	1	118	6268				2042	2096	2046	DGEGOJGK_01579	KANKLEDG_02112	PIDBCIIE_01673	LDNLOPHO_02629	DGBNPACE_03498	OMJDANGJ_00034	LJKHLHJC_05024	CFMGICGE_02497	NMNFDOCL_04383	LFMPNOJO_01588	KGMGPHCA_01890	KGKJFFBP_02132	MNEAFADB_03530
oxyR_2		Hydrogen peroxide-inducible genes activator	13	13	1	118	6260				662	914	894	DGEGOJGK_01586	KANKLEDG_02119	PIDBCIIE_01680	LDNLOPHO_02622	DGBNPACE_03491	OMJDANGJ_00026	LJKHLHJC_05017	CFMGICGE_02504	NMNFDOCL_04390	LFMPNOJO_01595	KGMGPHCA_01883	KGKJFFBP_02125	MNEAFADB_03522
oppD_3		Oligopeptide transport ATP-binding protein OppD	13	13	1	118	6240				635	863	845	DGEGOJGK_01604	KANKLEDG_02137	PIDBCIIE_01698	LDNLOPHO_02604	DGBNPACE_03473	OMJDANGJ_00007	LJKHLHJC_04969	CFMGICGE_02522	NMNFDOCL_04408	LFMPNOJO_01613	KGMGPHCA_01865	KGKJFFBP_02107	MNEAFADB_03504
sbmC		DNA gyrase inhibitor	13	13	1	118	5101				473	581	489	DGEGOJGK_01681	KANKLEDG_02215	PIDBCIIE_01770	LDNLOPHO_02537	DGBNPACE_00635	OMJDANGJ_01196	LJKHLHJC_02515	CFMGICGE_02586	NMNFDOCL_02078	LFMPNOJO_01677	KGMGPHCA_01801	KGKJFFBP_02044	MNEAFADB_03438
yeeA		Inner membrane protein YeeA	13	13	1	118	5102				1034	1058	1056	DGEGOJGK_01682	KANKLEDG_02216	PIDBCIIE_01771	LDNLOPHO_02536	DGBNPACE_00634	OMJDANGJ_01195	LJKHLHJC_02516	CFMGICGE_02587	NMNFDOCL_02079	LFMPNOJO_01678	KGMGPHCA_01800	KGKJFFBP_02043	MNEAFADB_03437
group_3097		hypothetical protein	13	13	1	118	5103				290	323	320	DGEGOJGK_01683	KANKLEDG_02217	PIDBCIIE_01772	LDNLOPHO_02535	DGBNPACE_00633	OMJDANGJ_01194	LJKHLHJC_02517	CFMGICGE_02588	NMNFDOCL_02080	LFMPNOJO_01679	KGMGPHCA_01799	KGKJFFBP_02042	MNEAFADB_03436
cobT_2		Nicotinate-nucleotide--dimethylbenzimidazole phosphoribosyltransferase	13	13	1	118	5105				938	1067	1057	DGEGOJGK_01685	KANKLEDG_02219	PIDBCIIE_01774	LDNLOPHO_02533	DGBNPACE_00631	OMJDANGJ_01192	LJKHLHJC_02519	CFMGICGE_02590	NMNFDOCL_02082	LFMPNOJO_01681	KGMGPHCA_01797	KGKJFFBP_02040	MNEAFADB_03434
rfaG		Lipopolysaccharide core biosynthesis protein RfaG	13	13	1	118	9330				410	1127	1071	DGEGOJGK_00142	KANKLEDG_05955	PIDBCIIE_00141	LDNLOPHO_04097	DGBNPACE_02299	OMJDANGJ_01983	LJKHLHJC_00745	CFMGICGE_02370	NMNFDOCL_03153	LFMPNOJO_03269	KGMGPHCA_03205	KGKJFFBP_03654	MNEAFADB_05003
group_3100		hypothetical protein	13	13	1	118	5120				878	971	963	DGEGOJGK_01699	KANKLEDG_02233	PIDBCIIE_01788	LDNLOPHO_02519	DGBNPACE_03561	OMJDANGJ_01178	LJKHLHJC_02534	CFMGICGE_02604	NMNFDOCL_02096	LFMPNOJO_01695	KGMGPHCA_01783	KGKJFFBP_02023	MNEAFADB_03420
group_3101		hypothetical protein	13	13	1	118	5121				1103	1103	1103	DGEGOJGK_01700	KANKLEDG_02234	PIDBCIIE_01789	LDNLOPHO_02518	DGBNPACE_03560	OMJDANGJ_01177	LJKHLHJC_02535	CFMGICGE_02605	NMNFDOCL_02097	LFMPNOJO_01696	KGMGPHCA_01782	KGKJFFBP_02022	MNEAFADB_03419
acuI		putative acrylyl-CoA reductase AcuI	13	13	1	118	5128				221	977	918	DGEGOJGK_01716	KANKLEDG_02279	PIDBCIIE_01797	LDNLOPHO_02510	DGBNPACE_03552	OMJDANGJ_01168	LJKHLHJC_02545	CFMGICGE_02613	NMNFDOCL_02105	LFMPNOJO_01704	KGMGPHCA_01774	KGKJFFBP_01976	MNEAFADB_03411
mtfA		Protein MtfA	13	13	1	118	5169				641	797	785	DGEGOJGK_01725	KANKLEDG_02289	PIDBCIIE_01807	LDNLOPHO_02501	DGBNPACE_03818	OMJDANGJ_01117	LJKHLHJC_02555	CFMGICGE_02623	NMNFDOCL_02115	LFMPNOJO_01714	KGMGPHCA_01764	KGKJFFBP_01966	MNEAFADB_03364
ompN_1		Outer membrane porin N	13	13	1	118	5170				1103	1145	1138	DGEGOJGK_01727	KANKLEDG_02338	PIDBCIIE_01856	LDNLOPHO_02499	DGBNPACE_03816	OMJDANGJ_03825	LJKHLHJC_00983	CFMGICGE_04269	NMNFDOCL_02213	LFMPNOJO_01812	KGMGPHCA_01666	KGKJFFBP_01964	MNEAFADB_03362
vsr		Very short patch repair protein	13	13	1	118	4919				263	497	479	DGEGOJGK_01731	KANKLEDG_02342	PIDBCIIE_01860	LDNLOPHO_02495	DGBNPACE_03812	OMJDANGJ_03821	LJKHLHJC_00987	CFMGICGE_04265	NMNFDOCL_02217	LFMPNOJO_01816	KGMGPHCA_01662	KGKJFFBP_01960	MNEAFADB_03358
yedI		Inner membrane protein YedI	13	13	1	118	4917				812	911	903	DGEGOJGK_01733	KANKLEDG_02344	PIDBCIIE_01862	LDNLOPHO_02493	DGBNPACE_03810	OMJDANGJ_03819	LJKHLHJC_00990	CFMGICGE_04263	NMNFDOCL_02219	LFMPNOJO_01818	KGMGPHCA_01660	KGKJFFBP_01958	MNEAFADB_03356
dgcQ		putative diguanylate cyclase DgcQ	13	13	1	118	4915				1439	1679	1660	DGEGOJGK_01734	KANKLEDG_02345	PIDBCIIE_01863	LDNLOPHO_02492	DGBNPACE_03809	OMJDANGJ_03818	LJKHLHJC_00991	CFMGICGE_04262	NMNFDOCL_02220	LFMPNOJO_01819	KGMGPHCA_01659	KGKJFFBP_01957	MNEAFADB_03355
artM_2		Arginine transport ATP-binding protein ArtM	13	13	1	118	4906				701	752	748	DGEGOJGK_01743	KANKLEDG_02354	PIDBCIIE_01872	LDNLOPHO_02483	DGBNPACE_03800	OMJDANGJ_03808	LJKHLHJC_01000	CFMGICGE_04253	NMNFDOCL_02229	LFMPNOJO_01828	KGMGPHCA_01650	KGKJFFBP_01948	MNEAFADB_03346
pgsA		CDP-diacylglycerol--glycerol-3-phosphate 3-phosphatidyltransferase	13	13	1	118	4901				488	548	543	DGEGOJGK_01748	KANKLEDG_02359	PIDBCIIE_01877	LDNLOPHO_02478	DGBNPACE_03795	OMJDANGJ_03803	LJKHLHJC_01005	CFMGICGE_04248	NMNFDOCL_02234	LFMPNOJO_01833	KGMGPHCA_01645	KGKJFFBP_01943	MNEAFADB_03341
pphA		Serine/threonine-protein phosphatase 1	13	13	1	118	4839				653	653	653	DGEGOJGK_01805	KANKLEDG_02416	PIDBCIIE_01933	LDNLOPHO_02421	DGBNPACE_03738	OMJDANGJ_04684	LJKHLHJC_01069	CFMGICGE_04192	NMNFDOCL_02290	LFMPNOJO_01889	KGMGPHCA_01589	KGKJFFBP_01886	MNEAFADB_03282
prc		Tail-specific protease	13	13	1	118	4830				2048	2168	2057	DGEGOJGK_01813	KANKLEDG_02424	PIDBCIIE_01941	LDNLOPHO_02413	DGBNPACE_03730	OMJDANGJ_04674	LJKHLHJC_01078	CFMGICGE_04184	NMNFDOCL_02298	LFMPNOJO_01897	KGMGPHCA_01581	KGKJFFBP_01878	MNEAFADB_03274
nhaB		Na(+)/H(+) antiporter NhaB	13	13	1	118	4794				1550	1592	1553	DGEGOJGK_01847	KANKLEDG_02458	PIDBCIIE_01975	LDNLOPHO_02379	DGBNPACE_03696	OMJDANGJ_04209	LJKHLHJC_01113	CFMGICGE_04383	NMNFDOCL_04579	LFMPNOJO_04704	KGMGPHCA_04708	KGKJFFBP_01844	MNEAFADB_03240
dadX		Alanine racemase, catabolic	13	13	1	118	4790				1028	1070	1066	DGEGOJGK_01851	KANKLEDG_02462	PIDBCIIE_01979	LDNLOPHO_02375	DGBNPACE_03692	OMJDANGJ_04203	LJKHLHJC_01118	CFMGICGE_04387	NMNFDOCL_04575	LFMPNOJO_04708	KGMGPHCA_04712	KGKJFFBP_01840	MNEAFADB_03236
cvrA		K(+)/H(+) antiporter NhaP2	13	13	1	118	4789				1670	1733	1728	DGEGOJGK_01852	KANKLEDG_02463	PIDBCIIE_01980	LDNLOPHO_02374	DGBNPACE_03691	OMJDANGJ_04202	LJKHLHJC_01119	CFMGICGE_04388	NMNFDOCL_04574	LFMPNOJO_04709	KGMGPHCA_04713	KGKJFFBP_01839	MNEAFADB_03235
ldcA		Murein tetrapeptide carboxypeptidase	13	13	1	118	4788				380	914	872	DGEGOJGK_01853	KANKLEDG_02464	PIDBCIIE_01981	LDNLOPHO_02373	DGBNPACE_03690	OMJDANGJ_04201	LJKHLHJC_01120	CFMGICGE_04389	NMNFDOCL_04573	LFMPNOJO_04710	KGMGPHCA_04714	KGKJFFBP_01838	MNEAFADB_03234
group_3119		putative protein	13	13	1	118	4784				1076	1439	1411	DGEGOJGK_01857	KANKLEDG_02471	PIDBCIIE_01985	LDNLOPHO_02369	DGBNPACE_03686	OMJDANGJ_04196	LJKHLHJC_01125	CFMGICGE_04393	NMNFDOCL_04569	LFMPNOJO_04714	KGMGPHCA_04718	KGKJFFBP_01832	MNEAFADB_03229
tdcB		L-threonine dehydratase catabolic TdcB	13	13	1	118	4767				320	989	937	DGEGOJGK_01871	KANKLEDG_02478	PIDBCIIE_01992	LDNLOPHO_02362	DGBNPACE_03679	OMJDANGJ_04816	LJKHLHJC_04545	CFMGICGE_04400	NMNFDOCL_04562	LFMPNOJO_04721	KGMGPHCA_04725	KGKJFFBP_01825	MNEAFADB_03221
tdcC		Threonine/serine transporter TdcC	13	13	1	118	4763				707	1331	1283	DGEGOJGK_01873	KANKLEDG_02479	PIDBCIIE_01993	LDNLOPHO_02361	DGBNPACE_03678	OMJDANGJ_04817	LJKHLHJC_04546	CFMGICGE_04401	NMNFDOCL_04561	LFMPNOJO_04722	KGMGPHCA_04726	KGKJFFBP_01824	MNEAFADB_03220
tdcD		Propionate kinase	13	13	1	118	4761				200	1208	1130	DGEGOJGK_01874	KANKLEDG_02480	PIDBCIIE_01994	LDNLOPHO_02360	DGBNPACE_03677	OMJDANGJ_04818	LJKHLHJC_04547	CFMGICGE_04402	NMNFDOCL_04560	LFMPNOJO_04723	KGMGPHCA_04727	KGKJFFBP_01823	MNEAFADB_03219
group_3129		hypothetical protein	13	13	1	118	9231				1331	1415	1408	DGEGOJGK_01925	KANKLEDG_04320	PIDBCIIE_02099	LDNLOPHO_02314	DGBNPACE_04375	OMJDANGJ_01420	LJKHLHJC_04455	CFMGICGE_02145	NMNFDOCL_01331	LFMPNOJO_00028	KGMGPHCA_00668	KGKJFFBP_01779	MNEAFADB_03173
ispE		4-diphosphocytidyl-2-C-methyl-D-erythritol kinase	13	13	1	118	9240				731	851	841	DGEGOJGK_01934	KANKLEDG_04329	PIDBCIIE_02108	LDNLOPHO_02305	DGBNPACE_04366	OMJDANGJ_01410	LJKHLHJC_04464	CFMGICGE_02154	NMNFDOCL_01322	LFMPNOJO_00037	KGMGPHCA_00659	KGKJFFBP_01770	MNEAFADB_03164
nasR		Nitrate regulatory protein	13	13	1	118	9253				1013	1181	1168	DGEGOJGK_01947	KANKLEDG_04342	PIDBCIIE_02121	LDNLOPHO_02292	DGBNPACE_04353	OMJDANGJ_01397	LJKHLHJC_04477	CFMGICGE_02167	NMNFDOCL_01309	LFMPNOJO_00050	KGMGPHCA_00646	KGKJFFBP_01757	MNEAFADB_03151
nasA		Nitrate reductase	13	13	1	118	9260				2195	2600	2568	DGEGOJGK_01952	KANKLEDG_04347	PIDBCIIE_02126	LDNLOPHO_02287	DGBNPACE_04348	OMJDANGJ_01390	LJKHLHJC_02995	CFMGICGE_02172	NMNFDOCL_01304	LFMPNOJO_00055	KGMGPHCA_00641	KGKJFFBP_01752	MNEAFADB_03144
narX		Nitrate/nitrite sensor protein NarX	13	13	1	118	9263				1439	1778	1751	DGEGOJGK_01955	KANKLEDG_04350	PIDBCIIE_02129	LDNLOPHO_02284	DGBNPACE_04345	OMJDANGJ_01387	LJKHLHJC_02998	CFMGICGE_02175	NMNFDOCL_01301	LFMPNOJO_00058	KGMGPHCA_00638	KGKJFFBP_01749	MNEAFADB_03141
group_3134		putative NTE family protein	13	13	1	118	9276				683	902	868	DGEGOJGK_01967	KANKLEDG_04362	PIDBCIIE_02141	LDNLOPHO_02271	DGBNPACE_04333	OMJDANGJ_01373	LJKHLHJC_03010	CFMGICGE_02187	NMNFDOCL_01289	LFMPNOJO_00070	KGMGPHCA_00626	KGKJFFBP_01737	MNEAFADB_03129
group_3135		hypothetical protein	13	13	1	118	9295				173	206	200	DGEGOJGK_01982	KANKLEDG_04377	PIDBCIIE_02156	LDNLOPHO_02256	DGBNPACE_04318	OMJDANGJ_01355	LJKHLHJC_03026	CFMGICGE_02202	NMNFDOCL_01274	LFMPNOJO_00085	KGMGPHCA_00611	KGKJFFBP_01720	MNEAFADB_03114
yceI		Protein YceI	13	13	1	118	9296				581	647	641	DGEGOJGK_01983	KANKLEDG_04378	PIDBCIIE_02157	LDNLOPHO_02255	DGBNPACE_04317	OMJDANGJ_01354	LJKHLHJC_03027	CFMGICGE_02203	NMNFDOCL_01273	LFMPNOJO_00086	KGMGPHCA_00610	KGKJFFBP_01719	MNEAFADB_03113
yciI		Protein YciI	13	13	1	118	9297				230	296	290	DGEGOJGK_01984	KANKLEDG_04379	PIDBCIIE_02158	LDNLOPHO_02254	DGBNPACE_04316	OMJDANGJ_01353	LJKHLHJC_03028	CFMGICGE_02204	NMNFDOCL_01272	LFMPNOJO_00087	KGMGPHCA_00609	KGKJFFBP_01718	MNEAFADB_03112
group_3138		hypothetical protein	13	13	1	118	9302				173	758	713	DGEGOJGK_01989	KANKLEDG_04384	PIDBCIIE_02163	LDNLOPHO_02249	DGBNPACE_04311	OMJDANGJ_01348	LJKHLHJC_03034	CFMGICGE_02209	NMNFDOCL_01267	LFMPNOJO_00092	KGMGPHCA_00604	KGKJFFBP_01713	MNEAFADB_03107
metQ_2		D-methionine-binding lipoprotein MetQ	13	13	1	118	9174				671	800	790	DGEGOJGK_02003	KANKLEDG_04398	PIDBCIIE_02176	LDNLOPHO_02235	DGBNPACE_04297	OMJDANGJ_01334	LJKHLHJC_03049	CFMGICGE_02223	NMNFDOCL_01253	LFMPNOJO_00106	KGMGPHCA_00590	KGKJFFBP_01698	MNEAFADB_03093
btuE		Thioredoxin/glutathione peroxidase BtuE	13	13	1	118	9173				473	551	545	DGEGOJGK_02004	KANKLEDG_04399	PIDBCIIE_02177	LDNLOPHO_02234	DGBNPACE_04296	OMJDANGJ_01333	LJKHLHJC_03050	CFMGICGE_02224	NMNFDOCL_01252	LFMPNOJO_00107	KGMGPHCA_00589	KGKJFFBP_01697	MNEAFADB_03092
ydiE		hypothetical protein	13	13	1	118	9168				179	227	223	DGEGOJGK_02008	KANKLEDG_04403	PIDBCIIE_02181	LDNLOPHO_02230	DGBNPACE_04292	OMJDANGJ_01329	LJKHLHJC_03055	CFMGICGE_02228	NMNFDOCL_01248	LFMPNOJO_00111	KGMGPHCA_00585	KGKJFFBP_01693	MNEAFADB_03088
group_3142		hypothetical protein	13	13	1	118	9160				248	278	250	DGEGOJGK_02015	KANKLEDG_04410	PIDBCIIE_02188	LDNLOPHO_02223	DGBNPACE_04285	OMJDANGJ_01320	LJKHLHJC_05368	CFMGICGE_02235	NMNFDOCL_01241	LFMPNOJO_00118	KGMGPHCA_00578	KGKJFFBP_01686	MNEAFADB_03080
pykF		Pyruvate kinase I	13	13	1	118	9116				1346	1412	1406	DGEGOJGK_02054	KANKLEDG_04434	PIDBCIIE_02212	LDNLOPHO_02200	DGBNPACE_04259	OMJDANGJ_01292	LJKHLHJC_04744	CFMGICGE_02259	NMNFDOCL_01217	LFMPNOJO_00142	KGMGPHCA_00554	KGKJFFBP_01662	MNEAFADB_03051
mhpE		4-hydroxy-2-oxovalerate aldolase	13	13	1	118	9094				968	1016	1012	DGEGOJGK_02070	KANKLEDG_04450	PIDBCIIE_02228	LDNLOPHO_02184	DGBNPACE_04243	OMJDANGJ_01271	LJKHLHJC_04762	CFMGICGE_02275	NMNFDOCL_01201	LFMPNOJO_00158	KGMGPHCA_00538	KGKJFFBP_01646	MNEAFADB_03034
group_3145		hypothetical protein	13	13	1	118	9092				536	725	710	DGEGOJGK_02072	KANKLEDG_04452	PIDBCIIE_02230	LDNLOPHO_02182	DGBNPACE_04241	OMJDANGJ_01269	LJKHLHJC_05504	CFMGICGE_02277	NMNFDOCL_01199	LFMPNOJO_00160	KGMGPHCA_00536	KGKJFFBP_01644	MNEAFADB_03032
group_3146		3-mercaptopropionate dioxygenase	13	13	1	118	9090				341	602	581	DGEGOJGK_02074	KANKLEDG_04454	PIDBCIIE_02232	LDNLOPHO_02180	DGBNPACE_04239	OMJDANGJ_01267	LJKHLHJC_05506	CFMGICGE_02279	NMNFDOCL_01197	LFMPNOJO_00162	KGMGPHCA_00534	KGKJFFBP_01642	MNEAFADB_03030
msuD_2		Methanesulfonate monooxygenase	13	13	1	118	9088				1085	1094	1085	DGEGOJGK_02076	KANKLEDG_04456	PIDBCIIE_02235	LDNLOPHO_02178	DGBNPACE_04237	OMJDANGJ_01264	LJKHLHJC_05508	CFMGICGE_02281	NMNFDOCL_01195	LFMPNOJO_00164	KGMGPHCA_00532	KGKJFFBP_01640	MNEAFADB_03027
group_3148		hypothetical protein	13	13	1	118	9074				902	932	904	DGEGOJGK_02087	KANKLEDG_04467	PIDBCIIE_02246	LDNLOPHO_02167	DGBNPACE_02968	OMJDANGJ_04987	LJKHLHJC_04924	CFMGICGE_02292	NMNFDOCL_01184	LFMPNOJO_00175	KGMGPHCA_00521	KGKJFFBP_01629	MNEAFADB_03016
group_3149		hypothetical protein	13	13	1	118	9067				434	434	434	DGEGOJGK_02097	KANKLEDG_04474	PIDBCIIE_02253	LDNLOPHO_02160	DGBNPACE_00682	OMJDANGJ_04980	LJKHLHJC_04916	CFMGICGE_02299	NMNFDOCL_01177	LFMPNOJO_00182	KGMGPHCA_00514	KGKJFFBP_01622	MNEAFADB_03009
budC		Diacetyl reductase [(S)-acetoin forming]	13	13	1	118	9025				686	770	763	DGEGOJGK_02126	KANKLEDG_04508	PIDBCIIE_02292	LDNLOPHO_02125	DGBNPACE_03379	OMJDANGJ_05038	LJKHLHJC_03822	CFMGICGE_04072	NMNFDOCL_01143	LFMPNOJO_00216	KGMGPHCA_00480	KGKJFFBP_01611	MNEAFADB_02973
hbd		3-hydroxybutyryl-CoA dehydrogenase	13	13	1	118	9015				923	947	924	DGEGOJGK_02132	KANKLEDG_04514	PIDBCIIE_02298	LDNLOPHO_02119	DGBNPACE_03373	OMJDANGJ_05029	LJKHLHJC_03816	CFMGICGE_04066	NMNFDOCL_01137	LFMPNOJO_00222	KGMGPHCA_00474	KGKJFFBP_01605	MNEAFADB_02967
amnD		2-aminomuconate deaminase	13	13	1	118	8945				332	479	467	DGEGOJGK_02145	KANKLEDG_04532	PIDBCIIE_02316	LDNLOPHO_02098	DGBNPACE_00228	OMJDANGJ_02674	LJKHLHJC_03795	CFMGICGE_04048	NMNFDOCL_01119	LFMPNOJO_00240	KGMGPHCA_00456	KGKJFFBP_01537	MNEAFADB_02953
vldW_2		Validamycin A dioxygenase	13	13	1	118	8938				989	989	989	DGEGOJGK_02151	KANKLEDG_04538	PIDBCIIE_02322	LDNLOPHO_02092	DGBNPACE_04504	OMJDANGJ_02666	LJKHLHJC_05454	CFMGICGE_04042	NMNFDOCL_01113	LFMPNOJO_00246	KGMGPHCA_00450	KGKJFFBP_01530	MNEAFADB_02947
gsiC_1		Glutathione transport system permease protein GsiC	13	13	1	118	8923				887	959	953	DGEGOJGK_02160	KANKLEDG_04549	PIDBCIIE_02333	LDNLOPHO_02081	DGBNPACE_01731	OMJDANGJ_02654	LJKHLHJC_03202	CFMGICGE_04031	NMNFDOCL_01102	LFMPNOJO_00257	KGMGPHCA_00439	KGKJFFBP_01519	MNEAFADB_02935
rhtC_1		Threonine efflux protein	13	13	1	118	8918				629	902	650	DGEGOJGK_02165	KANKLEDG_04554	PIDBCIIE_02338	LDNLOPHO_02076	DGBNPACE_01726	OMJDANGJ_02649	LJKHLHJC_03208	CFMGICGE_04026	NMNFDOCL_01097	LFMPNOJO_00262	KGMGPHCA_00434	KGKJFFBP_01514	MNEAFADB_02930
group_3163		hypothetical protein	13	13	1	118	8915				209	209	209	DGEGOJGK_02167	KANKLEDG_04556	PIDBCIIE_02340	LDNLOPHO_02074	DGBNPACE_01724	OMJDANGJ_02647	LJKHLHJC_03210	CFMGICGE_04024	NMNFDOCL_01095	LFMPNOJO_00264	KGMGPHCA_00432	KGKJFFBP_01512	MNEAFADB_02928
group_3164		hypothetical protein	13	13	1	118	8913				257	434	420	DGEGOJGK_02169	KANKLEDG_04558	PIDBCIIE_02342	LDNLOPHO_02072	DGBNPACE_01722	OMJDANGJ_02645	LJKHLHJC_03212	CFMGICGE_04022	NMNFDOCL_01093	LFMPNOJO_00266	KGMGPHCA_00430	KGKJFFBP_01510	MNEAFADB_02926
group_3166		hypothetical protein	13	13	1	118	8910				119	515	454	DGEGOJGK_02172	KANKLEDG_04562	PIDBCIIE_02345	LDNLOPHO_02069	DGBNPACE_01719	OMJDANGJ_02643	LJKHLHJC_03215	CFMGICGE_04019	NMNFDOCL_01090	LFMPNOJO_00269	KGMGPHCA_00427	KGKJFFBP_01506	MNEAFADB_02923
group_3167		Putative cytokinin riboside 5'-monophosphate phosphoribohydrolase	13	13	1	118	8907				443	578	567	DGEGOJGK_02177	KANKLEDG_04570	PIDBCIIE_02350	LDNLOPHO_02062	DGBNPACE_01714	OMJDANGJ_02640	LJKHLHJC_03218	CFMGICGE_04014	NMNFDOCL_01085	LFMPNOJO_00274	KGMGPHCA_00422	KGKJFFBP_01499	MNEAFADB_02918
ydhC		Inner membrane transport protein YdhC	13	13	1	118	8902				1181	1235	1230	DGEGOJGK_02182	KANKLEDG_04575	PIDBCIIE_02354	LDNLOPHO_02058	DGBNPACE_01709	OMJDANGJ_02636	LJKHLHJC_03222	CFMGICGE_04010	NMNFDOCL_01081	LFMPNOJO_00278	KGMGPHCA_00418	KGKJFFBP_01494	MNEAFADB_02913
sodB		Superoxide dismutase [Fe]	13	13	1	118	8897				437	581	569	DGEGOJGK_02187	KANKLEDG_04580	PIDBCIIE_02359	LDNLOPHO_02053	DGBNPACE_01704	OMJDANGJ_02631	LJKHLHJC_03228	CFMGICGE_04005	NMNFDOCL_01076	LFMPNOJO_00283	KGMGPHCA_00413	KGKJFFBP_01489	MNEAFADB_02908
rhaS_4		HTH-type transcriptional activator RhaS	13	13	1	118	8896				464	485	483	DGEGOJGK_02188	KANKLEDG_04581	PIDBCIIE_02360	LDNLOPHO_02052	DGBNPACE_01703	OMJDANGJ_02630	LJKHLHJC_03229	CFMGICGE_04004	NMNFDOCL_01075	LFMPNOJO_00284	KGMGPHCA_00412	KGKJFFBP_01488	MNEAFADB_02907
aaeB_1		p-hydroxybenzoic acid efflux pump subunit AaeB	13	13	1	118	8886				1619	2024	1992	DGEGOJGK_02198	KANKLEDG_04591	PIDBCIIE_02370	LDNLOPHO_02042	DGBNPACE_01693	OMJDANGJ_02620	LJKHLHJC_03239	CFMGICGE_03994	NMNFDOCL_01065	LFMPNOJO_00294	KGMGPHCA_00402	KGKJFFBP_01478	MNEAFADB_02897
slyA_1		Transcriptional regulator SlyA	13	13	1	118	8883				296	434	423	DGEGOJGK_02201	KANKLEDG_04594	PIDBCIIE_02373	LDNLOPHO_02039	DGBNPACE_01690	OMJDANGJ_02617	LJKHLHJC_03242	CFMGICGE_03991	NMNFDOCL_01062	LFMPNOJO_00297	KGMGPHCA_00399	KGKJFFBP_01475	MNEAFADB_02893
mliC		Membrane-bound lysozyme inhibitor of C-type lysozyme	13	13	1	118	8879				290	359	348	DGEGOJGK_02205	KANKLEDG_04598	PIDBCIIE_02377	LDNLOPHO_02035	DGBNPACE_01686	OMJDANGJ_02612	LJKHLHJC_03247	CFMGICGE_03987	NMNFDOCL_01058	LFMPNOJO_00301	KGMGPHCA_00395	KGKJFFBP_01471	MNEAFADB_02889
group_3175		hypothetical protein	13	13	1	118	8856				326	464	453	DGEGOJGK_02225	KANKLEDG_04618	PIDBCIIE_02396	LDNLOPHO_02015	DGBNPACE_01665	OMJDANGJ_02591	LJKHLHJC_03268	CFMGICGE_00967	NMNFDOCL_01039	LFMPNOJO_00320	KGMGPHCA_00376	KGKJFFBP_01451	MNEAFADB_02868
gbpR		HTH-type transcriptional regulator GbpR	13	13	1	118	8846				923	944	924	DGEGOJGK_02232	KANKLEDG_04625	PIDBCIIE_02403	LDNLOPHO_02008	DGBNPACE_01658	OMJDANGJ_02581	LJKHLHJC_03275	CFMGICGE_00960	NMNFDOCL_01032	LFMPNOJO_00327	KGMGPHCA_00369	KGKJFFBP_01444	MNEAFADB_02861
pnbA		Para-nitrobenzyl esterase	13	13	1	118	8841				1196	1505	1457	DGEGOJGK_02236	KANKLEDG_04629	PIDBCIIE_02407	LDNLOPHO_02004	DGBNPACE_01654	OMJDANGJ_05722	LJKHLHJC_03472	CFMGICGE_00956	NMNFDOCL_01028	LFMPNOJO_00331	KGMGPHCA_00365	KGKJFFBP_01440	MNEAFADB_02857
tehA		Tellurite resistance protein TehA	13	13	1	118	8836				365	1004	954	DGEGOJGK_02241	KANKLEDG_04634	PIDBCIIE_02412	LDNLOPHO_01999	DGBNPACE_01649	OMJDANGJ_05125	LJKHLHJC_03467	CFMGICGE_00951	NMNFDOCL_01023	LFMPNOJO_00336	KGMGPHCA_00360	KGKJFFBP_01435	MNEAFADB_02852
sutR_1		HTH-type transcriptional regulator SutR	13	13	1	118	8829				569	638	574	DGEGOJGK_02247	KANKLEDG_04640	PIDBCIIE_02418	LDNLOPHO_01993	DGBNPACE_01643	OMJDANGJ_05118	LJKHLHJC_03461	CFMGICGE_00945	NMNFDOCL_01017	LFMPNOJO_00342	KGMGPHCA_00354	KGKJFFBP_01429	MNEAFADB_02845
bepA_2		Beta-barrel assembly-enhancing protease	13	13	1	118	9442				1193	4052	3625	DGEGOJGK_00249	KANKLEDG_00641	PIDBCIIE_00220	LDNLOPHO_04018	DGBNPACE_00216	OMJDANGJ_00906	LJKHLHJC_05348	CFMGICGE_02449	NMNFDOCL_03232	LFMPNOJO_03190	KGMGPHCA_03284	KGKJFFBP_03571	MNEAFADB_04920
group_3181		hypothetical protein	13	13	1	118	8823				125	125	125	DGEGOJGK_02251	KANKLEDG_04644	PIDBCIIE_02422	LDNLOPHO_01989	DGBNPACE_01639	OMJDANGJ_05114	LJKHLHJC_03457	CFMGICGE_00941	NMNFDOCL_01013	LFMPNOJO_00346	KGMGPHCA_00350	KGKJFFBP_01425	MNEAFADB_02841
ydcU		Inner membrane ABC transporter permease protein YdcU	13	13	1	118	8814				494	929	895	DGEGOJGK_02262	KANKLEDG_04651	PIDBCIIE_02429	LDNLOPHO_01982	DGBNPACE_01632	OMJDANGJ_05106	LJKHLHJC_03449	CFMGICGE_00934	NMNFDOCL_01006	LFMPNOJO_00353	KGMGPHCA_00343	KGKJFFBP_01418	MNEAFADB_02834
ydcV_3		Inner membrane ABC transporter permease protein YdcV	13	13	1	118	8813				398	806	774	DGEGOJGK_02263	KANKLEDG_04652	PIDBCIIE_02430	LDNLOPHO_01981	DGBNPACE_01631	OMJDANGJ_05105	LJKHLHJC_03448	CFMGICGE_00933	NMNFDOCL_01005	LFMPNOJO_00354	KGMGPHCA_00342	KGKJFFBP_01417	MNEAFADB_02833
dppA_2		Periplasmic dipeptide transport protein	13	13	1	118	8803				1310	1598	1575	DGEGOJGK_02273	KANKLEDG_04660	PIDBCIIE_02437	LDNLOPHO_01974	DGBNPACE_01624	OMJDANGJ_05095	LJKHLHJC_03440	CFMGICGE_00926	NMNFDOCL_00998	LFMPNOJO_00361	KGMGPHCA_00335	KGKJFFBP_01410	MNEAFADB_02824
group_3185	ygdR_1	putative lipoprotein YgdR	13	13	1	118	8790				206	221	219	DGEGOJGK_02284	KANKLEDG_04671	PIDBCIIE_02448	LDNLOPHO_01963	DGBNPACE_01613	OMJDANGJ_03372	LJKHLHJC_03427	CFMGICGE_00915	NMNFDOCL_00987	LFMPNOJO_00372	KGMGPHCA_00324	KGKJFFBP_01399	MNEAFADB_02813
aroK_1		Shikimate kinase	13	13	1	118	8787				551	551	551	DGEGOJGK_02287	KANKLEDG_04674	PIDBCIIE_02451	LDNLOPHO_01960	DGBNPACE_01610	OMJDANGJ_03369	LJKHLHJC_03424	CFMGICGE_00912	NMNFDOCL_00984	LFMPNOJO_00375	KGMGPHCA_00321	KGKJFFBP_01396	MNEAFADB_02809
group_3187		hypothetical protein	13	13	1	118	8785				995	1007	1006	DGEGOJGK_02288	KANKLEDG_04675	PIDBCIIE_02452	LDNLOPHO_01959	DGBNPACE_01609	OMJDANGJ_03368	LJKHLHJC_03423	CFMGICGE_00911	NMNFDOCL_00983	LFMPNOJO_00376	KGMGPHCA_00320	KGKJFFBP_01395	MNEAFADB_02808
group_3188		hypothetical protein	13	13	1	118	8760				581	638	585	DGEGOJGK_02307	KANKLEDG_04691	PIDBCIIE_02468	LDNLOPHO_01943	DGBNPACE_03426	OMJDANGJ_03350	LJKHLHJC_02501	CFMGICGE_00895	NMNFDOCL_00967	LFMPNOJO_00392	KGMGPHCA_00304	KGKJFFBP_01379	MNEAFADB_02793
group_3189		hypothetical protein	13	13	1	118	8757				1481	1655	1641	DGEGOJGK_02310	KANKLEDG_04694	PIDBCIIE_02471	LDNLOPHO_01940	DGBNPACE_03423	OMJDANGJ_03347	LJKHLHJC_02498	CFMGICGE_00892	NMNFDOCL_00964	LFMPNOJO_00395	KGMGPHCA_00301	KGKJFFBP_01376	MNEAFADB_02790
benC		Benzoate 1,2-dioxygenase electron transfer component	13	13	1	118	8735				1016	1280	1056	DGEGOJGK_02325	KANKLEDG_04709	PIDBCIIE_02486	LDNLOPHO_01925	DGBNPACE_03408	OMJDANGJ_03327	LJKHLHJC_02481	CFMGICGE_00877	NMNFDOCL_00949	LFMPNOJO_00410	KGMGPHCA_00286	KGKJFFBP_01359	MNEAFADB_02774
fdnG_2		Formate dehydrogenase, nitrate-inducible, major subunit	13	13	1	118	8732				527	587	582	DGEGOJGK_02328	KANKLEDG_04712	PIDBCIIE_02489	LDNLOPHO_01922	DGBNPACE_03405	OMJDANGJ_03324	LJKHLHJC_02478	CFMGICGE_00874	NMNFDOCL_00946	LFMPNOJO_00413	KGMGPHCA_00283	KGKJFFBP_01356	MNEAFADB_02771
group_3192		hypothetical protein	13	13	1	118	8723				974	1091	1082	DGEGOJGK_02335	KANKLEDG_04719	PIDBCIIE_02496	LDNLOPHO_01914	DGBNPACE_03398	OMJDANGJ_03316	LJKHLHJC_02471	CFMGICGE_00867	NMNFDOCL_00939	LFMPNOJO_00420	KGMGPHCA_00276	KGKJFFBP_01349	MNEAFADB_02762
ppa_1		Inorganic pyrophosphatase	13	13	1	118	8716				599	791	613	DGEGOJGK_02342	KANKLEDG_04726	PIDBCIIE_02503	LDNLOPHO_01907	DGBNPACE_03391	OMJDANGJ_03308	LJKHLHJC_02463	CFMGICGE_00860	NMNFDOCL_00932	LFMPNOJO_00427	KGMGPHCA_00269	KGKJFFBP_01342	MNEAFADB_02755
dmlR_2		HTH-type transcriptional regulator DmlR	13	13	1	118	8705				698	893	863	DGEGOJGK_02350	KANKLEDG_04733	PIDBCIIE_02511	LDNLOPHO_01899	DGBNPACE_02579	OMJDANGJ_04921	LJKHLHJC_02452	CFMGICGE_00852	NMNFDOCL_00924	LFMPNOJO_00435	KGMGPHCA_00261	KGKJFFBP_01335	MNEAFADB_02746
group_3196		hypothetical protein	13	13	1	118	8691				503	503	503	DGEGOJGK_02360	KANKLEDG_04742	PIDBCIIE_02521	LDNLOPHO_01889	DGBNPACE_02569	OMJDANGJ_04933	LJKHLHJC_02442	CFMGICGE_00842	NMNFDOCL_00914	LFMPNOJO_00445	KGMGPHCA_00251	KGKJFFBP_01326	MNEAFADB_02735
fliY_3		L-cystine-binding protein FliY	13	13	1	118	8686				608	686	680	DGEGOJGK_02365	KANKLEDG_04747	PIDBCIIE_02526	LDNLOPHO_01884	DGBNPACE_02564	OMJDANGJ_04938	LJKHLHJC_02437	CFMGICGE_00837	NMNFDOCL_00909	LFMPNOJO_00450	KGMGPHCA_00246	KGKJFFBP_01321	MNEAFADB_02730
ydeP		Protein YdeP	13	13	1	118	8683				2231	2300	2294	DGEGOJGK_02368	KANKLEDG_04750	PIDBCIIE_02529	LDNLOPHO_01881	DGBNPACE_02561	OMJDANGJ_04941	LJKHLHJC_02434	CFMGICGE_00834	NMNFDOCL_00906	LFMPNOJO_00453	KGMGPHCA_00243	KGKJFFBP_01318	MNEAFADB_02727
pqqD		PqqA binding protein	13	13	1	118	8667				278	278	278	DGEGOJGK_02381	KANKLEDG_04763	PIDBCIIE_02543	LDNLOPHO_01867	DGBNPACE_02907	OMJDANGJ_04066	LJKHLHJC_05524	CFMGICGE_00820	NMNFDOCL_00892	LFMPNOJO_00467	KGMGPHCA_00229	KGKJFFBP_01305	MNEAFADB_02704
pqqB		Coenzyme PQQ synthesis protein B	13	13	1	118	8665				773	926	902	DGEGOJGK_02383	KANKLEDG_04765	PIDBCIIE_02545	LDNLOPHO_01865	DGBNPACE_02905	OMJDANGJ_04064	LJKHLHJC_05526	CFMGICGE_00818	NMNFDOCL_00890	LFMPNOJO_00469	KGMGPHCA_00227	KGKJFFBP_01303	MNEAFADB_02702
yofA_1		HTH-type transcriptional regulator YofA	13	13	1	118	8658				881	881	881	DGEGOJGK_02389	KANKLEDG_04771	PIDBCIIE_02551	LDNLOPHO_01859	DGBNPACE_02899	OMJDANGJ_04057	LJKHLHJC_04165	CFMGICGE_00812	NMNFDOCL_00884	LFMPNOJO_00475	KGMGPHCA_00221	KGKJFFBP_01297	MNEAFADB_02696
group_3203		hypothetical protein	13	13	1	118	8648				1040	1082	1043	DGEGOJGK_02399	KANKLEDG_04781	PIDBCIIE_02561	LDNLOPHO_01849	DGBNPACE_02838	OMJDANGJ_04046	LJKHLHJC_04177	CFMGICGE_00802	NMNFDOCL_00874	LFMPNOJO_00485	KGMGPHCA_00211	KGKJFFBP_01287	MNEAFADB_02685
hyuA		Hydantoin racemase	13	13	1	118	8643				743	872	752	DGEGOJGK_02404	KANKLEDG_04786	PIDBCIIE_02566	LDNLOPHO_01841	DGBNPACE_02833	OMJDANGJ_04040	LJKHLHJC_04185	CFMGICGE_00797	NMNFDOCL_00869	LFMPNOJO_00490	KGMGPHCA_00206	KGKJFFBP_01282	MNEAFADB_02680
pgdA		hypothetical protein	13	13	1	118	8642				839	932	924	DGEGOJGK_02405	KANKLEDG_04787	PIDBCIIE_02567	LDNLOPHO_01840	DGBNPACE_02832	OMJDANGJ_04039	LJKHLHJC_04186	CFMGICGE_00796	NMNFDOCL_00868	LFMPNOJO_00491	KGMGPHCA_00205	KGKJFFBP_01281	MNEAFADB_02679
nimR_3		HTH-type transcriptional regulator NimR	13	13	1	118	8634				773	794	781	DGEGOJGK_02413	KANKLEDG_04793	PIDBCIIE_02575	LDNLOPHO_01832	DGBNPACE_02824	OMJDANGJ_04031	LJKHLHJC_04194	CFMGICGE_00788	NMNFDOCL_00860	LFMPNOJO_00499	KGMGPHCA_00197	KGKJFFBP_01275	MNEAFADB_02671
yhhT_2		Putative transport protein YhhT	13	13	1	118	9496				629	1094	1020	DGEGOJGK_00300	KANKLEDG_00692	PIDBCIIE_05388	LDNLOPHO_03967	DGBNPACE_00165	OMJDANGJ_00963	LJKHLHJC_02114	CFMGICGE_03048	NMNFDOCL_03890	LFMPNOJO_03939	KGMGPHCA_03942	KGKJFFBP_03520	MNEAFADB_04869
group_3210		hypothetical protein	13	13	1	118	8632				410	410	410	DGEGOJGK_02415	KANKLEDG_04795	PIDBCIIE_02577	LDNLOPHO_01830	DGBNPACE_02822	OMJDANGJ_04029	LJKHLHJC_04196	CFMGICGE_00786	NMNFDOCL_00858	LFMPNOJO_00501	KGMGPHCA_00195	KGKJFFBP_01273	MNEAFADB_02669
group_3212		hypothetical protein	13	13	1	118	8630				557	557	557	DGEGOJGK_02419	KANKLEDG_04798	PIDBCIIE_02579	LDNLOPHO_01826	DGBNPACE_02818	OMJDANGJ_04022	LJKHLHJC_04198	CFMGICGE_00784	NMNFDOCL_00856	LFMPNOJO_00503	KGMGPHCA_00193	KGKJFFBP_01270	MNEAFADB_02665
asd_1		Aspartate-semialdehyde dehydrogenase	13	13	1	118	8627				1118	1118	1118	DGEGOJGK_02420	KANKLEDG_04799	PIDBCIIE_02580	LDNLOPHO_01825	DGBNPACE_02817	OMJDANGJ_04021	LJKHLHJC_04199	CFMGICGE_00783	NMNFDOCL_00855	LFMPNOJO_00504	KGMGPHCA_00192	KGKJFFBP_01269	MNEAFADB_02664
phnO		Aminoalkylphosphonate N-acetyltransferase	13	13	1	118	8626				422	422	422	DGEGOJGK_02421	KANKLEDG_04800	PIDBCIIE_02581	LDNLOPHO_01824	DGBNPACE_02816	OMJDANGJ_04020	LJKHLHJC_04200	CFMGICGE_00782	NMNFDOCL_00854	LFMPNOJO_00505	KGMGPHCA_00191	KGKJFFBP_01268	MNEAFADB_02663
glnQ_3		Glutamine transport ATP-binding protein GlnQ	13	13	1	118	8613				545	737	722	DGEGOJGK_02436	KANKLEDG_04809	PIDBCIIE_02590	LDNLOPHO_01815	DGBNPACE_02807	OMJDANGJ_04009	LJKHLHJC_05565	CFMGICGE_00773	NMNFDOCL_00845	LFMPNOJO_00514	KGMGPHCA_00182	KGKJFFBP_01259	MNEAFADB_02653
group_3216		hypothetical protein	13	13	1	118	8608				269	533	512	DGEGOJGK_02443	KANKLEDG_04814	PIDBCIIE_02595	LDNLOPHO_01810	DGBNPACE_02802	OMJDANGJ_04246	LJKHLHJC_01351	CFMGICGE_00768	NMNFDOCL_00840	LFMPNOJO_00519	KGMGPHCA_00177	KGKJFFBP_01254	MNEAFADB_02648
ulaC_1		Ascorbate-specific PTS system EIIA component	13	13	1	118	8596				437	437	437	DGEGOJGK_02459	KANKLEDG_04825	PIDBCIIE_02608	LDNLOPHO_01800	DGBNPACE_02792	OMJDANGJ_04260	LJKHLHJC_01337	CFMGICGE_00755	NMNFDOCL_00827	LFMPNOJO_00532	KGMGPHCA_00164	KGKJFFBP_01244	MNEAFADB_02637
mngA		PTS system 2-O-alpha-mannosyl-D-glycerate-specific EIIABC component	13	13	1	118	8592				455	470	463	DGEGOJGK_02463	KANKLEDG_04829	PIDBCIIE_02612	LDNLOPHO_01796	DGBNPACE_02788	OMJDANGJ_04264	LJKHLHJC_01333	CFMGICGE_00751	NMNFDOCL_00823	LFMPNOJO_00536	KGMGPHCA_00160	KGKJFFBP_01240	MNEAFADB_02633
manP		PTS system mannose-specific EIIBCA component	13	13	1	118	8591				143	311	298	DGEGOJGK_02464	KANKLEDG_04830	PIDBCIIE_02613	LDNLOPHO_01795	DGBNPACE_02787	OMJDANGJ_04265	LJKHLHJC_01332	CFMGICGE_00750	NMNFDOCL_00822	LFMPNOJO_00537	KGMGPHCA_00159	KGKJFFBP_01239	MNEAFADB_02632
fruA_1		PTS system fructose-specific EIIB'BC component	13	13	1	118	8590				641	1106	1070	DGEGOJGK_02465	KANKLEDG_04831	PIDBCIIE_02614	LDNLOPHO_01794	DGBNPACE_02786	OMJDANGJ_04266	LJKHLHJC_01331	CFMGICGE_00749	NMNFDOCL_00821	LFMPNOJO_00538	KGMGPHCA_00158	KGKJFFBP_01238	MNEAFADB_02631
pgtC		Phosphoglycerate transport regulatory protein PgtC	13	13	1	118	8576				1220	1271	1235	DGEGOJGK_02469	KANKLEDG_04851	PIDBCIIE_02618	LDNLOPHO_01774	DGBNPACE_01602	OMJDANGJ_04270	LJKHLHJC_01327	CFMGICGE_00745	NMNFDOCL_00817	LFMPNOJO_00542	KGMGPHCA_00154	KGKJFFBP_01228	MNEAFADB_02607
group_3223		hypothetical protein	13	13	1	118	8566				518	518	518	DGEGOJGK_02472	KANKLEDG_04854	PIDBCIIE_02621	LDNLOPHO_01771	DGBNPACE_01599	OMJDANGJ_04273	LJKHLHJC_01323	CFMGICGE_00742	NMNFDOCL_00814	LFMPNOJO_00545	KGMGPHCA_00151	KGKJFFBP_01225	MNEAFADB_02604
group_3225	rhaS_3	HTH-type transcriptional activator RhaS	13	13	1	118	8554				635	980	953	DGEGOJGK_02476	KANKLEDG_04871	PIDBCIIE_02630	LDNLOPHO_01761	DGBNPACE_03827	OMJDANGJ_04282	LJKHLHJC_01314	CFMGICGE_00733	NMNFDOCL_00805	LFMPNOJO_00554	KGMGPHCA_00142	KGKJFFBP_01210	MNEAFADB_02595
group_3226		hypothetical protein	13	13	1	118	8549				239	239	239	DGEGOJGK_02479	KANKLEDG_04875	PIDBCIIE_02633	LDNLOPHO_01758	DGBNPACE_03824	OMJDANGJ_04285	LJKHLHJC_01311	CFMGICGE_00730	NMNFDOCL_00802	LFMPNOJO_00557	KGMGPHCA_00139	KGKJFFBP_01206	MNEAFADB_02592
group_3248		hypothetical protein	13	13	1	118	4473			Hypothetical protein with no hits to refseq/uniprot/clusters/cdd/tigrfams/pfam overlapping another protein with hits	104	104	104	DGEGOJGK_02593	KANKLEDG_05006	PIDBCIIE_05486	LDNLOPHO_01639	DGBNPACE_02243	OMJDANGJ_05532	LJKHLHJC_04107	CFMGICGE_00608	NMNFDOCL_04742	LFMPNOJO_00679	KGMGPHCA_00017	KGKJFFBP_01080	MNEAFADB_02456
yedK_1		SOS response-associated protein YedK	13	13	1	118	4476				671	674	673	DGEGOJGK_02595	KANKLEDG_05008	PIDBCIIE_02757	LDNLOPHO_01637	DGBNPACE_02240	OMJDANGJ_05535	LJKHLHJC_04110	CFMGICGE_00606	NMNFDOCL_04744	LFMPNOJO_00681	KGMGPHCA_00015	KGKJFFBP_01077	MNEAFADB_02454
nimR_2		HTH-type transcriptional regulator NimR	13	13	1	118	4477				743	842	834	DGEGOJGK_02596	KANKLEDG_05009	PIDBCIIE_02758	LDNLOPHO_01636	DGBNPACE_02239	OMJDANGJ_05536	LJKHLHJC_04111	CFMGICGE_00605	NMNFDOCL_04745	LFMPNOJO_00682	KGMGPHCA_00014	KGKJFFBP_01076	MNEAFADB_02453
ynfE		Putative dimethyl sulfoxide reductase chain YnfE	13	13	1	118	4410				2081	2435	2407	DGEGOJGK_02677	KANKLEDG_05022	PIDBCIIE_02771	LDNLOPHO_01623	DGBNPACE_02226	OMJDANGJ_05551	LJKHLHJC_04125	CFMGICGE_00592	NMNFDOCL_04758	LFMPNOJO_00695	KGMGPHCA_00001	KGKJFFBP_01062	MNEAFADB_02440
mlc		Protein mlc	13	13	1	118	4404				962	1223	1202	DGEGOJGK_02683	KANKLEDG_05028	PIDBCIIE_02777	LDNLOPHO_01617	DGBNPACE_02220	OMJDANGJ_05581	LJKHLHJC_05317	CFMGICGE_04941	NMNFDOCL_00469	LFMPNOJO_02171	KGMGPHCA_02171	KGKJFFBP_01056	MNEAFADB_02433
group_3264		hypothetical protein	13	13	1	118	4399				254	371	362	DGEGOJGK_02687	KANKLEDG_05032	PIDBCIIE_02781	LDNLOPHO_01613	DGBNPACE_02216	OMJDANGJ_05577	LJKHLHJC_05321	CFMGICGE_04945	NMNFDOCL_00473	LFMPNOJO_02167	KGMGPHCA_02167	KGKJFFBP_01052	MNEAFADB_02428
apbE_1		FAD:protein FMN transferase	13	13	1	118	4374				596	950	922	DGEGOJGK_02708	KANKLEDG_05053	PIDBCIIE_02802	LDNLOPHO_01592	DGBNPACE_02185	OMJDANGJ_05351	LJKHLHJC_04991	CFMGICGE_01224	NMNFDOCL_00494	LFMPNOJO_02146	KGMGPHCA_02146	KGKJFFBP_01043	MNEAFADB_02407
smrA_1		putative DNA endonuclease SmrA	13	13	1	118	8107				263	563	539	DGEGOJGK_02721	KANKLEDG_05066	PIDBCIIE_02815	LDNLOPHO_01579	DGBNPACE_02173	OMJDANGJ_04882	LJKHLHJC_05641	CFMGICGE_01212	NMNFDOCL_00506	LFMPNOJO_02133	KGMGPHCA_02133	KGKJFFBP_01031	MNEAFADB_02394
abgB		p-aminobenzoyl-glutamate hydrolase subunit B	13	13	1	118	8104				983	1445	1409	DGEGOJGK_02724	KANKLEDG_05069	PIDBCIIE_02818	LDNLOPHO_01576	DGBNPACE_01307	OMJDANGJ_04629	LJKHLHJC_04341	CFMGICGE_01209	NMNFDOCL_00509	LFMPNOJO_02130	KGMGPHCA_02130	KGKJFFBP_01028	MNEAFADB_02391
group_3271		hypothetical protein	13	13	1	118	8096				221	221	221	DGEGOJGK_02730	KANKLEDG_05075	PIDBCIIE_02824	LDNLOPHO_01570	DGBNPACE_01301	OMJDANGJ_04636	LJKHLHJC_04334	CFMGICGE_01203	NMNFDOCL_00515	LFMPNOJO_02124	KGMGPHCA_02124	KGKJFFBP_01022	MNEAFADB_02385
ydgI		Putative arginine/ornithine antiporter	13	13	1	118	8090				773	1382	1335	DGEGOJGK_02734	KANKLEDG_05079	PIDBCIIE_02828	LDNLOPHO_01566	DGBNPACE_01297	OMJDANGJ_04641	LJKHLHJC_04329	CFMGICGE_01199	NMNFDOCL_00519	LFMPNOJO_02120	KGMGPHCA_02120	KGKJFFBP_01018	MNEAFADB_02380
group_3273		hypothetical protein	13	13	1	118	8073				479	518	512	DGEGOJGK_02751	KANKLEDG_05095	PIDBCIIE_02844	LDNLOPHO_01550	DGBNPACE_01281	OMJDANGJ_04659	LJKHLHJC_04313	CFMGICGE_01183	NMNFDOCL_00535	LFMPNOJO_02104	KGMGPHCA_02104	KGKJFFBP_01002	MNEAFADB_02364
group_3274		hypothetical protein	13	13	1	118	8072				218	353	332	DGEGOJGK_02752	KANKLEDG_05096	PIDBCIIE_02845	LDNLOPHO_01549	DGBNPACE_01280	OMJDANGJ_04660	LJKHLHJC_04312	CFMGICGE_01182	NMNFDOCL_00536	LFMPNOJO_02103	KGMGPHCA_02103	KGKJFFBP_01001	MNEAFADB_02363
ydfO		putative protein YdfO	13	13	1	118	8068				392	446	396	DGEGOJGK_02755	KANKLEDG_05099	PIDBCIIE_02848	LDNLOPHO_01546	DGBNPACE_01277	OMJDANGJ_04665	LJKHLHJC_04309	CFMGICGE_01179	NMNFDOCL_00539	LFMPNOJO_02100	KGMGPHCA_02100	KGKJFFBP_00998	MNEAFADB_02360
astA_1		Arginine N-succinyltransferase	13	13	1	118	8054				845	1022	1008	DGEGOJGK_02765	KANKLEDG_05109	PIDBCIIE_02858	LDNLOPHO_01535	DGBNPACE_01267	OMJDANGJ_04596	LJKHLHJC_04533	CFMGICGE_01169	NMNFDOCL_00549	LFMPNOJO_02090	KGMGPHCA_02090	KGKJFFBP_00988	MNEAFADB_02349
group_3278		Catechol O-methyltransferase	13	13	1	118	8045				659	659	659	DGEGOJGK_02774	KANKLEDG_05118	PIDBCIIE_02867	LDNLOPHO_01526	DGBNPACE_01258	OMJDANGJ_04607	LJKHLHJC_04524	CFMGICGE_01160	NMNFDOCL_00558	LFMPNOJO_02081	KGMGPHCA_02081	KGKJFFBP_00979	MNEAFADB_02339
paaI		Acyl-coenzyme A thioesterase PaaI	13	13	1	118	8036				317	422	413	DGEGOJGK_02782	KANKLEDG_05126	PIDBCIIE_02875	LDNLOPHO_01518	DGBNPACE_02692	OMJDANGJ_04617	LJKHLHJC_04516	CFMGICGE_01152	NMNFDOCL_00566	LFMPNOJO_02073	KGMGPHCA_02073	KGKJFFBP_00971	MNEAFADB_02331
paaD		Putative 1,2-phenylacetyl-CoA epoxidase, subunit D	13	13	1	118	8031				497	497	497	DGEGOJGK_02787	KANKLEDG_05131	PIDBCIIE_02880	LDNLOPHO_01513	DGBNPACE_02687	OMJDANGJ_04623	LJKHLHJC_05608	CFMGICGE_01147	NMNFDOCL_00571	LFMPNOJO_02068	KGMGPHCA_02068	KGKJFFBP_00966	MNEAFADB_02326
paaC		1,2-phenylacetyl-CoA epoxidase, subunit C	13	13	1	118	8030				755	755	755	DGEGOJGK_02788	KANKLEDG_05132	PIDBCIIE_02881	LDNLOPHO_01512	DGBNPACE_02686	OMJDANGJ_04624	LJKHLHJC_05609	CFMGICGE_01146	NMNFDOCL_00572	LFMPNOJO_02067	KGMGPHCA_02067	KGKJFFBP_00965	MNEAFADB_02325
paaB		1,2-phenylacetyl-CoA epoxidase, subunit B	13	13	1	118	8029				287	287	287	DGEGOJGK_02789	KANKLEDG_05133	PIDBCIIE_02882	LDNLOPHO_01511	DGBNPACE_02685	OMJDANGJ_04625	LJKHLHJC_05610	CFMGICGE_01145	NMNFDOCL_00573	LFMPNOJO_02066	KGMGPHCA_02066	KGKJFFBP_00964	MNEAFADB_02324
group_3284		hypothetical protein	13	13	1	118	8020				185	185	185	DGEGOJGK_02798	KANKLEDG_05142	PIDBCIIE_02901	LDNLOPHO_01492	DGBNPACE_02676	OMJDANGJ_05140	LJKHLHJC_03846	CFMGICGE_01126	NMNFDOCL_00592	LFMPNOJO_02047	KGMGPHCA_02047	KGKJFFBP_00955	MNEAFADB_02315
yabI_1		Inner membrane protein YabI	13	13	1	118	8018				389	500	491	DGEGOJGK_02800	KANKLEDG_05144	PIDBCIIE_02903	LDNLOPHO_01490	DGBNPACE_02674	OMJDANGJ_05137	LJKHLHJC_03848	CFMGICGE_01124	NMNFDOCL_00594	LFMPNOJO_02045	KGMGPHCA_02045	KGKJFFBP_00953	MNEAFADB_02312
zntB_1		Zinc transport protein ZntB	13	13	1	118	7999				749	983	965	DGEGOJGK_02810	KANKLEDG_05154	PIDBCIIE_02913	LDNLOPHO_01406	DGBNPACE_00646	OMJDANGJ_05769	LJKHLHJC_03858	CFMGICGE_01114	NMNFDOCL_00604	LFMPNOJO_02035	KGMGPHCA_02035	KGKJFFBP_00943	MNEAFADB_02302
metQ_3		putative D-methionine-binding lipoprotein MetQ	13	13	1	118	7975				797	806	805	DGEGOJGK_02821	KANKLEDG_05171	PIDBCIIE_02924	LDNLOPHO_01395	DGBNPACE_02168	OMJDANGJ_00690	LJKHLHJC_03870	CFMGICGE_01103	NMNFDOCL_00615	LFMPNOJO_02024	KGMGPHCA_02024	KGKJFFBP_00932	MNEAFADB_02291
group_3288		hypothetical protein	13	13	1	118	7964				206	206	206	DGEGOJGK_02830	KANKLEDG_05180	PIDBCIIE_02933	LDNLOPHO_01386	DGBNPACE_02159	OMJDANGJ_00702	LJKHLHJC_02987	CFMGICGE_01094	NMNFDOCL_00624	LFMPNOJO_02015	KGMGPHCA_02015	KGKJFFBP_00923	MNEAFADB_02281
group_3290		hypothetical protein	13	13	1	118	7929				260	491	473	DGEGOJGK_02864	KANKLEDG_04307	PIDBCIIE_02958	LDNLOPHO_01357	DGBNPACE_01225	OMJDANGJ_00734	LJKHLHJC_02960	CFMGICGE_01069	NMNFDOCL_00649	LFMPNOJO_01990	KGMGPHCA_01990	KGKJFFBP_00898	MNEAFADB_02253
yraA		Putative cysteine protease YraA	13	13	1	118	7928				488	566	554	DGEGOJGK_02865	KANKLEDG_04306	PIDBCIIE_02959	LDNLOPHO_01356	DGBNPACE_03012	OMJDANGJ_00735	LJKHLHJC_02959	CFMGICGE_01068	NMNFDOCL_00650	LFMPNOJO_01989	KGMGPHCA_01989	KGKJFFBP_00897	MNEAFADB_02190
fabG_4		3-oxoacyl-[acyl-carrier-protein] reductase FabG	13	13	1	118	7926				734	761	758	DGEGOJGK_02867	KANKLEDG_04304	PIDBCIIE_02961	LDNLOPHO_01354	DGBNPACE_03010	OMJDANGJ_00737	LJKHLHJC_02956	CFMGICGE_01066	NMNFDOCL_00652	LFMPNOJO_01987	KGMGPHCA_01987	KGKJFFBP_00895	MNEAFADB_02188
group_3293		hypothetical protein	13	13	1	118	7923				290	290	290	DGEGOJGK_02870	KANKLEDG_04301	PIDBCIIE_02964	LDNLOPHO_01351	DGBNPACE_03007	OMJDANGJ_00740	LJKHLHJC_02953	CFMGICGE_01063	NMNFDOCL_00655	LFMPNOJO_01984	KGMGPHCA_01984	KGKJFFBP_00892	MNEAFADB_02185
group_3294		hypothetical protein	13	13	1	118	7917				386	386	386	DGEGOJGK_02876	KANKLEDG_04295	PIDBCIIE_02970	LDNLOPHO_01345	DGBNPACE_03001	OMJDANGJ_00746	LJKHLHJC_02947	CFMGICGE_01057	NMNFDOCL_00661	LFMPNOJO_01978	KGMGPHCA_01978	KGKJFFBP_00886	MNEAFADB_02179
group_3295		hypothetical protein	13	13	1	118	7911				815	1052	1033	DGEGOJGK_02881	KANKLEDG_04290	PIDBCIIE_02975	LDNLOPHO_01340	DGBNPACE_02996	OMJDANGJ_00752	LJKHLHJC_02942	CFMGICGE_01052	NMNFDOCL_00666	LFMPNOJO_01973	KGMGPHCA_01973	KGKJFFBP_00881	MNEAFADB_02174
dsdC_1		HTH-type transcriptional regulator DsdC	13	13	1	118	7907				854	899	888	DGEGOJGK_02884	KANKLEDG_04287	PIDBCIIE_02978	LDNLOPHO_01337	DGBNPACE_02993	OMJDANGJ_00755	LJKHLHJC_02939	CFMGICGE_01049	NMNFDOCL_00669	LFMPNOJO_01970	KGMGPHCA_01970	KGKJFFBP_00878	MNEAFADB_02171
hipO_2		Hippurate hydrolase	13	13	1	118	7898				920	1169	1149	DGEGOJGK_02893	KANKLEDG_04278	PIDBCIIE_02987	LDNLOPHO_01328	DGBNPACE_02984	OMJDANGJ_00765	LJKHLHJC_02930	CFMGICGE_01040	NMNFDOCL_00678	LFMPNOJO_01961	KGMGPHCA_01961	KGKJFFBP_00869	MNEAFADB_02162
yciH		putative protein YciH	13	13	1	118	7878				230	326	318	DGEGOJGK_02910	KANKLEDG_04248	PIDBCIIE_03066	LDNLOPHO_01311	DGBNPACE_03843	OMJDANGJ_00848	LJKHLHJC_04146	CFMGICGE_04812	NMNFDOCL_04972	LFMPNOJO_04983	KGMGPHCA_05048	KGKJFFBP_00852	MNEAFADB_02144
pgpB		Phosphatidylglycerophosphatase B	13	13	1	118	7873				767	854	780	DGEGOJGK_02914	KANKLEDG_04244	PIDBCIIE_03070	LDNLOPHO_01307	DGBNPACE_03839	OMJDANGJ_00852	LJKHLHJC_04142	CFMGICGE_04816	NMNFDOCL_04968	LFMPNOJO_04987	KGMGPHCA_05052	KGKJFFBP_00848	MNEAFADB_02139
ribA		GTP cyclohydrolase-2	13	13	1	118	7871				140	602	566	DGEGOJGK_02915	KANKLEDG_04243	PIDBCIIE_03071	LDNLOPHO_01306	DGBNPACE_03838	OMJDANGJ_00853	LJKHLHJC_04140	CFMGICGE_04817	NMNFDOCL_04967	LFMPNOJO_04988	KGMGPHCA_05053	KGKJFFBP_00847	MNEAFADB_02138
gcvA_4		Glycine cleavage system transcriptional activator	13	13	1	118	7844				710	896	881	DGEGOJGK_02927	KANKLEDG_04231	PIDBCIIE_03089	LDNLOPHO_01294	DGBNPACE_03443	OMJDANGJ_00871	LJKHLHJC_02852	CFMGICGE_03226	NMNFDOCL_03272	LFMPNOJO_03323	KGMGPHCA_03506	KGKJFFBP_00835	MNEAFADB_02128
trpA		Tryptophan synthase alpha chain	13	13	1	118	7835				734	809	803	DGEGOJGK_02935	KANKLEDG_04223	PIDBCIIE_03097	LDNLOPHO_01286	DGBNPACE_03435	OMJDANGJ_00882	LJKHLHJC_02860	CFMGICGE_03234	NMNFDOCL_03280	LFMPNOJO_03331	KGMGPHCA_03498	KGKJFFBP_00827	MNEAFADB_02120
group_3304		hypothetical protein	13	13	1	118	7824				356	413	408	DGEGOJGK_02942	KANKLEDG_04210	PIDBCIIE_03105	LDNLOPHO_01278	DGBNPACE_02883	OMJDANGJ_00890	LJKHLHJC_02869	CFMGICGE_03242	NMNFDOCL_03288	LFMPNOJO_03339	KGMGPHCA_03490	KGKJFFBP_00814	MNEAFADB_02108
yciB		putative intracellular septation protein A	13	13	1	118	7822				539	710	552	DGEGOJGK_02944	KANKLEDG_04208	PIDBCIIE_03107	LDNLOPHO_01276	DGBNPACE_02881	OMJDANGJ_00892	LJKHLHJC_02871	CFMGICGE_03244	NMNFDOCL_03290	LFMPNOJO_03341	KGMGPHCA_03488	KGKJFFBP_00812	MNEAFADB_02106
chbR		HTH-type transcriptional regulator ChbR	13	13	1	118	7810				761	824	819	DGEGOJGK_02956	KANKLEDG_04196	PIDBCIIE_03119	LDNLOPHO_01264	DGBNPACE_02869	OMJDANGJ_00904	LJKHLHJC_04716	CFMGICGE_03256	NMNFDOCL_03302	LFMPNOJO_03353	KGMGPHCA_03476	KGKJFFBP_00800	MNEAFADB_02094
chbC		PTS system N,N'-diacetylchitobiose-specific EIIC component	13	13	1	118	7808				1253	1358	1341	DGEGOJGK_02958	KANKLEDG_04194	PIDBCIIE_03121	LDNLOPHO_01262	DGBNPACE_02867	OMJDANGJ_05426	LJKHLHJC_04718	CFMGICGE_03258	NMNFDOCL_03304	LFMPNOJO_03355	KGMGPHCA_03474	KGKJFFBP_00798	MNEAFADB_02092
nadE		NH(3)-dependent NAD(+) synthetase	13	13	1	118	7805				767	827	822	DGEGOJGK_02961	KANKLEDG_04191	PIDBCIIE_03124	LDNLOPHO_01259	DGBNPACE_02864	OMJDANGJ_05423	LJKHLHJC_04721	CFMGICGE_03261	NMNFDOCL_03307	LFMPNOJO_03358	KGMGPHCA_03471	KGKJFFBP_00795	MNEAFADB_02089
nudG		CTP pyrophosphohydrolase	13	13	1	118	7787				410	410	410	DGEGOJGK_02978	KANKLEDG_04174	PIDBCIIE_03141	LDNLOPHO_01242	DGBNPACE_02847	OMJDANGJ_02969	LJKHLHJC_05482	CFMGICGE_03278	NMNFDOCL_03324	LFMPNOJO_03375	KGMGPHCA_03454	KGKJFFBP_00778	MNEAFADB_02071
group_3311		hypothetical protein	13	13	1	118	7756				806	1283	1246	DGEGOJGK_03005	KANKLEDG_04155	PIDBCIIE_03160	LDNLOPHO_01222	DGBNPACE_02725	OMJDANGJ_02947	LJKHLHJC_04690	CFMGICGE_03298	NMNFDOCL_03344	LFMPNOJO_03395	KGMGPHCA_03434	KGKJFFBP_00759	MNEAFADB_02040
dmlR_12		HTH-type transcriptional regulator DmlR	13	13	1	118	7751				782	881	873	DGEGOJGK_03009	KANKLEDG_04151	PIDBCIIE_03164	LDNLOPHO_01218	DGBNPACE_02721	OMJDANGJ_02943	LJKHLHJC_04686	CFMGICGE_03302	NMNFDOCL_03348	LFMPNOJO_03399	KGMGPHCA_03430	KGKJFFBP_00755	MNEAFADB_02036
sotB_2		Sugar efflux transporter B	13	13	1	118	7750				1169	1217	1213	DGEGOJGK_03010	KANKLEDG_04150	PIDBCIIE_03165	LDNLOPHO_01217	DGBNPACE_02720	OMJDANGJ_02942	LJKHLHJC_04685	CFMGICGE_03303	NMNFDOCL_03349	LFMPNOJO_03400	KGMGPHCA_03429	KGKJFFBP_00754	MNEAFADB_02035
umuC_2		Protein UmuC	13	13	1	118	7747				1265	1319	1269	DGEGOJGK_03013	KANKLEDG_04147	PIDBCIIE_03168	LDNLOPHO_01214	DGBNPACE_02717	OMJDANGJ_02939	LJKHLHJC_04682	CFMGICGE_03306	NMNFDOCL_03352	LFMPNOJO_03403	KGMGPHCA_03426	KGKJFFBP_00751	MNEAFADB_02032
nimR_5		HTH-type transcriptional regulator NimR	13	13	1	118	7738				632	791	778	DGEGOJGK_03019	KANKLEDG_04141	PIDBCIIE_03174	LDNLOPHO_01207	DGBNPACE_02665	OMJDANGJ_02932	LJKHLHJC_04675	CFMGICGE_03312	NMNFDOCL_03358	LFMPNOJO_03409	KGMGPHCA_03420	KGKJFFBP_00744	MNEAFADB_02025
group_3316		hypothetical protein	13	13	1	118	7733				239	239	239	DGEGOJGK_03024	KANKLEDG_04136	PIDBCIIE_03179	LDNLOPHO_01202	DGBNPACE_02660	OMJDANGJ_02927	LJKHLHJC_02085	CFMGICGE_03317	NMNFDOCL_03363	LFMPNOJO_03414	KGMGPHCA_03415	KGKJFFBP_00739	MNEAFADB_02020
group_3317		hypothetical protein	13	13	1	118	7689				263	317	267	DGEGOJGK_03027	KANKLEDG_04133	PIDBCIIE_03182	LDNLOPHO_01199	DGBNPACE_02657	OMJDANGJ_02924	LJKHLHJC_02082	CFMGICGE_03320	NMNFDOCL_03366	LFMPNOJO_03417	KGMGPHCA_03412	KGKJFFBP_00696	MNEAFADB_02017
lpdC		Gallate decarboxylase	13	13	1	118	7680				692	1508	1445	DGEGOJGK_03034	KANKLEDG_04126	PIDBCIIE_03189	LDNLOPHO_01192	DGBNPACE_02650	OMJDANGJ_02915	LJKHLHJC_02074	CFMGICGE_03327	NMNFDOCL_03373	LFMPNOJO_03424	KGMGPHCA_03405	KGKJFFBP_00689	MNEAFADB_02010
cydA_2		Cytochrome bd ubiquinol oxidase subunit 1	13	13	1	118	7674				1319	1406	1399	DGEGOJGK_03040	KANKLEDG_04120	PIDBCIIE_03195	LDNLOPHO_01186	DGBNPACE_02644	OMJDANGJ_02909	LJKHLHJC_02067	CFMGICGE_03333	NMNFDOCL_03379	LFMPNOJO_03430	KGMGPHCA_03399	KGKJFFBP_00681	MNEAFADB_02004
group_3320		hypothetical protein	13	13	1	118	7664				623	713	706	DGEGOJGK_03050	KANKLEDG_04111	PIDBCIIE_03205	LDNLOPHO_01177	DGBNPACE_02635	OMJDANGJ_02899	LJKHLHJC_02058	CFMGICGE_03343	NMNFDOCL_03389	LFMPNOJO_03440	KGMGPHCA_03389	KGKJFFBP_00672	MNEAFADB_01995
betB_2		NAD/NADP-dependent betaine aldehyde dehydrogenase	13	13	1	118	7566				1478	1724	1705	DGEGOJGK_03067	KANKLEDG_04094	PIDBCIIE_03267	LDNLOPHO_01160	DGBNPACE_02618	OMJDANGJ_02880	LJKHLHJC_01987	CFMGICGE_04708	NMNFDOCL_03456	LFMPNOJO_03507	KGMGPHCA_03322	KGKJFFBP_00609	MNEAFADB_01978
cobB		NAD-dependent protein deacylase	13	13	1	118	7552				338	830	791	DGEGOJGK_03079	KANKLEDG_04082	PIDBCIIE_03279	LDNLOPHO_01148	DGBNPACE_04143	OMJDANGJ_01449	LJKHLHJC_04844	CFMGICGE_00183	NMNFDOCL_02919	LFMPNOJO_02964	KGMGPHCA_02792	KGKJFFBP_00597	MNEAFADB_01974
ycfS		putative L,D-transpeptidase YcfS	13	13	1	118	7543				845	959	941	DGEGOJGK_03085	KANKLEDG_04076	PIDBCIIE_03285	LDNLOPHO_01142	DGBNPACE_04137	OMJDANGJ_01458	LJKHLHJC_04850	CFMGICGE_00177	NMNFDOCL_02925	LFMPNOJO_02958	KGMGPHCA_02798	KGKJFFBP_00591	MNEAFADB_01968
fabH		3-oxoacyl-[acyl-carrier-protein] synthase 3	13	13	1	118	7518				881	953	947	DGEGOJGK_03107	KANKLEDG_04054	PIDBCIIE_03307	LDNLOPHO_01120	DGBNPACE_04115	OMJDANGJ_01481	LJKHLHJC_03336	CFMGICGE_00155	NMNFDOCL_02947	LFMPNOJO_02936	KGMGPHCA_02820	KGKJFFBP_00569	MNEAFADB_01944
plsX		Phosphate acyltransferase	13	13	1	118	7517				869	1160	1137	DGEGOJGK_03108	KANKLEDG_04053	PIDBCIIE_03308	LDNLOPHO_01119	DGBNPACE_04114	OMJDANGJ_01482	LJKHLHJC_03335	CFMGICGE_00154	NMNFDOCL_02948	LFMPNOJO_02935	KGMGPHCA_02821	KGKJFFBP_00568	MNEAFADB_01943
group_3330		hypothetical protein	13	13	1	118	7491				179	386	370	DGEGOJGK_03130	KANKLEDG_04031	PIDBCIIE_03330	LDNLOPHO_01097	DGBNPACE_04092	OMJDANGJ_01508	LJKHLHJC_03311	CFMGICGE_00132	NMNFDOCL_02970	LFMPNOJO_02913	KGMGPHCA_02843	KGKJFFBP_00546	MNEAFADB_01919
group_3331		hypothetical protein	13	13	1	118	10066				305	395	388	DGEGOJGK_03154	KANKLEDG_04004	PIDBCIIE_03358	LDNLOPHO_01070	DGBNPACE_00849	OMJDANGJ_01536	LJKHLHJC_03284	CFMGICGE_00105	NMNFDOCL_02997	LFMPNOJO_02886	KGMGPHCA_02870	KGKJFFBP_00519	MNEAFADB_01892
rutF		FMN reductase (NADH) RutF	13	13	1	118	10057				317	494	480	DGEGOJGK_03161	KANKLEDG_03997	PIDBCIIE_03365	LDNLOPHO_01063	DGBNPACE_00842	OMJDANGJ_01544	LJKHLHJC_05188	CFMGICGE_00098	NMNFDOCL_03004	LFMPNOJO_02879	KGMGPHCA_02877	KGKJFFBP_00512	MNEAFADB_01884
rutG		Putative pyrimidine permease RutG	13	13	1	118	10056				1322	1376	1326	DGEGOJGK_03162	KANKLEDG_03996	PIDBCIIE_03366	LDNLOPHO_01062	DGBNPACE_00841	OMJDANGJ_01545	LJKHLHJC_05189	CFMGICGE_00097	NMNFDOCL_03005	LFMPNOJO_02878	KGMGPHCA_02878	KGKJFFBP_00511	MNEAFADB_01883
group_3335	puuB_2	Gamma-glutamylputrescine oxidoreductase	13	13	1	118	10037				998	1280	1258	DGEGOJGK_03177	KANKLEDG_03979	PIDBCIIE_03381	LDNLOPHO_01047	DGBNPACE_00827	OMJDANGJ_01563	LJKHLHJC_00299	CFMGICGE_00082	NMNFDOCL_03020	LFMPNOJO_02863	KGMGPHCA_02893	KGKJFFBP_00495	MNEAFADB_01869
dmlR_10		HTH-type transcriptional regulator DmlR	13	13	1	118	10036				794	941	929	DGEGOJGK_03178	KANKLEDG_03978	PIDBCIIE_03382	LDNLOPHO_01046	DGBNPACE_00826	OMJDANGJ_01564	LJKHLHJC_00298	CFMGICGE_00081	NMNFDOCL_03021	LFMPNOJO_02862	KGMGPHCA_02894	KGKJFFBP_00494	MNEAFADB_01868
oppA_1		Periplasmic oligopeptide-binding protein	13	13	1	118	10025				1550	1652	1644	DGEGOJGK_03187	KANKLEDG_03968	PIDBCIIE_03392	LDNLOPHO_01037	DGBNPACE_00357	OMJDANGJ_01576	LJKHLHJC_00288	CFMGICGE_00071	NMNFDOCL_03031	LFMPNOJO_02852	KGMGPHCA_02904	KGKJFFBP_00484	MNEAFADB_01857
tusE		Sulfurtransferase TusE	13	13	1	118	10023				251	329	323	DGEGOJGK_03189	KANKLEDG_03966	PIDBCIIE_03394	LDNLOPHO_01035	DGBNPACE_00355	OMJDANGJ_01578	LJKHLHJC_00286	CFMGICGE_00069	NMNFDOCL_03033	LFMPNOJO_02850	KGMGPHCA_02906	KGKJFFBP_00482	MNEAFADB_01855
pqiA		Intermembrane transport protein PqiA	13	13	1	118	9998				1088	1268	1240	DGEGOJGK_03208	KANKLEDG_03947	PIDBCIIE_03413	LDNLOPHO_01011	DGBNPACE_00336	OMJDANGJ_01600	LJKHLHJC_00265	CFMGICGE_00050	NMNFDOCL_03052	LFMPNOJO_02831	KGMGPHCA_02925	KGKJFFBP_00463	MNEAFADB_01836
rlmL		Ribosomal RNA large subunit methyltransferase K/L	13	13	1	118	9996				2090	2105	2103	DGEGOJGK_03210	KANKLEDG_03945	PIDBCIIE_03415	LDNLOPHO_01009	DGBNPACE_00334	OMJDANGJ_01603	LJKHLHJC_00263	CFMGICGE_00048	NMNFDOCL_03054	LFMPNOJO_02829	KGMGPHCA_02927	KGKJFFBP_00461	MNEAFADB_01834
ssuA_1		Putative aliphatic sulfonates-binding protein	13	13	1	118	9991				962	998	964	DGEGOJGK_03215	KANKLEDG_03940	PIDBCIIE_03420	LDNLOPHO_01004	DGBNPACE_00329	OMJDANGJ_01608	LJKHLHJC_00258	CFMGICGE_00043	NMNFDOCL_03059	LFMPNOJO_02824	KGMGPHCA_02932	KGKJFFBP_00456	MNEAFADB_01829
ssuD		Alkanesulfonate monooxygenase	13	13	1	118	9990				1112	1145	1142	DGEGOJGK_03216	KANKLEDG_03939	PIDBCIIE_03421	LDNLOPHO_01003	DGBNPACE_00328	OMJDANGJ_01609	LJKHLHJC_00257	CFMGICGE_00042	NMNFDOCL_03060	LFMPNOJO_02823	KGMGPHCA_02933	KGKJFFBP_00455	MNEAFADB_01828
lrp_2		Leucine-responsive regulatory protein	13	13	1	118	9980				464	560	471	DGEGOJGK_03225	KANKLEDG_03930	PIDBCIIE_03430	LDNLOPHO_00994	DGBNPACE_00319	OMJDANGJ_01620	LJKHLHJC_00247	CFMGICGE_00033	NMNFDOCL_03069	LFMPNOJO_02814	KGMGPHCA_02942	KGKJFFBP_00446	MNEAFADB_01819
group_3344		hypothetical protein	13	13	1	118	9968				635	656	636	DGEGOJGK_03230	KANKLEDG_03925	PIDBCIIE_03436	LDNLOPHO_00985	DGBNPACE_00314	OMJDANGJ_04520	LJKHLHJC_00241	CFMGICGE_00027	NMNFDOCL_03075	LFMPNOJO_02808	KGMGPHCA_02948	KGKJFFBP_00441	MNEAFADB_01812
serC		Phosphoserine aminotransferase	13	13	1	118	9946				1052	1088	1085	DGEGOJGK_03249	KANKLEDG_03906	PIDBCIIE_03455	LDNLOPHO_00966	DGBNPACE_00295	OMJDANGJ_04540	LJKHLHJC_00220	CFMGICGE_00008	NMNFDOCL_03094	LFMPNOJO_02789	KGMGPHCA_02967	KGKJFFBP_00422	MNEAFADB_01792
dmsC_1		Anaerobic dimethyl sulfoxide reductase chain C	13	13	1	118	9938				833	863	856	DGEGOJGK_03256	KANKLEDG_03899	PIDBCIIE_03462	LDNLOPHO_00959	DGBNPACE_00288	OMJDANGJ_04547	LJKHLHJC_00212	CFMGICGE_00001	NMNFDOCL_03101	LFMPNOJO_02782	KGMGPHCA_02974	KGKJFFBP_00415	MNEAFADB_01785
rarA		Replication-associated recombination protein A	13	13	1	118	9934				1001	1343	1316	DGEGOJGK_03260	KANKLEDG_03895	PIDBCIIE_03466	LDNLOPHO_00955	DGBNPACE_00284	OMJDANGJ_05688	LJKHLHJC_00394	CFMGICGE_01229	NMNFDOCL_00461	LFMPNOJO_00698	KGMGPHCA_01156	KGKJFFBP_00411	MNEAFADB_01781
clpA		ATP-dependent Clp protease ATP-binding subunit ClpA	13	13	1	118	9924				2228	2279	2275	DGEGOJGK_03269	KANKLEDG_03886	PIDBCIIE_03475	LDNLOPHO_00946	DGBNPACE_00275	OMJDANGJ_02325	LJKHLHJC_00405	CFMGICGE_01238	NMNFDOCL_00452	LFMPNOJO_00707	KGMGPHCA_01147	KGKJFFBP_00402	MNEAFADB_01772
recF_1		DNA replication and repair protein RecF	13	13	1	118	9918				1487	1658	1644	DGEGOJGK_03274	KANKLEDG_03881	PIDBCIIE_03480	LDNLOPHO_00941	DGBNPACE_00270	OMJDANGJ_02320	LJKHLHJC_00410	CFMGICGE_01243	NMNFDOCL_00447	LFMPNOJO_00712	KGMGPHCA_01142	KGKJFFBP_00397	MNEAFADB_01767
resA		Thiol-disulfide oxidoreductase ResA	13	13	1	118	2456				464	503	500	DGEGOJGK_00791	KANKLEDG_01238	PIDBCIIE_00829	LDNLOPHO_03418	DGBNPACE_02941	OMJDANGJ_02994	LJKHLHJC_00692	CFMGICGE_00213	NMNFDOCL_01378	LFMPNOJO_01557	KGMGPHCA_01557	KGKJFFBP_03022	MNEAFADB_04293
amiD		N-acetylmuramoyl-L-alanine amidase AmiD	13	13	1	118	9908				830	887	834	DGEGOJGK_03284	KANKLEDG_03871	PIDBCIIE_03490	LDNLOPHO_00931	DGBNPACE_00260	OMJDANGJ_02310	LJKHLHJC_00420	CFMGICGE_01253	NMNFDOCL_00437	LFMPNOJO_00722	KGMGPHCA_01132	KGKJFFBP_00387	MNEAFADB_01757
group_3351		hypothetical protein	13	13	1	118	9906				164	164	164	DGEGOJGK_03286	KANKLEDG_03869	PIDBCIIE_03492	LDNLOPHO_00929	DGBNPACE_00258	OMJDANGJ_02308	LJKHLHJC_00423	CFMGICGE_01255	NMNFDOCL_00435	LFMPNOJO_00724	KGMGPHCA_01130	KGKJFFBP_00385	MNEAFADB_01755
artP		Arginine transport ATP-binding protein ArtP	13	13	1	118	9904				728	794	738	DGEGOJGK_03288	KANKLEDG_03867	PIDBCIIE_03494	LDNLOPHO_00927	DGBNPACE_00256	OMJDANGJ_02306	LJKHLHJC_00425	CFMGICGE_01257	NMNFDOCL_00433	LFMPNOJO_00726	KGMGPHCA_01128	KGKJFFBP_00383	MNEAFADB_01753
sasA_1		Adaptive-response sensory-kinase SasA	13	13	1	118	9899				926	1472	1430	DGEGOJGK_03293	KANKLEDG_03862	PIDBCIIE_03499	LDNLOPHO_00922	DGBNPACE_00251	OMJDANGJ_02301	LJKHLHJC_00431	CFMGICGE_01262	NMNFDOCL_00428	LFMPNOJO_00731	KGMGPHCA_01123	KGKJFFBP_00378	MNEAFADB_01748
potA_1		Spermidine/putrescine import ATP-binding protein PotA	13	13	1	118	9891				1133	1166	1163	DGEGOJGK_03299	KANKLEDG_03856	PIDBCIIE_03505	LDNLOPHO_00916	DGBNPACE_00245	OMJDANGJ_02294	LJKHLHJC_00437	CFMGICGE_01268	NMNFDOCL_00422	LFMPNOJO_00737	KGMGPHCA_01117	KGKJFFBP_00372	MNEAFADB_01742
ybjN		putative protein YbjN	13	13	1	118	9889				371	479	470	DGEGOJGK_03301	KANKLEDG_03854	PIDBCIIE_03507	LDNLOPHO_00914	DGBNPACE_00243	OMJDANGJ_02292	LJKHLHJC_00439	CFMGICGE_01270	NMNFDOCL_00420	LFMPNOJO_00739	KGMGPHCA_01115	KGKJFFBP_00370	MNEAFADB_01740
cytR_1		HTH-type transcriptional repressor CytR	13	13	1	118	9854				1073	1244	1138	DGEGOJGK_03331	KANKLEDG_03824	PIDBCIIE_03537	LDNLOPHO_00884	DGBNPACE_02602	OMJDANGJ_02257	LJKHLHJC_00472	CFMGICGE_01300	NMNFDOCL_00390	LFMPNOJO_00769	KGMGPHCA_01085	KGKJFFBP_00311	MNEAFADB_01672
group_3357		hypothetical protein	13	13	1	118	9850				785	914	794	DGEGOJGK_03335	KANKLEDG_03820	PIDBCIIE_03541	LDNLOPHO_00880	DGBNPACE_00619	OMJDANGJ_02252	LJKHLHJC_00476	CFMGICGE_01309	NMNFDOCL_00381	LFMPNOJO_00778	KGMGPHCA_01076	KGKJFFBP_00307	MNEAFADB_01668
ybiS		putative L,D-transpeptidase YbiS	13	13	1	118	9846				947	989	985	DGEGOJGK_03336	KANKLEDG_03819	PIDBCIIE_03542	LDNLOPHO_00879	DGBNPACE_00618	OMJDANGJ_02251	LJKHLHJC_00477	CFMGICGE_01310	NMNFDOCL_00380	LFMPNOJO_00779	KGMGPHCA_01075	KGKJFFBP_00306	MNEAFADB_01667
ybiO		Moderate conductance mechanosensitive channel YbiO	13	13	1	118	9833				2195	2603	2226	DGEGOJGK_03349	KANKLEDG_03806	PIDBCIIE_03555	LDNLOPHO_00866	DGBNPACE_00605	OMJDANGJ_02237	LJKHLHJC_00490	CFMGICGE_01323	NMNFDOCL_00367	LFMPNOJO_00792	KGMGPHCA_01062	KGKJFFBP_00293	MNEAFADB_01654
group_336		hypothetical protein	13	13	1	118	2408				464	1412	1324	DGEGOJGK_00833	KANKLEDG_01282	PIDBCIIE_00870	LDNLOPHO_03377	DGBNPACE_03311	OMJDANGJ_03041	LJKHLHJC_00648	CFMGICGE_00254	NMNFDOCL_01419	LFMPNOJO_01516	KGMGPHCA_01516	KGKJFFBP_02981	MNEAFADB_04253
mcbA		putative protein McbA	13	13	1	118	9830				260	260	260	DGEGOJGK_03352	KANKLEDG_03803	PIDBCIIE_03558	LDNLOPHO_00863	DGBNPACE_00602	OMJDANGJ_02235	LJKHLHJC_00493	CFMGICGE_01326	NMNFDOCL_00364	LFMPNOJO_00795	KGMGPHCA_01059	KGKJFFBP_00290	MNEAFADB_01650
aptA_2		Apulose-4-phosphate transketolase subunit A	13	13	1	118	9822				779	845	839	DGEGOJGK_03359	KANKLEDG_03796	PIDBCIIE_03565	LDNLOPHO_00856	DGBNPACE_00595	OMJDANGJ_02227	LJKHLHJC_00500	CFMGICGE_01333	NMNFDOCL_00357	LFMPNOJO_00802	KGMGPHCA_01052	KGKJFFBP_00283	MNEAFADB_01642
cecR		HTH-type transcriptional dual regulator CecR	13	13	1	118	9817				359	659	612	DGEGOJGK_03363	KANKLEDG_03792	PIDBCIIE_03569	LDNLOPHO_00852	DGBNPACE_00591	OMJDANGJ_02222	LJKHLHJC_00504	CFMGICGE_01337	NMNFDOCL_00353	LFMPNOJO_00806	KGMGPHCA_01048	KGKJFFBP_00279	MNEAFADB_01637
basS		Sensor protein BasS	13	13	1	118	9798				1028	1097	1091	DGEGOJGK_03381	KANKLEDG_03774	PIDBCIIE_03587	LDNLOPHO_00834	DGBNPACE_00573	OMJDANGJ_05460	LJKHLHJC_00522	CFMGICGE_01355	NMNFDOCL_00335	LFMPNOJO_00824	KGMGPHCA_01030	KGKJFFBP_00259	MNEAFADB_01619
group_3364		hypothetical protein	13	13	1	118	9788				476	644	488	DGEGOJGK_03390	KANKLEDG_03765	PIDBCIIE_03596	LDNLOPHO_00824	DGBNPACE_00564	OMJDANGJ_05451	LJKHLHJC_00530	CFMGICGE_01364	NMNFDOCL_00326	LFMPNOJO_00833	KGMGPHCA_01021	KGKJFFBP_00250	MNEAFADB_01610
ctpF_2		putative cation-transporting ATPase F	13	13	1	118	9778				407	2687	2336	DGEGOJGK_03398	KANKLEDG_03757	PIDBCIIE_03604	LDNLOPHO_00816	DGBNPACE_00722	OMJDANGJ_04580	LJKHLHJC_04303	CFMGICGE_01372	NMNFDOCL_00318	LFMPNOJO_00841	KGMGPHCA_01013	KGKJFFBP_00242	MNEAFADB_01601
group_3367		hypothetical protein	13	13	1	118	9773				923	965	958	DGEGOJGK_03403	KANKLEDG_03752	PIDBCIIE_03609	LDNLOPHO_00811	DGBNPACE_00721	OMJDANGJ_04575	LJKHLHJC_04298	CFMGICGE_01377	NMNFDOCL_00313	LFMPNOJO_00846	KGMGPHCA_01008	KGKJFFBP_00237	MNEAFADB_01600
bluF_2		Blue light- and temperature-regulated antirepressor BluF	13	13	1	118	9767				938	1211	1190	DGEGOJGK_03408	KANKLEDG_03747	PIDBCIIE_03614	LDNLOPHO_00806	DGBNPACE_00716	OMJDANGJ_04569	LJKHLHJC_04293	CFMGICGE_01382	NMNFDOCL_00308	LFMPNOJO_00851	KGMGPHCA_01003	KGKJFFBP_00232	MNEAFADB_01595
ariR		putative two-component-system connector protein AriR	13	13	1	118	9764				266	278	271	DGEGOJGK_03411	KANKLEDG_03744	PIDBCIIE_03617	LDNLOPHO_00803	DGBNPACE_00713	OMJDANGJ_04566	LJKHLHJC_04289	CFMGICGE_01385	NMNFDOCL_00305	LFMPNOJO_00854	KGMGPHCA_01000	KGKJFFBP_00229	MNEAFADB_01592
ybhA		Pyridoxal phosphate phosphatase YbhA	13	13	1	118	9762				566	818	798	DGEGOJGK_03413	KANKLEDG_03742	PIDBCIIE_03619	LDNLOPHO_00801	DGBNPACE_00711	OMJDANGJ_04564	LJKHLHJC_04287	CFMGICGE_01387	NMNFDOCL_00303	LFMPNOJO_00856	KGMGPHCA_00998	KGKJFFBP_00227	MNEAFADB_01590
aroG		Phospho-2-dehydro-3-deoxyheptonate aldolase, Phe-sensitive	13	13	1	118	1768				1052	1082	1056	DGEGOJGK_03425	KANKLEDG_03722	PIDBCIIE_03631	LDNLOPHO_00779	DGBNPACE_00558	OMJDANGJ_04552	LJKHLHJC_04276	CFMGICGE_01399	NMNFDOCL_00291	LFMPNOJO_00868	KGMGPHCA_00986	KGKJFFBP_00204	MNEAFADB_01577
pal_1		Peptidoglycan-associated lipoprotein	13	13	1	118	1762				524	524	524	DGEGOJGK_03438	KANKLEDG_03709	PIDBCIIE_03644	LDNLOPHO_00766	DGBNPACE_00545	OMJDANGJ_03761	LJKHLHJC_04613	CFMGICGE_01412	NMNFDOCL_00278	LFMPNOJO_00881	KGMGPHCA_00973	KGKJFFBP_00191	MNEAFADB_01564
ybgC		Acyl-CoA thioester hydrolase YbgC	13	13	1	118	1756				290	404	395	DGEGOJGK_03443	KANKLEDG_03703	PIDBCIIE_03649	LDNLOPHO_00761	DGBNPACE_00540	OMJDANGJ_03756	LJKHLHJC_04618	CFMGICGE_01417	NMNFDOCL_00273	LFMPNOJO_00886	KGMGPHCA_00968	KGKJFFBP_00186	MNEAFADB_01559
sucD		Succinate--CoA ligase [ADP-forming] subunit alpha	13	13	1	118	1751				290	869	824	DGEGOJGK_03448	KANKLEDG_03698	PIDBCIIE_03654	LDNLOPHO_00756	DGBNPACE_00535	OMJDANGJ_03751	LJKHLHJC_04623	CFMGICGE_01422	NMNFDOCL_00268	LFMPNOJO_00891	KGMGPHCA_00963	KGKJFFBP_00181	MNEAFADB_01554
sdhB		Succinate dehydrogenase iron-sulfur subunit	13	13	1	118	1743				545	716	702	DGEGOJGK_03458	KANKLEDG_03694	PIDBCIIE_03658	LDNLOPHO_00752	DGBNPACE_00531	OMJDANGJ_03746	LJKHLHJC_04627	CFMGICGE_01426	NMNFDOCL_00264	LFMPNOJO_00895	KGMGPHCA_00959	KGKJFFBP_00177	MNEAFADB_01550
sdhD		Succinate dehydrogenase hydrophobic membrane anchor subunit	13	13	1	118	1741				251	347	339	DGEGOJGK_03460	KANKLEDG_03692	PIDBCIIE_03660	LDNLOPHO_00750	DGBNPACE_00529	OMJDANGJ_03744	LJKHLHJC_04629	CFMGICGE_01428	NMNFDOCL_00262	LFMPNOJO_00897	KGMGPHCA_00957	KGKJFFBP_00175	MNEAFADB_01548
nei		Endonuclease 8	13	13	1	118	1738				488	791	767	DGEGOJGK_03464	KANKLEDG_03689	PIDBCIIE_03663	LDNLOPHO_00747	DGBNPACE_00526	OMJDANGJ_03741	LJKHLHJC_04632	CFMGICGE_01431	NMNFDOCL_00259	LFMPNOJO_00900	KGMGPHCA_00954	KGKJFFBP_00172	MNEAFADB_01545
group_3378		hypothetical protein	13	13	1	118	1734				632	725	717	DGEGOJGK_03469	KANKLEDG_03686	PIDBCIIE_03666	LDNLOPHO_00744	DGBNPACE_00523	OMJDANGJ_03738	LJKHLHJC_04635	CFMGICGE_01434	NMNFDOCL_00256	LFMPNOJO_00903	KGMGPHCA_00951	KGKJFFBP_00169	MNEAFADB_01542
dtpD		Dipeptide permease D	13	13	1	118	1729				1478	1730	1497	DGEGOJGK_03474	KANKLEDG_03681	PIDBCIIE_03671	LDNLOPHO_00739	DGBNPACE_00518	OMJDANGJ_03733	LJKHLHJC_04640	CFMGICGE_01439	NMNFDOCL_00251	LFMPNOJO_00908	KGMGPHCA_00946	KGKJFFBP_00164	MNEAFADB_01537
kdpB		Potassium-transporting ATPase ATP-binding subunit	13	13	1	118	1724				2027	2048	2046	DGEGOJGK_03478	KANKLEDG_03677	PIDBCIIE_03675	LDNLOPHO_00735	DGBNPACE_00514	OMJDANGJ_03729	LJKHLHJC_02337	CFMGICGE_01443	NMNFDOCL_00247	LFMPNOJO_00912	KGMGPHCA_00942	KGKJFFBP_00160	MNEAFADB_01533
asnB		Asparagine synthetase B [glutamine-hydrolyzing]	13	13	1	118	1702				1505	1664	1651	DGEGOJGK_03499	KANKLEDG_03656	PIDBCIIE_03696	LDNLOPHO_00714	DGBNPACE_00494	OMJDANGJ_03708	LJKHLHJC_02359	CFMGICGE_01463	NMNFDOCL_00226	LFMPNOJO_00933	KGMGPHCA_00921	KGKJFFBP_00139	MNEAFADB_01513
cobC_1		Adenosylcobalamin/alpha-ribazole phosphatase	13	13	1	118	1683				620	629	628	DGEGOJGK_03524	KANKLEDG_03631	PIDBCIIE_03721	LDNLOPHO_00689	DGBNPACE_00469	OMJDANGJ_04811	LJKHLHJC_02383	CFMGICGE_01488	NMNFDOCL_00201	LFMPNOJO_00958	KGMGPHCA_00896	KGKJFFBP_00114	MNEAFADB_01488
mrdA_1		Peptidoglycan D,D-transpeptidase MrdA	13	13	1	118	1680				1826	1901	1895	DGEGOJGK_03527	KANKLEDG_03628	PIDBCIIE_03724	LDNLOPHO_00686	DGBNPACE_00466	OMJDANGJ_04808	LJKHLHJC_02386	CFMGICGE_01491	NMNFDOCL_00198	LFMPNOJO_00961	KGMGPHCA_00893	KGKJFFBP_00111	MNEAFADB_01485
cysH_1		Phosphoadenosine phosphosulfate reductase	13	13	1	118	1658				1082	1223	1212	DGEGOJGK_03548	KANKLEDG_03607	PIDBCIIE_03745	LDNLOPHO_00665	DGBNPACE_00445	OMJDANGJ_04786	LJKHLHJC_02408	CFMGICGE_01512	NMNFDOCL_00177	LFMPNOJO_00982	KGMGPHCA_00872	KGKJFFBP_00090	MNEAFADB_01464
alsC		D-allose transport system permease protein AlsC	13	13	1	118	1649				848	989	978	DGEGOJGK_03556	KANKLEDG_03599	PIDBCIIE_03753	LDNLOPHO_00657	DGBNPACE_00437	OMJDANGJ_04776	LJKHLHJC_02416	CFMGICGE_01520	NMNFDOCL_00169	LFMPNOJO_00990	KGMGPHCA_00864	KGKJFFBP_00082	MNEAFADB_01456
ydjH		putative sugar kinase YdjH	13	13	1	118	1646				692	941	921	DGEGOJGK_03558	KANKLEDG_03597	PIDBCIIE_03755	LDNLOPHO_00655	DGBNPACE_00435	OMJDANGJ_05819	LJKHLHJC_02419	CFMGICGE_01522	NMNFDOCL_00167	LFMPNOJO_00992	KGMGPHCA_00862	KGKJFFBP_00080	MNEAFADB_01454
agp_1		Glucose-1-phosphatase	13	13	1	118	1633				1268	2651	1374	DGEGOJGK_03568	KANKLEDG_03587	PIDBCIIE_03765	LDNLOPHO_00645	DGBNPACE_00425	OMJDANGJ_02204	LJKHLHJC_05287	CFMGICGE_01532	NMNFDOCL_00157	LFMPNOJO_01002	KGMGPHCA_00852	KGKJFFBP_00070	MNEAFADB_01444
rbsC_2		Ribose import permease protein RbsC	13	13	1	118	1627				923	998	992	DGEGOJGK_03573	KANKLEDG_03582	PIDBCIIE_03770	LDNLOPHO_00640	DGBNPACE_00420	OMJDANGJ_02198	LJKHLHJC_05282	CFMGICGE_01537	NMNFDOCL_00152	LFMPNOJO_01007	KGMGPHCA_00847	KGKJFFBP_00065	MNEAFADB_01437
fimD_3		Outer membrane usher protein FimD	13	13	1	118	2401				410	2612	2266	DGEGOJGK_00837	KANKLEDG_01288	PIDBCIIE_00874	LDNLOPHO_03373	DGBNPACE_03307	OMJDANGJ_03046	LJKHLHJC_00643	CFMGICGE_00258	NMNFDOCL_01423	LFMPNOJO_01512	KGMGPHCA_01512	KGKJFFBP_02977	MNEAFADB_04249
mglA_2		Galactose/methyl galactoside import ATP-binding protein MglA	13	13	1	118	1626				446	1502	1420	DGEGOJGK_03574	KANKLEDG_03581	PIDBCIIE_03771	LDNLOPHO_00639	DGBNPACE_00419	OMJDANGJ_02197	LJKHLHJC_05281	CFMGICGE_01538	NMNFDOCL_00151	LFMPNOJO_01008	KGMGPHCA_00846	KGKJFFBP_00064	MNEAFADB_01436
bdcA_1		Cyclic-di-GMP-binding biofilm dispersal mediator protein	13	13	1	118	1624				644	743	735	DGEGOJGK_03576	KANKLEDG_03579	PIDBCIIE_03773	LDNLOPHO_00637	DGBNPACE_00417	OMJDANGJ_02193	LJKHLHJC_05442	CFMGICGE_01540	NMNFDOCL_00149	LFMPNOJO_01010	KGMGPHCA_00844	KGKJFFBP_00062	MNEAFADB_01434
group_3392		hypothetical protein	13	13	1	118	1623				302	302	302	DGEGOJGK_03577	KANKLEDG_03578	PIDBCIIE_03774	LDNLOPHO_00636	DGBNPACE_00416	OMJDANGJ_02192	LJKHLHJC_05443	CFMGICGE_01541	NMNFDOCL_00148	LFMPNOJO_01011	KGMGPHCA_00843	KGKJFFBP_00061	MNEAFADB_01433
group_3393		hypothetical protein	13	13	1	118	1622				404	404	404	DGEGOJGK_03578	KANKLEDG_03577	PIDBCIIE_03775	LDNLOPHO_00635	DGBNPACE_00415	OMJDANGJ_02191	LJKHLHJC_05444	CFMGICGE_01542	NMNFDOCL_00147	LFMPNOJO_01012	KGMGPHCA_00842	KGKJFFBP_00060	MNEAFADB_01432
entA		2,3-dihydro-2,3-dihydroxybenzoate dehydrogenase	13	13	1	118	1618				755	755	755	DGEGOJGK_03582	KANKLEDG_03573	PIDBCIIE_03779	LDNLOPHO_00631	DGBNPACE_00411	OMJDANGJ_02187	LJKHLHJC_05448	CFMGICGE_01546	NMNFDOCL_00143	LFMPNOJO_01016	KGMGPHCA_00838	KGKJFFBP_00056	MNEAFADB_01428
ybdZ		Enterobactin biosynthesis protein YbdZ	13	13	1	118	1606				203	203	203	DGEGOJGK_03592	KANKLEDG_03563	PIDBCIIE_03789	LDNLOPHO_00621	DGBNPACE_00401	OMJDANGJ_02175	LJKHLHJC_05729	CFMGICGE_01556	NMNFDOCL_00133	LFMPNOJO_01026	KGMGPHCA_00828	KGKJFFBP_00046	MNEAFADB_01418
yibF_1		hypothetical protein	13	13	1	118	1589				317	605	582	DGEGOJGK_03606	KANKLEDG_03545	PIDBCIIE_03803	LDNLOPHO_00607	DGBNPACE_00704	OMJDANGJ_02159	LJKHLHJC_02885	CFMGICGE_01570	NMNFDOCL_00119	LFMPNOJO_01040	KGMGPHCA_00814	KGKJFFBP_00032	MNEAFADB_01403
ybdG_1		Miniconductance mechanosensitive channel YbdG	13	13	1	118	1581				935	1256	1231	DGEGOJGK_03608	KANKLEDG_03543	PIDBCIIE_03805	LDNLOPHO_00605	DGBNPACE_00702	OMJDANGJ_02156	LJKHLHJC_02887	CFMGICGE_01572	NMNFDOCL_00117	LFMPNOJO_01042	KGMGPHCA_00812	KGKJFFBP_00030	MNEAFADB_01401
betA		Oxygen-dependent choline dehydrogenase	13	13	1	118	1575				1526	1664	1653	DGEGOJGK_03613	KANKLEDG_03538	PIDBCIIE_03810	LDNLOPHO_00600	DGBNPACE_00697	OMJDANGJ_02149	LJKHLHJC_02892	CFMGICGE_01577	NMNFDOCL_00112	LFMPNOJO_01047	KGMGPHCA_00807	KGKJFFBP_00025	MNEAFADB_01396
dppD_1		Dipeptide transport ATP-binding protein DppD	13	13	1	118	1569				836	836	836	DGEGOJGK_03618	KANKLEDG_03533	PIDBCIIE_03815	LDNLOPHO_00595	DGBNPACE_00692	OMJDANGJ_02142	LJKHLHJC_02899	CFMGICGE_01582	NMNFDOCL_00107	LFMPNOJO_01052	KGMGPHCA_00802	KGKJFFBP_00020	MNEAFADB_01391
tauR		HTH-type transcriptional regulator TauR	13	13	1	118	1560				1325	1463	1452	DGEGOJGK_03626	KANKLEDG_03525	PIDBCIIE_03823	LDNLOPHO_00587	DGBNPACE_00684	OMJDANGJ_02132	LJKHLHJC_02907	CFMGICGE_01590	NMNFDOCL_00099	LFMPNOJO_01060	KGMGPHCA_00794	KGKJFFBP_00012	MNEAFADB_01383
group_3405		hypothetical protein	13	13	1	118	1537				110	110	110	DGEGOJGK_03640	KANKLEDG_03511	PIDBCIIE_03837	LDNLOPHO_00573	DGBNPACE_00815	OMJDANGJ_02115	LJKHLHJC_03929	CFMGICGE_01604	NMNFDOCL_00085	LFMPNOJO_01074	KGMGPHCA_00780	KGKJFFBP_00004	MNEAFADB_01373
puuB_2		Gamma-glutamylputrescine oxidoreductase	13	13	1	118	1497				380	1301	1230	DGEGOJGK_03668	KANKLEDG_03476	PIDBCIIE_03864	LDNLOPHO_00545	DGBNPACE_01197	OMJDANGJ_02084	LJKHLHJC_05096	CFMGICGE_01631	NMNFDOCL_00058	LFMPNOJO_01101	KGMGPHCA_00753	KGKJFFBP_05102	MNEAFADB_01337
group_3408		hypothetical protein	13	13	1	118	1496				257	365	356	DGEGOJGK_03669	KANKLEDG_03475	PIDBCIIE_03865	LDNLOPHO_00544	DGBNPACE_01196	OMJDANGJ_02082	LJKHLHJC_05097	CFMGICGE_01632	NMNFDOCL_00057	LFMPNOJO_01102	KGMGPHCA_00752	KGKJFFBP_05101	MNEAFADB_01336
malT_2		HTH-type transcriptional regulator MalT	13	13	1	118	1487				548	683	672	DGEGOJGK_03674	KANKLEDG_03468	PIDBCIIE_03872	LDNLOPHO_00539	DGBNPACE_01191	OMJDANGJ_02074	LJKHLHJC_05580	CFMGICGE_01639	NMNFDOCL_00050	LFMPNOJO_01109	KGMGPHCA_00745	KGKJFFBP_05094	MNEAFADB_01331
hisJ_1		Histidine-binding periplasmic protein	13	13	1	118	1478				755	776	774	DGEGOJGK_03680	KANKLEDG_03462	PIDBCIIE_03878	LDNLOPHO_00533	DGBNPACE_01185	OMJDANGJ_05515	LJKHLHJC_03945	CFMGICGE_01645	NMNFDOCL_00044	LFMPNOJO_01115	KGMGPHCA_00739	KGKJFFBP_05088	MNEAFADB_01325
group_3411		hypothetical protein	13	13	1	118	1475				389	434	392	DGEGOJGK_03683	KANKLEDG_03459	PIDBCIIE_03881	LDNLOPHO_00530	DGBNPACE_00874	OMJDANGJ_05518	LJKHLHJC_03948	CFMGICGE_01648	NMNFDOCL_00041	LFMPNOJO_01118	KGMGPHCA_00736	KGKJFFBP_05085	MNEAFADB_01322
yiaW_1		Inner membrane protein YiaW	13	13	1	118	1470				116	344	326	DGEGOJGK_03693	KANKLEDG_03454	PIDBCIIE_03886	LDNLOPHO_00525	DGBNPACE_00869	OMJDANGJ_05523	LJKHLHJC_03953	CFMGICGE_01653	NMNFDOCL_00036	LFMPNOJO_01123	KGMGPHCA_00731	KGKJFFBP_05080	MNEAFADB_01317
iprA_1		Inhibitor of hydrogen peroxide resistance	13	13	1	118	1467				374	767	736	DGEGOJGK_03694	KANKLEDG_03453	PIDBCIIE_03887	LDNLOPHO_00524	DGBNPACE_00868	OMJDANGJ_05524	LJKHLHJC_03954	CFMGICGE_01654	NMNFDOCL_00035	LFMPNOJO_01124	KGMGPHCA_00730	KGKJFFBP_05079	MNEAFADB_01316
group_3414	mglA_2	Galactose/methyl galactoside import ATP-binding protein MglA	13	13	1	118	1459				299	1484	1392	DGEGOJGK_03715	KANKLEDG_03445	PIDBCIIE_03895	LDNLOPHO_00516	DGBNPACE_01150	OMJDANGJ_03376	LJKHLHJC_03962	CFMGICGE_01662	NMNFDOCL_00027	LFMPNOJO_01132	KGMGPHCA_00722	KGKJFFBP_05071	MNEAFADB_01308
thpA_1		D-threitol-binding protein	13	13	1	118	1457				380	923	881	DGEGOJGK_03717	KANKLEDG_03444	PIDBCIIE_03896	LDNLOPHO_00515	DGBNPACE_01149	OMJDANGJ_03377	LJKHLHJC_03963	CFMGICGE_01663	NMNFDOCL_00026	LFMPNOJO_01133	KGMGPHCA_00721	KGKJFFBP_05070	MNEAFADB_01307
iolG_3		Myo-inositol 2-dehydrogenase	13	13	1	118	1454				1007	1253	1025	DGEGOJGK_03720	KANKLEDG_03442	PIDBCIIE_03898	LDNLOPHO_00513	DGBNPACE_01147	OMJDANGJ_03380	LJKHLHJC_03965	CFMGICGE_01665	NMNFDOCL_00024	LFMPNOJO_01135	KGMGPHCA_00719	KGKJFFBP_05068	MNEAFADB_01305
iolG_4		Inositol 2-dehydrogenase/D-chiro-inositol 3-dehydrogenase	13	13	1	118	1452				548	1172	1124	DGEGOJGK_03722	KANKLEDG_03440	PIDBCIIE_03900	LDNLOPHO_00511	DGBNPACE_01145	OMJDANGJ_03383	LJKHLHJC_05421	CFMGICGE_01667	NMNFDOCL_00022	LFMPNOJO_01137	KGMGPHCA_00717	KGKJFFBP_05066	MNEAFADB_01303
iolE_3		Inosose dehydratase	13	13	1	118	1449				920	920	920	DGEGOJGK_03723	KANKLEDG_03439	PIDBCIIE_03901	LDNLOPHO_00510	DGBNPACE_01144	OMJDANGJ_03384	LJKHLHJC_05419	CFMGICGE_01668	NMNFDOCL_00021	LFMPNOJO_01138	KGMGPHCA_00716	KGKJFFBP_05065	MNEAFADB_01302
group_3419		hypothetical protein	13	13	1	118	1439				947	1025	1019	DGEGOJGK_03733	KANKLEDG_03429	PIDBCIIE_03911	LDNLOPHO_00500	DGBNPACE_01134	OMJDANGJ_03396	LJKHLHJC_05391	CFMGICGE_01678	NMNFDOCL_00011	LFMPNOJO_01148	KGMGPHCA_00706	KGKJFFBP_05055	MNEAFADB_01292
cbiG		Cobalt-precorrin-5A hydrolase	13	13	1	118	2286				377	1055	985	DGEGOJGK_00936	KANKLEDG_01395	PIDBCIIE_00971	LDNLOPHO_03276	DGBNPACE_03210	OMJDANGJ_05485	LJKHLHJC_02678	CFMGICGE_00355	NMNFDOCL_01520	LFMPNOJO_01415	KGMGPHCA_01415	KGKJFFBP_02880	MNEAFADB_04153
group_3420		hypothetical protein	13	13	1	118	1433				305	305	305	DGEGOJGK_03738	KANKLEDG_03424	PIDBCIIE_03916	LDNLOPHO_00495	DGBNPACE_01129	OMJDANGJ_03402	LJKHLHJC_05396	CFMGICGE_01683	NMNFDOCL_00006	LFMPNOJO_01153	KGMGPHCA_00701	KGKJFFBP_05050	MNEAFADB_01287
cysS		Cysteine--tRNA ligase	13	13	1	118	1400				1304	1385	1378	DGEGOJGK_03745	KANKLEDG_03416	PIDBCIIE_03923	LDNLOPHO_00488	DGBNPACE_01122	OMJDANGJ_03409	LJKHLHJC_04233	CFMGICGE_01754	NMNFDOCL_02705	LFMPNOJO_02578	KGMGPHCA_02578	KGKJFFBP_05043	MNEAFADB_01209
lpxH		UDP-2,3-diacylglucosamine hydrolase	13	13	1	118	1398				698	722	720	DGEGOJGK_03747	KANKLEDG_03414	PIDBCIIE_03925	LDNLOPHO_00486	DGBNPACE_01120	OMJDANGJ_03411	LJKHLHJC_04231	CFMGICGE_01756	NMNFDOCL_02703	LFMPNOJO_02576	KGMGPHCA_02576	KGKJFFBP_05041	MNEAFADB_01207
group_3423		hypothetical protein	13	13	1	118	1392				2279	2414	2403	DGEGOJGK_03753	KANKLEDG_03408	PIDBCIIE_03931	LDNLOPHO_00480	DGBNPACE_01114	OMJDANGJ_03417	LJKHLHJC_04225	CFMGICGE_01762	NMNFDOCL_02697	LFMPNOJO_02570	KGMGPHCA_02570	KGKJFFBP_05035	MNEAFADB_01201
sadH		hypothetical protein	13	13	1	118	1389				647	770	760	DGEGOJGK_03756	KANKLEDG_03406	PIDBCIIE_03933	LDNLOPHO_00478	DGBNPACE_01111	OMJDANGJ_03420	LJKHLHJC_04223	CFMGICGE_01764	NMNFDOCL_02695	LFMPNOJO_02568	KGMGPHCA_02568	KGKJFFBP_05032	MNEAFADB_01199
cueR		HTH-type transcriptional regulator CueR	13	13	1	118	1382				335	410	404	DGEGOJGK_03762	KANKLEDG_03400	PIDBCIIE_03939	LDNLOPHO_00472	DGBNPACE_01105	OMJDANGJ_03428	LJKHLHJC_04218	CFMGICGE_01770	NMNFDOCL_02689	LFMPNOJO_02562	KGMGPHCA_02562	KGKJFFBP_05026	MNEAFADB_01193
hemH		Ferrochelatase	13	13	1	118	1371				596	962	933	DGEGOJGK_03770	KANKLEDG_03392	PIDBCIIE_03947	LDNLOPHO_00464	DGBNPACE_01097	OMJDANGJ_03440	LJKHLHJC_04210	CFMGICGE_01778	NMNFDOCL_02681	LFMPNOJO_02554	KGMGPHCA_02554	KGKJFFBP_05018	MNEAFADB_01185
recR		Recombination protein RecR	13	13	1	118	1368				524	605	598	DGEGOJGK_03773	KANKLEDG_03389	PIDBCIIE_03950	LDNLOPHO_00461	DGBNPACE_01094	OMJDANGJ_03443	LJKHLHJC_04207	CFMGICGE_01781	NMNFDOCL_02678	LFMPNOJO_02551	KGMGPHCA_02551	KGKJFFBP_05015	MNEAFADB_01182
group_3429		ISNCY family transposase ISSen7	13	13	1	118	1360				878	911	898	DGEGOJGK_03780	KANKLEDG_03382	PIDBCIIE_03957	LDNLOPHO_00454	DGBNPACE_01087	OMJDANGJ_02339	LJKHLHJC_03066	CFMGICGE_01788	NMNFDOCL_02671	LFMPNOJO_02544	KGMGPHCA_02544	KGKJFFBP_05008	MNEAFADB_01174
tomB		Hha toxicity modulator TomB	13	13	1	118	1353				143	374	356	DGEGOJGK_03785	KANKLEDG_03377	PIDBCIIE_03962	LDNLOPHO_00449	DGBNPACE_01082	OMJDANGJ_02346	LJKHLHJC_03072	CFMGICGE_01793	NMNFDOCL_02666	LFMPNOJO_02539	KGMGPHCA_02539	KGKJFFBP_05003	MNEAFADB_01169
gabR_2		HTH-type transcriptional regulatory protein GabR	13	13	1	118	1348				1406	1451	1444	DGEGOJGK_03789	KANKLEDG_03373	PIDBCIIE_03966	LDNLOPHO_00445	DGBNPACE_01078	OMJDANGJ_02351	LJKHLHJC_03076	CFMGICGE_01797	NMNFDOCL_02662	LFMPNOJO_02535	KGMGPHCA_02535	KGKJFFBP_04999	MNEAFADB_01165
ykgO		50S ribosomal protein L36 2	13	13	1	118	1346				140	182	143	DGEGOJGK_03791	KANKLEDG_03371	PIDBCIIE_03968	LDNLOPHO_00443	DGBNPACE_01076	OMJDANGJ_02354	LJKHLHJC_03079	CFMGICGE_01799	NMNFDOCL_02660	LFMPNOJO_02533	KGMGPHCA_02533	KGKJFFBP_04997	MNEAFADB_01163
group_3433		hypothetical protein	13	13	1	118	1338				1226	1307	1300	DGEGOJGK_03799	KANKLEDG_03363	PIDBCIIE_03976	LDNLOPHO_00435	DGBNPACE_01068	OMJDANGJ_02363	LJKHLHJC_03088	CFMGICGE_01807	NMNFDOCL_02652	LFMPNOJO_02525	KGMGPHCA_02525	KGKJFFBP_04989	MNEAFADB_01154
rcnA		Nickel/cobalt efflux system RcnA	13	13	1	118	1333				863	881	869	DGEGOJGK_03804	KANKLEDG_03358	PIDBCIIE_03981	LDNLOPHO_00430	DGBNPACE_01063	OMJDANGJ_02368	LJKHLHJC_03093	CFMGICGE_01812	NMNFDOCL_02647	LFMPNOJO_02520	KGMGPHCA_02520	KGKJFFBP_04984	MNEAFADB_01149
tesB		Acyl-CoA thioesterase 2	13	13	1	118	1325				803	863	858	DGEGOJGK_03812	KANKLEDG_03350	PIDBCIIE_03989	LDNLOPHO_00422	DGBNPACE_01055	OMJDANGJ_02377	LJKHLHJC_03102	CFMGICGE_01820	NMNFDOCL_02639	LFMPNOJO_02512	KGMGPHCA_02512	KGKJFFBP_04976	MNEAFADB_01141
lon_2		Lon protease	13	13	1	118	1308				2354	2408	2358	DGEGOJGK_03826	KANKLEDG_03336	PIDBCIIE_04003	LDNLOPHO_00408	DGBNPACE_01042	OMJDANGJ_02393	LJKHLHJC_03117	CFMGICGE_01834	NMNFDOCL_02625	LFMPNOJO_02498	KGMGPHCA_02498	KGKJFFBP_04962	MNEAFADB_01127
group_3437		hypothetical protein	13	13	1	118	1279				287	320	317	DGEGOJGK_03843	KANKLEDG_03314	PIDBCIIE_04019	LDNLOPHO_00392	DGBNPACE_01026	OMJDANGJ_02411	LJKHLHJC_03571	CFMGICGE_01850	NMNFDOCL_02609	LFMPNOJO_02482	KGMGPHCA_02482	KGKJFFBP_04946	MNEAFADB_01111
group_3438		hypothetical protein	13	13	1	118	1200				443	443	443	DGEGOJGK_03875	KANKLEDG_03264	PIDBCIIE_04051	LDNLOPHO_00360	DGBNPACE_00994	OMJDANGJ_02446	LJKHLHJC_03604	CFMGICGE_01882	NMNFDOCL_02577	LFMPNOJO_02450	KGMGPHCA_02450	KGKJFFBP_04914	MNEAFADB_01079
malZ		Maltodextrin glucosidase	13	13	1	118	1189				830	1817	1741	DGEGOJGK_03885	KANKLEDG_03254	PIDBCIIE_04062	LDNLOPHO_00350	DGBNPACE_00985	OMJDANGJ_02457	LJKHLHJC_03614	CFMGICGE_01892	NMNFDOCL_02567	LFMPNOJO_02440	KGMGPHCA_02440	KGKJFFBP_04904	MNEAFADB_01069
brnQ		Branched-chain amino acid transport system 2 carrier protein	13	13	1	118	1185				1319	1403	1357	DGEGOJGK_03887	KANKLEDG_03252	PIDBCIIE_04064	LDNLOPHO_00348	DGBNPACE_00983	OMJDANGJ_02461	LJKHLHJC_03616	CFMGICGE_01894	NMNFDOCL_02565	LFMPNOJO_02438	KGMGPHCA_02438	KGKJFFBP_04902	MNEAFADB_01067
sbcD		Nuclease SbcCD subunit D	13	13	1	118	1182				524	1205	1152	DGEGOJGK_03890	KANKLEDG_03249	PIDBCIIE_04067	LDNLOPHO_00345	DGBNPACE_00980	OMJDANGJ_02465	LJKHLHJC_03619	CFMGICGE_01897	NMNFDOCL_02562	LFMPNOJO_02435	KGMGPHCA_02435	KGKJFFBP_04899	MNEAFADB_01064
tauA		Taurine-binding periplasmic protein	13	13	1	118	1149				746	962	945	DGEGOJGK_03918	KANKLEDG_03220	PIDBCIIE_04096	LDNLOPHO_00317	DGBNPACE_00952	OMJDANGJ_04310	LJKHLHJC_04508	CFMGICGE_01926	NMNFDOCL_02533	LFMPNOJO_02406	KGMGPHCA_02406	KGKJFFBP_04870	MNEAFADB_01036
group_3444	glnQ_6	Glutamine transport ATP-binding protein GlnQ	13	13	1	118	1134				734	818	811	DGEGOJGK_03931	KANKLEDG_03207	PIDBCIIE_04109	LDNLOPHO_00304	DGBNPACE_00939	OMJDANGJ_04294	LJKHLHJC_05158	CFMGICGE_01939	NMNFDOCL_02520	LFMPNOJO_02393	KGMGPHCA_02393	KGKJFFBP_04857	MNEAFADB_01024
yafP_2		putative N-acetyltransferase YafP	13	13	1	118	996				446	452	451	DGEGOJGK_03983	KANKLEDG_03133	PIDBCIIE_04169	LDNLOPHO_00249	DGBNPACE_01459	OMJDANGJ_03095	LJKHLHJC_00361	CFMGICGE_04482	NMNFDOCL_04637	LFMPNOJO_04803	KGMGPHCA_04807	KGKJFFBP_04784	MNEAFADB_00966
nqrF		Na(+)-translocating NADH-quinone reductase subunit F	13	13	1	118	991				1142	1223	1216	DGEGOJGK_03987	KANKLEDG_03129	PIDBCIIE_04173	LDNLOPHO_00245	DGBNPACE_01455	OMJDANGJ_03091	LJKHLHJC_00366	CFMGICGE_04486	NMNFDOCL_04633	LFMPNOJO_04807	KGMGPHCA_04811	KGKJFFBP_04780	MNEAFADB_00962
yafV		Omega-amidase YafV	13	13	1	118	981				530	770	751	DGEGOJGK_03997	KANKLEDG_03118	PIDBCIIE_04183	LDNLOPHO_00234	DGBNPACE_01445	OMJDANGJ_03080	LJKHLHJC_00376	CFMGICGE_04496	NMNFDOCL_04623	LFMPNOJO_04817	KGMGPHCA_04821	KGKJFFBP_04770	MNEAFADB_00952
eamB		Cysteine/O-acetylserine efflux protein	13	13	1	118	980				590	590	590	DGEGOJGK_03998	KANKLEDG_03117	PIDBCIIE_04184	LDNLOPHO_00233	DGBNPACE_01444	OMJDANGJ_03079	LJKHLHJC_00377	CFMGICGE_04497	NMNFDOCL_04622	LFMPNOJO_04818	KGMGPHCA_04822	KGKJFFBP_04769	MNEAFADB_00951
mltD		Membrane-bound lytic murein transglycosylase D	13	13	1	118	973				1154	1367	1186	DGEGOJGK_04005	KANKLEDG_03108	PIDBCIIE_04192	LDNLOPHO_00226	DGBNPACE_01437	OMJDANGJ_03072	LJKHLHJC_00384	CFMGICGE_04504	NMNFDOCL_04615	LFMPNOJO_04825	KGMGPHCA_04829	KGKJFFBP_04762	MNEAFADB_00944
nlpE		Lipoprotein NlpE	13	13	1	118	956				698	719	699	DGEGOJGK_04025	KANKLEDG_03088	PIDBCIIE_04212	LDNLOPHO_00206	DGBNPACE_01417	OMJDANGJ_05674	LJKHLHJC_05472	CFMGICGE_01960	NMNFDOCL_02735	LFMPNOJO_02607	KGMGPHCA_02774	KGKJFFBP_04742	MNEAFADB_00924
dnaE		DNA polymerase III subunit alpha	13	13	1	118	947				2480	3482	3404	DGEGOJGK_04034	KANKLEDG_03079	PIDBCIIE_04221	LDNLOPHO_00197	DGBNPACE_01408	OMJDANGJ_03574	LJKHLHJC_03512	CFMGICGE_01969	NMNFDOCL_02744	LFMPNOJO_02616	KGMGPHCA_02765	KGKJFFBP_04733	MNEAFADB_00915
lpxD		UDP-3-O-(3-hydroxymyristoyl)glucosamine N-acyltransferase	13	13	1	118	942				935	1025	1018	DGEGOJGK_04039	KANKLEDG_03074	PIDBCIIE_04226	LDNLOPHO_00192	DGBNPACE_01402	OMJDANGJ_03569	LJKHLHJC_03506	CFMGICGE_01974	NMNFDOCL_02749	LFMPNOJO_02621	KGMGPHCA_02760	KGKJFFBP_04728	MNEAFADB_00910
ispU		Ditrans,polycis-undecaprenyl-diphosphate synthase ((2E,6E)-farnesyl-diphosphate specific)	13	13	1	118	937				758	776	767	DGEGOJGK_04044	KANKLEDG_03069	PIDBCIIE_04231	LDNLOPHO_00187	DGBNPACE_01397	OMJDANGJ_03564	LJKHLHJC_03501	CFMGICGE_01979	NMNFDOCL_02754	LFMPNOJO_02626	KGMGPHCA_02755	KGKJFFBP_04723	MNEAFADB_00905
glnD		Bifunctional uridylyltransferase/uridylyl-removing enzyme	13	13	1	118	930				2663	2723	2667	DGEGOJGK_04051	KANKLEDG_03062	PIDBCIIE_04238	LDNLOPHO_00180	DGBNPACE_01390	OMJDANGJ_03557	LJKHLHJC_03494	CFMGICGE_01986	NMNFDOCL_02761	LFMPNOJO_02633	KGMGPHCA_02748	KGKJFFBP_04716	MNEAFADB_00898
group_3460		hypothetical protein	13	13	1	118	922				479	623	611	DGEGOJGK_04059	KANKLEDG_03054	PIDBCIIE_04246	LDNLOPHO_00172	DGBNPACE_01382	OMJDANGJ_03548	LJKHLHJC_03486	CFMGICGE_01994	NMNFDOCL_02769	LFMPNOJO_02641	KGMGPHCA_02740	KGKJFFBP_04708	MNEAFADB_00890
fhuD		Iron(3+)-hydroxamate-binding protein FhuD	13	13	1	118	915				845	890	886	DGEGOJGK_04064	KANKLEDG_03049	PIDBCIIE_04251	LDNLOPHO_00167	DGBNPACE_01377	OMJDANGJ_03539	LJKHLHJC_03480	CFMGICGE_01999	NMNFDOCL_02774	LFMPNOJO_02646	KGMGPHCA_02735	KGKJFFBP_04703	MNEAFADB_00885
fhuA_1		Ferrichrome outer membrane transporter/phage receptor	13	13	1	118	910				1112	2207	2122	DGEGOJGK_04066	KANKLEDG_03047	PIDBCIIE_04253	LDNLOPHO_00165	DGBNPACE_01375	OMJDANGJ_03536	LJKHLHJC_03478	CFMGICGE_02001	NMNFDOCL_02776	LFMPNOJO_02648	KGMGPHCA_02733	KGKJFFBP_04701	MNEAFADB_00883
outB		hypothetical protein	13	13	1	118	907				461	557	549	DGEGOJGK_04068	KANKLEDG_03045	PIDBCIIE_04256	LDNLOPHO_00162	DGBNPACE_01373	OMJDANGJ_03534	LJKHLHJC_03476	CFMGICGE_02003	NMNFDOCL_02778	LFMPNOJO_02650	KGMGPHCA_02731	KGKJFFBP_04699	MNEAFADB_00881
outN		Type II secretion system protein N	13	13	1	118	892				500	746	727	DGEGOJGK_04082	KANKLEDG_03032	PIDBCIIE_04269	LDNLOPHO_00149	DGBNPACE_01493	OMJDANGJ_03520	LJKHLHJC_05615	CFMGICGE_02016	NMNFDOCL_02791	LFMPNOJO_02663	KGMGPHCA_02718	KGKJFFBP_04686	MNEAFADB_00866
acnB		Aconitate hydratase B	13	13	1	118	862				1997	2597	2550	DGEGOJGK_04110	KANKLEDG_03006	PIDBCIIE_04305	LDNLOPHO_00123	DGBNPACE_01588	OMJDANGJ_03604	LJKHLHJC_04586	CFMGICGE_02042	NMNFDOCL_02817	LFMPNOJO_02689	KGMGPHCA_02692	KGKJFFBP_04660	MNEAFADB_00835
group_3468		hypothetical protein	13	13	1	118	857				284	284	284	DGEGOJGK_04113	KANKLEDG_03003	PIDBCIIE_04309	LDNLOPHO_00120	DGBNPACE_01585	OMJDANGJ_03608	LJKHLHJC_04583	CFMGICGE_02045	NMNFDOCL_02820	LFMPNOJO_02692	KGMGPHCA_02689	KGKJFFBP_04657	MNEAFADB_00832
coaE		Dephospho-CoA kinase	13	13	1	118	839				389	620	602	DGEGOJGK_04128	KANKLEDG_02988	PIDBCIIE_04325	LDNLOPHO_00105	DGBNPACE_01570	OMJDANGJ_03627	LJKHLHJC_01705	CFMGICGE_02061	NMNFDOCL_02836	LFMPNOJO_02708	KGMGPHCA_02673	KGKJFFBP_04642	MNEAFADB_00817
ftsW		putative peptidoglycan glycosyltransferase FtsW	13	13	1	118	826				1199	1274	1268	DGEGOJGK_04141	KANKLEDG_02975	PIDBCIIE_04338	LDNLOPHO_00092	DGBNPACE_01557	OMJDANGJ_03641	LJKHLHJC_01719	CFMGICGE_02074	NMNFDOCL_02849	LFMPNOJO_02721	KGMGPHCA_02660	KGKJFFBP_04629	MNEAFADB_00804
ftsI_1		Peptidoglycan D,D-transpeptidase FtsI	13	13	1	118	821				1466	1766	1742	DGEGOJGK_04146	KANKLEDG_02970	PIDBCIIE_04343	LDNLOPHO_00087	DGBNPACE_01552	OMJDANGJ_01765	LJKHLHJC_01724	CFMGICGE_02079	NMNFDOCL_02854	LFMPNOJO_02726	KGMGPHCA_02655	KGKJFFBP_04624	MNEAFADB_00799
group_3472		hypothetical protein	13	13	1	118	798				1160	1610	1575	DGEGOJGK_04168	KANKLEDG_02947	PIDBCIIE_04365	LDNLOPHO_00065	DGBNPACE_01530	OMJDANGJ_01743	LJKHLHJC_01747	CFMGICGE_02101	NMNFDOCL_02876	LFMPNOJO_02748	KGMGPHCA_02633	KGKJFFBP_04602	MNEAFADB_00777
araD		L-ribulose-5-phosphate 4-epimerase AraD	13	13	1	118	792				695	800	703	DGEGOJGK_04174	KANKLEDG_02941	PIDBCIIE_04371	LDNLOPHO_00059	DGBNPACE_01524	OMJDANGJ_01737	LJKHLHJC_01753	CFMGICGE_02107	NMNFDOCL_02882	LFMPNOJO_02754	KGMGPHCA_02627	KGKJFFBP_04596	MNEAFADB_00771
kefF_2		Glutathione-regulated potassium-efflux system ancillary protein KefF	13	13	1	118	772				341	533	518	DGEGOJGK_04191	KANKLEDG_02924	PIDBCIIE_04388	LDNLOPHO_00042	DGBNPACE_01507	OMJDANGJ_01720	LJKHLHJC_01771	CFMGICGE_02124	NMNFDOCL_02899	LFMPNOJO_02771	KGMGPHCA_02610	KGKJFFBP_04579	MNEAFADB_00754
carB		Carbamoyl-phosphate synthase large chain	13	13	1	118	770				2771	3224	3189	DGEGOJGK_04193	KANKLEDG_02922	PIDBCIIE_04390	LDNLOPHO_00040	DGBNPACE_01505	OMJDANGJ_01718	LJKHLHJC_01773	CFMGICGE_02126	NMNFDOCL_02901	LFMPNOJO_02773	KGMGPHCA_02608	KGKJFFBP_04577	MNEAFADB_00752
ispH		4-hydroxy-3-methylbut-2-enyl diphosphate reductase	13	13	1	118	763				836	950	941	DGEGOJGK_04211	KANKLEDG_02915	PIDBCIIE_04408	LDNLOPHO_00022	DGBNPACE_00808	OMJDANGJ_01698	LJKHLHJC_01789	CFMGICGE_02785	NMNFDOCL_03627	LFMPNOJO_03676	KGMGPHCA_03679	KGKJFFBP_04570	MNEAFADB_00734
group_3478		hypothetical protein	13	13	1	118	753				248	404	392	DGEGOJGK_04221	KANKLEDG_02905	PIDBCIIE_04418	LDNLOPHO_00012	DGBNPACE_00798	OMJDANGJ_01687	LJKHLHJC_01800	CFMGICGE_02795	NMNFDOCL_03637	LFMPNOJO_03686	KGMGPHCA_03689	KGKJFFBP_04560	MNEAFADB_00724
group_3479		hypothetical protein	13	13	1	118	752				725	749	745	DGEGOJGK_04222	KANKLEDG_02904	PIDBCIIE_04419	LDNLOPHO_00011	DGBNPACE_00797	OMJDANGJ_01685	LJKHLHJC_01801	CFMGICGE_02796	NMNFDOCL_03638	LFMPNOJO_03687	KGMGPHCA_03690	KGKJFFBP_04559	MNEAFADB_00723
yaaA		Peroxide stress resistance protein YaaA	13	13	1	118	744				758	773	771	DGEGOJGK_04228	KANKLEDG_02898	PIDBCIIE_04425	LDNLOPHO_00005	DGBNPACE_00790	OMJDANGJ_01678	LJKHLHJC_01807	CFMGICGE_02802	NMNFDOCL_03644	LFMPNOJO_03693	KGMGPHCA_03696	KGKJFFBP_04553	MNEAFADB_00717
trmL_2		tRNA (cytidine(34)-2'-O)-methyltransferase	13	13	1	118	739				686	686	686	DGEGOJGK_04233	KANKLEDG_02894	PIDBCIIE_04430	LDNLOPHO_04995	DGBNPACE_00785	OMJDANGJ_01672	LJKHLHJC_01813	CFMGICGE_02807	NMNFDOCL_03649	LFMPNOJO_03698	KGMGPHCA_03701	KGKJFFBP_04548	MNEAFADB_00712
arcA		Aerobic respiration control protein ArcA	13	13	1	118	738				716	851	726	DGEGOJGK_04234	KANKLEDG_02893	PIDBCIIE_04431	LDNLOPHO_04994	DGBNPACE_00784	OMJDANGJ_01671	LJKHLHJC_01814	CFMGICGE_02808	NMNFDOCL_03650	LFMPNOJO_03699	KGMGPHCA_03702	KGKJFFBP_04547	MNEAFADB_00711
ettA_2		Energy-dependent translational throttle protein EttA	13	13	1	118	728				1559	1667	1658	DGEGOJGK_04244	KANKLEDG_02883	PIDBCIIE_04441	LDNLOPHO_04984	DGBNPACE_00774	OMJDANGJ_01661	LJKHLHJC_01824	CFMGICGE_02818	NMNFDOCL_03660	LFMPNOJO_03709	KGMGPHCA_03712	KGKJFFBP_04537	MNEAFADB_00701
radA		DNA repair protein RadA	13	13	1	118	726				1340	1382	1378	DGEGOJGK_04246	KANKLEDG_02881	PIDBCIIE_04443	LDNLOPHO_04982	DGBNPACE_00772	OMJDANGJ_01659	LJKHLHJC_01826	CFMGICGE_02820	NMNFDOCL_03662	LFMPNOJO_03711	KGMGPHCA_03714	KGKJFFBP_04535	MNEAFADB_00699
prfC		Peptide chain release factor RF3	13	13	1	118	711				1502	1589	1582	DGEGOJGK_04259	KANKLEDG_02868	PIDBCIIE_04456	LDNLOPHO_04969	DGBNPACE_00760	OMJDANGJ_01645	LJKHLHJC_01840	CFMGICGE_02833	NMNFDOCL_03675	LFMPNOJO_03724	KGMGPHCA_03727	KGKJFFBP_04522	MNEAFADB_00686
group_3488		hypothetical protein	13	13	1	118	704				809	1046	991	DGEGOJGK_04268	KANKLEDG_02859	PIDBCIIE_04465	LDNLOPHO_04960	DGBNPACE_00751	OMJDANGJ_01637	LJKHLHJC_01847	CFMGICGE_02842	NMNFDOCL_03684	LFMPNOJO_03733	KGMGPHCA_03736	KGKJFFBP_04513	MNEAFADB_00677
fhuF		Ferric iron reductase protein FhuF	13	13	1	118	703				695	788	780	DGEGOJGK_04269	KANKLEDG_02858	PIDBCIIE_04466	LDNLOPHO_04959	DGBNPACE_00750	OMJDANGJ_01636	LJKHLHJC_01848	CFMGICGE_02843	NMNFDOCL_03685	LFMPNOJO_03734	KGMGPHCA_03737	KGKJFFBP_04512	MNEAFADB_00676
yjjQ		Putative transcription factor YjjQ	13	13	1	118	699				695	722	719	DGEGOJGK_04273	KANKLEDG_02854	PIDBCIIE_04470	LDNLOPHO_04955	DGBNPACE_00746	OMJDANGJ_01632	LJKHLHJC_01852	CFMGICGE_02847	NMNFDOCL_03689	LFMPNOJO_03738	KGMGPHCA_03741	KGKJFFBP_04508	MNEAFADB_00672
dnaT		Primosomal protein 1	13	13	1	118	690				284	539	519	DGEGOJGK_04278	KANKLEDG_02848	PIDBCIIE_04475	LDNLOPHO_04950	DGBNPACE_00741	OMJDANGJ_01626	LJKHLHJC_01858	CFMGICGE_02852	NMNFDOCL_03694	LFMPNOJO_03743	KGMGPHCA_03746	KGKJFFBP_04503	MNEAFADB_00667
manX_2		hypothetical protein	13	13	1	118	679				422	422	422	DGEGOJGK_04288	KANKLEDG_02838	PIDBCIIE_04487	LDNLOPHO_04940	DGBNPACE_00731	OMJDANGJ_05664	LJKHLHJC_01870	CFMGICGE_02863	NMNFDOCL_03705	LFMPNOJO_03754	KGMGPHCA_03757	KGKJFFBP_04493	MNEAFADB_00657
norR_5		Anaerobic nitric oxide reductase transcription regulator NorR	13	13	1	118	677				2510	2765	2745	DGEGOJGK_04289	KANKLEDG_02837	PIDBCIIE_04488	LDNLOPHO_04939	DGBNPACE_00730	OMJDANGJ_05665	LJKHLHJC_01871	CFMGICGE_02864	NMNFDOCL_03706	LFMPNOJO_03755	KGMGPHCA_03758	KGKJFFBP_04492	MNEAFADB_00656
tdcF		Putative reactive intermediate deaminase TdcF	13	13	1	118	670				320	392	386	DGEGOJGK_04296	KANKLEDG_02830	PIDBCIIE_04495	LDNLOPHO_04932	DGBNPACE_01740	OMJDANGJ_04429	LJKHLHJC_01878	CFMGICGE_02871	NMNFDOCL_03713	LFMPNOJO_03762	KGMGPHCA_03765	KGKJFFBP_04485	MNEAFADB_00645
group_3498		D-threonine aldolase	13	13	1	118	5584				1220	1220	1220	DGEGOJGK_04298	KANKLEDG_02828	PIDBCIIE_04497	LDNLOPHO_04930	DGBNPACE_01738	OMJDANGJ_04426	LJKHLHJC_01880	CFMGICGE_02873	NMNFDOCL_03715	LFMPNOJO_03764	KGMGPHCA_03767	KGKJFFBP_04483	MNEAFADB_00643
rhtC_2		Threonine efflux protein	13	13	1	118	5614				431	662	644	DGEGOJGK_04321	KANKLEDG_02804	PIDBCIIE_04528	LDNLOPHO_04905	DGBNPACE_01847	OMJDANGJ_04393	LJKHLHJC_03985	CFMGICGE_02904	NMNFDOCL_03746	LFMPNOJO_03795	KGMGPHCA_03798	KGKJFFBP_04459	MNEAFADB_00618
hmuV		Hemin import ATP-binding protein HmuV	13	13	1	118	2149				194	779	709	DGEGOJGK_01054	KANKLEDG_01516	PIDBCIIE_01071	LDNLOPHO_03168	DGBNPACE_03120	OMJDANGJ_00340	LJKHLHJC_03774	CFMGICGE_00455	NMNFDOCL_01620	LFMPNOJO_01315	KGMGPHCA_01315	KGKJFFBP_02764	MNEAFADB_04063
group_3500		hypothetical protein	13	13	1	118	5621				254	254	254	DGEGOJGK_04327	KANKLEDG_02798	PIDBCIIE_04534	LDNLOPHO_04899	DGBNPACE_01841	OMJDANGJ_05188	LJKHLHJC_03979	CFMGICGE_02910	NMNFDOCL_03752	LFMPNOJO_03801	KGMGPHCA_03804	KGKJFFBP_04453	MNEAFADB_00612
syrM1		HTH-type transcriptional regulator SyrM 1	13	13	1	118	5629				656	908	888	DGEGOJGK_04334	KANKLEDG_02791	PIDBCIIE_04547	LDNLOPHO_04892	DGBNPACE_01865	OMJDANGJ_05201	LJKHLHJC_03966	CFMGICGE_02922	NMNFDOCL_03764	LFMPNOJO_03813	KGMGPHCA_03816	KGKJFFBP_04446	MNEAFADB_00605
[truncated: 9,051 more rows]

## Sheet: K. variicola
									Details of Core, shell and cloud genes of K. variicola
[truncated: 7,671 more rows]
