# Supplementary material for: Complete genome sequence, phenotypic correlation and pangenome analysis of uropathogenic Klebsiella spp
Source: AMB Express. 2024 Jul 4;14:78. doi: 10.1186/s13568-024-01737-w (PMC11224175; doi:10.1186/s13568-024-01737-w)
Supplement: Supplementary file 8 — Supplementary Material 8 [file 13568_2024_1737_MOESM8_ESM.xlsx]

## Sheet: CARD result
AMR profiling – Results of AMR gene detection using CARD, ResFinder and PATRIC
	AMR profiling using CARD
Mechanism	antibiotic efflux																antibiotic inactivation																				antibiotic target alteration							antibiotic target protection		antibiotic target replacement			reduced permeability to antibiotic
AMR gene family	major facilitator superfamily (MFS) antibiotic efflux pump								resistance-nodulation-cell division (RND) antibiotic efflux pump						ATP-binding cassette (ABC) antibiotic efflux pump		LEN beta-lactamase	CTX-M beta-lactamase	TEM beta-lactamase	SHV beta-lactamase			NDM beta-lactamase	OXA beta-lactamase	ampC-type beta-lactamase	fosfomycin thiol transferase		ANT(3'')	AAC(6')-Ib-cr	APH(6)	APH(3'')	AAC(3)	macrolide esterase		rifampin ADP-ribosyltransferase (Arr)	Bleomycin resistant protein	pmr phosphoethanolamine transferase		antibiotic-resistant UhpT	elfamycin resistant EF-Tu	Penicillin-binding protein mutations conferring resistance to beta-lactam antibiotics	resistance-nodulation-cell division (RND) antibiotic efflux pump	fluoroquinolone resistant parC	quinolone resistance protein (qnr)		sulfonamide resistant sul		trimethoprim resistant dihydrofolate reductase dfr	General Bacterial Porin with reduced permeability to beta-lactams
Gene	H-NS	KpnF	KpnH	KpnG	emrR	cmlA5 (Chloramphenicol resistance protein)	KpnE	qacEΔ1 (Antiseptic-resistance protein)	oqxA	CRP	rsmA	adeF	baeR	marA	LptD	msbA	LEN-16	CTX-M-15	TEM-1	SHV-1	SHV-134	SHV-11	NDM-5	OXA-181	ampH beta-lactamase	FosA6	FosA5	aadA	AAC(6')-Ib-cr6	APH(6)-Id	APH(3'')-Ib	AAC(3)-IIe	EreA2	mphA	arr-2	BRP(MBL)	eptB	ArnT	UhpT with mutation conferring resistance to fosfomycin	EF-Tu mutants conferring resistance to Pulvomycin	PBP3 conferring resistance to beta-lactam antibiotics	marR mutant conferring antibiotic resistance	parC conferring resistance to fluoroquinolones	QnrB1	QnrB17	sul1	sul2	dfrA14	OmpK37
kp1
kp2
kp3
kp4
[truncated: 1 more columns]

## Sheet: PATRIC result
AMR profiling using PATRIC
AMR Mechanism	Genes
	kp1	kp2	kp3	kp4
Antibiotic activation enzyme	KatG	KatG	KatG	KatG
Antibiotic inactivation enzyme	AAC(3)-II,III,IV,VI,VIII,IX,X, SHV family	CTX-M family, SHV family, TEM family	APH(3'')-I, APH(6)-Ic/APH(6)-Id, CatB family, CTX-M family, EreA family, Mph(A) family, NDM family, OXA-1 family, OXA-48 family, SHV family, TEM family	LEN family
Antibiotic resistance gene cluster,cassette,or operon	MarA, MarB, MarR	MarA, MarB, MarR	MarA, MarB, MarR	MarA, MarB, MarR
Antibiotic target in susceptible species	Alr, Ddl, dxr, EF-G, EF-Tu, folA, Dfr, folP, gyrA, gyrB, inhA, fabI, Iso-tRNA, kasA, MurA, rho, rpoB, rpoC, S10p, S12p	Alr, Ddl, dxr, EF-G, EF-Tu, folA, Dfr, folP, gyrA, gyrB, inhA, fabI, Iso-tRNA, kasA, MurA, rho, rpoB, rpoC, S10p, S12p	Alr, Ddl, dxr, EF-G, EF-Tu, folA, Dfr, folP, gyrA, gyrB, inhA, fabI, Iso-tRNA, kasA, MurA, rho, rpoB, rpoC, S10p, S12p	Alr, Ddl, dxr, EF-G, EF-Tu, folA, Dfr, folP, gyrA, gyrB, inhA, fabI, Iso-tRNA, kasA, MurA, rho, rpoB, rpoC, S10p, S12p
Antibiotic target modifying enzyme			Erm(B)
Antibiotic target protection protein	BcrC	BcrC, QnrB10	BcrC, QnrB10	BcrC
Efflux pump conferring antibiotic resistance	AcrAB-TolC, AcrAD-TolC, AcrEF-TolC , AcrZ, EmrAB-TolC, EmrD, MacA, MacB, MdfA/Cmr, MdtABC-TolC, MdtL, MdtM, SugE, TolC/OpmH	AcrAB-TolC, AcrAD-TolC, AcrEF-TolC , AcrZ, EmrAB-TolC, EmrD, MacA, MacB, MdfA/Cmr, MdtABC-TolC, MdtL, MdtM, SugE, TolC/OpmH	AcrAB-TolC, AcrAD-TolC, AcrEF-TolC , AcrZ, CmlA family, EmrAB-TolC, EmrD, MacA, MacB, MdfA/Cmr, MdtABC-TolC, MdtL, MdtM, QacE, SugE, TolC/OpmH	AcrAB-TolC, AcrAD-TolC, AcrEF-TolC , AcrZ, EmrAB-TolC, EmrD, MacA, MacB, MdfA/Cmr, MdtABC-TolC, MdtL, MdtM, QacE, SugE, TolC/OpmH
Gene conferring resistance via absence	gidB	gidB	gidB	gidB
Protein altering cell wall charge conferring antibiotic resistance	GdpD, PgsA	GdpD, PgsA	GdpD, PgsA	GdpD, PgsA
Protein modulating permeability to antibiotic	OccD6/OprQ, OprB	OccD6/OprQ, OprB	OccD6/OprQ, OprB	OccD6/OprQ, OprB
Regulator modulating expression of antibiotic resistance genes	AcrAB-TolC, EmrAB-TolC, H-NS, OxyR	AcrAB-TolC, EmrAB-TolC, H-NS, OxyR	AcrAB-TolC, EmrAB-TolC, H-NS, OxyR	AcrAB-TolC, EmrAB-TolC, H-NS, OxyR

## Sheet: ResFinder
	AMR profiling using ResFinder
Strain_Id	Beta-lactam																		Aminoglycoside						Fluoroquinolone			Fosfomycin	MLS - Macrolide, Lincosamide and Streptogramin B			Sulphonamide		Disinfectant	Trimethoprim	Rifampicin	Phenicol
	blaCTX-M-15	blaLEN-19	blaLEN-16	blaSHV-26	blaSHV-199	blaSHV-67	blaSHV-194	blaOXA-1	blaOXA-181	blaSHV-11	blaSHV-78	blaNDM-5	blaTEM-1B	blaTEM-1A	blaSHV-145	blaSHV-98	blaSHV-179	blaSHV-12	aac(3)-IIa	aadA1	aac(6')-Ib-cr	aph(6)-Id	rmtB	aph(3'')-Ib	qnrB1	oqxA	oqxB	fosA	ere(A)	mph(A)	erm(B)	sul1	sul2	qacE	dfrA14	ARR-2	catB3	cmlA1
kp1
kp2
kp3
kp4
