# Supplementary material for: Complete genome sequence, phenotypic correlation and pangenome analysis of uropathogenic Klebsiella spp
Source: AMB Express. 2024 Jul 4;14:78. doi: 10.1186/s13568-024-01737-w (PMC11224175; doi:10.1186/s13568-024-01737-w)
Supplement: Supplementary file 9 — Supplementary Material 9 [file 13568_2024_1737_MOESM9_ESM.xlsx]

## Sheet: Episome
Virulence and accessory gene prediction – Virulence genes, episome, Insertion sequence and phages details were presented in the table
Episome
Family	Plasmid	kp1	kp2	kp3	kp4
IncX3	pIncX-SHV
FIA(pBK30683)	pBK30683
IncFIB(K)	pKPN-IT
IncFIB(pNDM-Mar)	pNDM-MAR
IncHI1B(pNDM-MAR)	pNDM-MAR
IncR	pK245
IncFII	pC15-1a
IncFIA(HI1)	R27
repB	pK2044
IncFII(K)	pKPN3

## Sheet: IS elements
IS elements
IS family	IS1	IS110	IS200/IS605	IS21	IS3	IS30	IS630	ISL3	ISNCY	Tn3	IS1182
Transposons associated	Tn9	Tn6248	Tn6303	Tn6063	Tn2671	Tn2671	Tn4731	Tn2671			Tn5404
Resistance genes	chloramphenicol resistance	tnpA (IS110-family transposase) and cat gene, conferring chloramphenicol resistance	tetracycline resistance gene (tet(A)-tetR)	degradation of chloroaniline	Chloramphenicol, Spectinomycin, Streptomycin, Sulphonsmide, Heavy Metal resistance, Mercury resistance	Chloramphenicol, Spectinomycin, Streptomycin, Sulphonsmide, Heavy Metal resistance, Mercury resistance	tetracycline resistant	Chloramphenicol, Spectinomycin, Streptomycin, Sulphonsmide, Heavy Metal resistance, Mercury resistance		resistance to β-lactam antibiotics	aphA-3 and aadE resistance genes
kp1
kp2
kp3
kp4

## Sheet: Phages
Integrated phages
Phage name	Family	Size	Cryptic/intact	GC %
kp1
Pseudomonas phage OBP	Myoviridae	9.1Kb	Cryptic	0.5671
Enterobacteria phage mEp237	Siphoviridae	58.6Kb	Intact	0.5104
Cronobacter phage ENT39118	Siphoviridae	9.4Kb	Cryptic	0.486
kp2
Pseudomonas phage OBP	Myoviridae	9.1Kb	Cryptic	0.5664
Cronobacter phage ENT39118	Siphoviridae	6.3Kb	Cryptic	0.6202
Escherichia phage RCS47	Myoviridae	6.4Kb	Cryptic	0.6082
Escherichia phage 500465-1	Myoviridae	46.8Kb	Intact	0.5128
kp3
Enterobacteria phage mEp237	Siphoviridae	34.7Kb	Cryptic	0.5311
Bacillus phage vB_BtS_BMBtp14	Siphoviridae	8Kb	Cryptic	0.5804
Klebsiella phage phiKO2	Siphoviridae	36.4Kb	Intact	0.5338
Bacillus virus SPbeta	Siphoviridae	8.4Kb	Cryptic	0.5777
Escherichia phage 500465-1	Myoviridae	12.7Kb	Cryptic	0.5653
Bacillus phage G	Myoviridae	6.2Kb	Cryptic	0.591
kp4
Gordonia phage Ranch	Siphoviridae	20Kb	Cryptic	0.5031
Escherichia phage RCS47	Myoviridae	9.5Kb	Cryptic	0.4858
Escherichia phage 500465-1	Myoviridae	12.7Kb	Cryptic	0.5656

## Sheet: Virulence analysis (VFDB)
Virulence factors
			Strain_Id
VFclass	Virulence factors	Related genes	kp1	kp2	kp3	kp4
Adherence	Type 3 fimbriae	mrkA
		mrkB
		mrkC
		mrkD
		mrkF
		mrkH
		mrkI
		mrkJ
	Type I fimbriae	fimA
		fimB
		fimC
		fimD
		fimE
		fimF
		fimG
		fimH
		fimI
		fimK
	Type IV pili(Yersinia)	pilW
Antiphagocytosis	Capsule	-
Efflux pump	AcrAB	acrA
		acrB
Iron uptake	Aerobactin	iucA
		iucB
		iucC
		iucD
		iutA
	Ent siderophore	entA
		entB
		entC
		entD
		entE
		entF
		entS
		fepA
		fepB
		fepC
		fepD
		fepG
		fes
	Salmochelin	IroB
		iroC
		iroD
		iroE
		iroN
	Yersiniabactin	fyuA
		irp1
		irp2
		ybtA
		ybtE
		ybtP
		ybtQ
		ybtS
		ybtT
		ybtU
		ybtX
Nutritional factor	Allantoin utilization	allA
		allB
		allC
		allD
		allR
		allS
Regulation	RcsAB	rcsA
		rcsB
	RmpA	rmpA
Secretion system	T6SS-I	-
		-
		-
		clpV/tssH
		dotU/tssL
		hcp/tssD
		icmF/tssM
		impA/tssA
		ompA
		sciN/tssJ
		tle1
		tli1
		tssF
		tssG
		vasE/tssK
		vgrG/tssI
		vipA/tssB
		vipB/tssC
	T6SS-II	clpV
		dotU
		icmF
		impF
		impH
		impJ
		ompA
		sciN
		vasA/impG
		vgrG
	T6SS-III	-
		-
		-
		-
		-
		-
		-
		dotU
		icmF
		impA
		impF
		impG
		impH
		impJ
		lysM
		ompA
		sciN
		vgrG
Serum resistance	LPS rfb locus	-
Toxin	Colibactin	clbA
		clbB
		clbC
		clbD
		clbE
		clbF
		clbG
		clbH
		clbI
		clbJ
		clbK
		clbL
		clbM
		clbN
		clbO
		clbP
		clbQ
		clbS
Fimbrial adherence determinants	Ste(Salmonella)	steB
	Stf(Salmonella)	stfD
Biofilm formation	AdeFGH efflux pump/transport autoinducer(Acinetobacter)	adeG
Fimbrial adherence determinants	Stc(Salmonella)	stcB
		stcC
	Sti(Salmonella)	stiB
Magnesium uptake	Mg2+ transport(Salmonella)	mgtB
Others	O-antigen(Yersinia)
No of genes present			62	75	73	87
Percentage (%)			45.2555	54.7445	53.2847	63.5036
